# Supplementary material for: Integrative single-cell and bulk RNA-seq analyses identify CD4+ T-cell subpopulation infiltration and biomarkers of regulatory T cells involved in mediating the progression of atherosclerotic plaque
Source: Front Immunol. 2025 Jan 17;15:1528475. doi: 10.3389/fimmu.2024.1528475 (PMC11781991; doi:10.3389/fimmu.2024.1528475)
Supplement: Supplementary Table 1 — The personalized signature matrix as the input matrix of reference gene expression signatures. [file Table1.xlsx]

## Sheet: Sheet1
Genes	Th17 cells	T regulatory cells	Th1 cells	Th2 cells
GZMA	1.81183	0.155545	0.144554	0.186311
CCL5	1.91466	0.20122	0.246673	0.269477
RPS27	3.34661	4.17002	4.13445	3.91679
VIM	4.05374	2.64667	2.8402	3.70345
RPL37	2.80094	3.67999	3.51952	3.59651
S100A4	3.59736	1.87635	1.70094	3.39296
RPS6	2.80938	3.82109	3.56606	3.51201
RPS29	2.75795	3.56939	3.60408	3.32524
RPL21	2.94586	3.8539	3.62591	3.70133
SH3BGRL3	3.22121	1.94807	2.17585	2.68696
S100A10	2.76025	1.41108	1.14743	2.38895
MT-ATP6	2.21366	3.39621	3.30258	3.15586
S100A11	2.39279	0.925812	1.16239	1.60496
GZMK	1.32863	0.14088	0.205416	0.0638041
ANXA1	3.46203	1.34524	2.56218	2.69486
RPL27A	1.43963	2.74499	2.51242	2.50304
HLA-B	4.07937	3.444	3.49611	3.85985
RPL3	2.8954	3.75639	3.48216	3.5352
RPL37A	1.71044	2.8933	2.60778	2.8824
TXNIP	1.18697	2.60936	3.02575	3.5087
MYL12A	2.91875	1.9654	1.97937	2.55777
GAPDH	3.35623	2.28055	2.49681	2.56926
RPL13A	2.65329	3.63443	3.21168	3.58597
MT-CO3	2.80711	3.74157	3.63741	3.64356
MT-ND3	1.50981	2.66465	2.80239	2.555
RPS20	1.75549	2.97008	2.64157	2.74918
H3F3B	3.61771	2.63071	3.02266	2.75851
RPL9	2.83484	3.58723	3.36532	3.35018
B2M	5.25238	4.78221	4.92444	5.02932
HOPX	0.582603	0.0351163	0.0220867	0.109069
RPS11	1.79807	2.84489	2.537	2.49569
PFN1	2.95791	2.0568	2.0932	2.60835
MT-ND4	2.07262	3.17736	2.94436	3.22654
RPL36	2.1884	3.00085	2.96159	2.90626
RPL13	4.19808	4.68228	4.54467	4.35482
FTH1	4.08375	3.25723	3.374	3.20157
RPL23	1.55419	2.67319	2.39315	2.25641
RGCC	2.93628	1.41892	1.79762	1.6372
DUSP2	2.43467	0.881444	1.50201	1.37005
RPL34	3.71493	4.27996	4.03022	4.10324
RPL39	3.40476	3.92316	3.83352	3.76575
CLIC1	2.18326	1.08845	1.27548	1.73869
ACTB	4.08522	3.20488	3.48579	3.97535
RPS16	2.66139	3.43032	3.10737	3.26486
RPL38	1.67895	2.58419	2.4493	2.49701
RPS28	3.34517	3.83335	3.80215	3.60423
TPT1	4.0958	4.64062	4.34632	4.52403
APOBEC3G	0.893618	0.168368	0.130529	0.332972
RPL32	3.87	4.33531	4.18235	4.14835
LGALS1	1.5325	0.526621	0.310666	1.70623
CAPG	0.666854	0.082189	0.0695586	0.658599
FOS	2.98128	1.17961	1.96459	2.81958
EMP3	1.9692	1.04878	0.802371	1.60385
S100A6	2.50107	1.61583	1.36635	2.45477
LGALS3	1.11005	0.352928	0.115165	0.301295
RPS18	3.74052	4.26654	4.01076	4.05284
MYL12B	2.20751	1.37356	1.47694	1.50834
RPLP2	3.22207	3.76626	3.59449	3.60764
MT-CO2	3.06018	3.68483	3.70384	3.74125
CXCR3	0.726259	0.140945	0.128094	0.102245
MYL6	2.5906	1.7281	2.012	2.25694
RPS9	2.66609	3.30421	3.02511	3.11917
RPL26	2.90489	3.4338	3.23587	3.2512
RPS25	3.2951	3.71468	3.6627	3.58781
CTSW	0.747358	0.171314	0.0500318	0.716407
PLP2	1.30901	0.449098	0.65442	0.6593
XCL1	0.380913	0.0106601	0.0149244	0.233692
RPL27	1.74348	2.56112	2.2812	2.30353
IFITM2	2.11307	1.17615	1.64663	1.70658
RPL7	2.12273	2.98391	2.36029	2.63368
MT-ND1	1.60308	2.45881	2.34641	2.40566
RPL4	1.26792	2.23849	1.80063	2.11845
TAGLN2	2.02188	1.16604	1.32388	1.55338
RPL22	2.52225	3.12708	2.95774	2.88379
RPL15	2.61587	3.21331	2.98425	3.07419
RPS2	3.75124	4.14181	3.95755	4.02445
CD69	3.02857	2.08814	2.34673	3.42803
EEF1B2	2.35894	3.02503	2.88292	2.85025
DUSP1	2.23618	1.08093	1.72137	2.46587
UBA52	2.44978	3.03378	2.85717	2.85436
ZFP36	2.24133	1.07328	1.85751	2.37926
RPS5	2.85763	3.35189	3.21265	3.17047
RPS21	2.30101	2.88242	2.75485	2.69039
RPL23A	2.71465	3.2255	3.1267	3.16326
MT-CYB	3.10409	3.79836	3.78857	3.65045
IER2	1.9785	1.14091	1.21182	1.13018
TNF	0.906046	0.249419	0.199024	0.262564
RPL31	1.57656	2.35574	2.11076	2.17523
SPP1	0.488132	0.0833283	0.0752648	0.0236589
RPL35A	3.32822	3.71832	3.60499	3.45595
CD99	1.66908	0.899899	1.08342	1.51454
OASL	0.538683	0.0943261	0.102868	0.0953854
RPS15A	3.76617	4.10394	3.9682	3.8594
RPS3A	3.60594	4.1698	3.65416	3.9923
RPS8	3.9864	4.36263	4.15149	4.13555
TPI1	1.52198	0.804736	0.967656	1.15697
RPL30	4.11728	4.38604	4.33075	4.2015
PIK3IP1	0.245696	0.949343	0.780332	1.13869
ZFP36L2	3.11842	1.91395	3.19398	3.90861
EEF1A1	4.60085	4.9192	4.73312	4.91574
SELL	0.188114	0.977144	0.47083	0.187067
CD81	1.32742	0.637262	0.839118	0.826439
RPS23	3.79415	4.1433	3.92702	3.95892
APOBEC3H	0.300724	0.0312374	0.0352289	0.0547184
CRYBG1	0.236252	0.710341	1.29558	1.33388
NOP53	0.881627	1.65583	1.49783	1.25865
TXN	1.22102	0.550959	0.682603	1.00809
NKG7	0.379314	0.0489182	0.0422145	0.0369913
RPL10A	2.90713	3.37462	3.07881	3.35912
GLIPR2	0.535004	0.151121	0.0645209	0.386675
TUBA1A	1.33745	0.625429	0.718302	0.739417
DNAJB1	1.49938	0.774573	0.854255	0.575702
SAMD3	0.410536	0.0971961	0.0130752	0.101057
TOMM7	1.42124	2.13698	1.82849	1.98611
RBM39	0.554323	1.21371	1.22585	1.22473
CYBA	2.00788	1.37787	1.55922	1.82814
JUND	3.13031	2.39748	2.92779	3.09464
SARAF	1.86296	2.3768	2.58957	2.19051
PLAUR	0.277807	0.0283598	0.0471155	0.111686
CALM1	2.98808	2.51015	2.71774	2.45429
RPS13	3.57269	3.92783	3.74436	3.58714
CKLF	1.08563	0.440729	0.653974	0.772804
ANXA2	0.768774	0.32397	0.149055	0.570078
RPS12	4.50919	4.80015	4.62563	4.54819
CSTB	1.19904	0.625172	0.60901	0.733082
DDX5	1.40822	1.97841	2.17585	2.28466
EIF4B	0.363081	1.03577	0.733601	0.830642
ATP1B1	0.400155	0.0876892	0.0406251	0.32419
UGP2	0.255988	0.789195	0.882436	0.815755
GZMH	0.2546	0.0184308	0.0131151	0.0247871
RPS15	3.43775	3.72871	3.62782	3.57506
TMEM50A	1.12439	0.587875	0.624792	0.918756
JUNB	3.35552	2.40492	3.51299	3.04867
EEF2	0.782479	1.54763	1.08117	1.47064
CNOT6L	0.302222	0.759255	1.11081	0.652416
PSME2	1.29685	0.714917	0.74259	0.868669
ARPC3	1.82415	1.26972	1.33864	1.67087
EIF3E	0.793699	1.49929	1.25979	1.25403
RPL35	2.3541	2.80786	2.57505	2.85418
CXCR4	1.89788	2.28753	3.07943	3.10146
UBE2S	1.05225	0.395176	0.77803	0.740287
FKBP5	0.185584	0.608123	0.864793	1.10578
PSME1	1.75031	1.23566	1.27569	1.40952
TUBA1C	0.655542	0.202219	0.318523	0.38
TSPO	1.19528	0.669673	0.692385	0.923743
IL6ST	0.103084	0.532624	0.524041	0.316536
ARPC2	1.95247	1.47526	1.52079	1.90367
LMNA	0.890356	0.284178	0.524705	1.10721
PSMB9	1.28209	0.807175	0.681465	0.950145
RPSA	2.94541	3.32759	3.14248	3.25618
C12orf75	0.498872	0.189877	0.0388428	0.161362
REEP5	0.79758	0.35127	0.351771	0.448129
IPCEF1	0.0578172	0.449739	0.397808	0.324725
CCDC107	0.741196	0.327439	0.244822	0.63459
MT-ND5	1.25323	1.92235	1.64737	1.96277
TNFSF9	0.243744	0.0248348	0.0423877	0.0489406
BTG2	1.68958	1.15257	1.13858	1.16629
PSMA7	1.55775	1.00446	1.15764	1.18789
CD2	2.16385	1.46565	2.00519	1.78623
SLA	0.361783	0.729427	1.27851	1.30433
RPS27A	4.18791	4.40764	4.32916	4.33107
NAP1L1	0.717598	1.36364	1.11727	1.21179
TENT5C	0.810677	0.331531	0.393938	0.488899
CST7	0.872528	0.273487	0.71294	0.0564467
METRNL	0.387477	0.0857522	0.115647	0.174537
JPT1	0.872932	0.367545	0.524887	0.548373
RPL24	3.019	3.33569	3.22649	3.23264
RAC2	1.72346	1.25635	1.36049	1.43854
IKZF1	0.285744	0.774116	0.675106	0.791029
CIB1	1.36045	0.847673	1.05316	0.829624
GUK1	1.24098	0.76539	0.806414	0.831643
SMCHD1	0.413987	0.990405	0.724794	0.80479
C6orf48	0.162985	0.613812	0.429411	0.382609
PABPC1	1.49832	2.03715	2.04136	1.85552
TNFSF10	0.704215	0.311386	0.200797	0.577218
IFNG	0.287828	0.0462972	0.0650202	0
EZR	1.65249	1.02321	1.3718	1.08095
UBB	2.03838	1.53964	1.82581	1.75611
RPL29	3.46663	3.73447	3.59844	3.56791
EIF5A	1.08975	0.692673	0.548596	0.975891
SAT1	0.623101	1.17942	1.22339	0.972721
PNP	0.496198	0.158642	0.167906	0.338724
TNFRSF12A	0.267006	0.0457419	0.0604173	0.133989
RPS14	4.12488	4.36577	4.17015	4.09142
CD58	0.362969	0.0961303	0.0969398	0.125813
CCDC85B	1.18402	0.774459	0.656623	1.05177
PPIB	1.42731	0.925848	1.14387	1.4569
TSHZ2	0.0178582	0.324495	0.297612	0
CEBPD	0.359422	0.0714779	0.0393551	0
FXYD5	2.27228	1.85425	2.02887	2.52994
TGFB1	0.904485	0.496449	0.424202	0.861221
CDKN2D	1.01935	0.655007	0.403155	0.427039
SESN3	0.0486739	0.299638	0.491983	0.24018
CTSC	0.838028	0.447332	0.387191	0.602998
MTRNR2L12	0.536526	0.96451	1.15806	0.955164
PASK	0.0534493	0.239587	0.737992	0
JUN	1.69709	1.08782	1.06895	1.84084
ATF3	0.307055	0.0587729	0.0940637	0.162324
CCNL1	0.449475	0.87128	0.991109	0.753601
RGS19	0.567448	0.240211	0.202969	0.314758
PIM3	0.950333	0.496833	0.610514	0.438145
ZFP36L1	1.21271	0.703708	0.789478	0.843578
ZFAS1	0.681731	1.16041	1.22708	0.899883
STK4	0.95301	1.38831	1.65862	1.69073
PPP1R15A	1.30406	0.781667	0.982734	1.39045
IL32	2.8163	2.24848	2.56688	3.2588
NPM1	1.83	2.29991	2.20268	2.04943
ALOX5AP	1.10943	0.444813	1.11857	1.86731
GSTP1	0.743449	0.358161	0.361124	0.577003
NFKBIA	2.52843	1.80294	2.47094	3.32052
PNISR	0.355369	0.847872	0.584447	0.577062
PTGER2	0.407129	0.140962	0.0579648	0.655207
FCMR	0.100311	0.438178	0.304749	0.102883
CORO1A	1.82106	1.4987	1.32357	1.7936
DDX17	0.326426	0.752488	0.634872	0.773009
SNHG8	0.63164	1.09522	1.11169	0.955252
IGLC2	0.106433	0.297968	0.850702	0.0596449
TIMP1	0.882927	0.510429	0.377166	0.824903
STAT3	0.367037	0.762098	0.796018	0.489953
HSPA8	2.46795	2.10266	2.13187	2.33156
TNFSF14	0.207641	0.0364672	0.0358417	0.340352
CEMIP2	0.0779135	0.301343	0.527033	0.469798
HSP90AA1	1.54275	2.08792	2.01265	2.03565
ITK	0.125785	0.372008	0.557342	0.687332
RABAC1	0.991449	0.582917	0.599951	0.5715
MT-ND4L	0.34447	0.788213	0.57553	0.881863
EIF4A2	0.497334	0.970849	0.828791	0.837434
GYG1	0.28089	0.0732404	0.0651511	0.0694697
FAM89B	0.844347	0.420984	0.555862	0.353951
ENO1	1.13356	0.761746	0.654315	0.960746
HCST	1.50839	1.09058	1.12555	1.56814
TNFSF12	0.591954	0.261322	0.291676	0.454323
IL2RG	1.08609	0.699989	0.693542	0.785162
BAX	0.849683	0.411797	0.489356	0.613761
CCR7	0.811275	1.31835	1.39815	0.372839
LEF1	0.209618	0.60763	0.363127	0.518652
ABRACL	1.1016	0.695942	0.759823	0.983111
ZC3HAV1	0.246176	0.610995	0.550029	0.753631
LY6E	1.06723	0.699742	0.583539	0.986407
COX6A1	1.27155	0.884542	0.967513	1.2318
KLF6	2.32585	1.66534	2.30995	2.6798
TBX21	0.176116	0.0279972	0.0359931	0.108315
LYAR	0.432942	0.170586	0.101219	0.172335
PPP1R14B	0.510959	0.198745	0.221147	0.337778
TIGIT	0.137761	0.430585	0.626794	0.125943
AC020916.1	0.333683	0.0883532	0.122041	0.491254
SRSF5	0.528807	1.0018	0.761977	1.13809
FYB1	0.943787	1.34953	1.63581	1.36325
ARPC1B	0.9808	0.620088	0.58777	0.814758
OCIAD2	0.932142	0.601841	0.53886	0.388661
C16orf54	0.49147	0.195674	0.183047	0.549484
YWHAQ	0.766705	0.402241	0.456	0.593022
SC5D	0.0841387	0.291953	0.472745	0.216557
TBC1D4	0.100542	0.384254	0.341322	0
SMAP2	0.684954	1.05772	1.28019	0.800471
TXK	0.031254	0.305564	0.133973	0.0260987
ZC3H12A	0.332891	0.0996028	0.1193	0.176201
ATP6V0B	0.760732	0.418842	0.425833	0.511406
TBCB	0.726568	0.381865	0.397022	0.431769
PERP	0.217703	0.0445575	0.0616756	0.0754179
BHLHE40	0.44129	0.133383	0.250764	0.411062
RHOC	0.571557	0.24953	0.300233	0.451115
SERF2	2.21651	1.91245	2.05983	1.97366
GCC2	0.450529	0.844081	0.809195	0.740053
UPP1	0.564974	0.292867	0.179189	0.196441
2023-09-07	1.5174	1.13458	1.2664	1.33716
PYCARD	0.455103	0.204972	0.1536	0.16059
SCML1	0.0213413	0.241711	0.195553	0.0236589
ETS1	0.687771	1.08255	1.21337	0.87828
RPL36A	0.493624	0.93039	0.733504	0.996686
ATM	0.157005	0.461869	0.37572	0.32569
FOSB	0.896951	0.461395	0.609975	1.07819
CD3G	1.63193	1.36196	1.07171	1.62049
KLF2	2.28065	2.12133	0.700854	0.655238
CDKN1A	0.4031	0.129623	0.174758	0.316317
LPAR6	0.113395	0.340815	0.467689	0.345208
TRABD2A	0.0955732	0.37856	0.220104	0.278983
TCF7	0.288295	0.61255	0.623154	0.308073
AC016831.5	0.0220671	0.210792	0.238993	0.30812
ARPC5L	0.864588	0.499018	0.574901	0.587555
ANXA5	0.641263	0.30763	0.394565	0.602636
RSRP1	0.597725	1.03142	0.885371	1.21297
COX7C	1.57749	2.01392	1.87152	1.93996
UQCRB	1.34558	1.82544	1.63221	1.61606
MYADM	0.739094	0.357746	0.543015	0.539196
HNRNPA1	1.28456	1.73317	1.60135	1.64267
ARID5B	0.46728	0.787107	0.993759	0.948429
PGK1	1.21097	0.814122	1.02988	1.41807
CDC42	1.42162	1.0872	1.17397	1.36314
PIK3R1	0.472178	0.841516	0.831203	1.23768
SF1	0.620159	1.01839	1.01702	0.815586
PRDX1	0.949604	0.599878	0.650336	0.879149
PDE3B	0.0257446	0.23834	0.155465	0
SLC25A5	1.2982	0.946934	1.06294	0.858636
SYTL3	0.0936051	0.329024	0.286032	0.388308
SF3B1	0.442764	0.815902	0.711404	0.695007
FOXP1	0.366926	0.748669	0.599114	0.406351
DRAP1	0.749686	0.43205	0.41353	0.543326
PRRC2C	0.6626	1.07815	1.02349	0.867657
HNRNPU	0.627688	1.02415	0.982309	0.914629
EFHD2	0.461314	0.207227	0.18065	0.391239
PRDX2	1.08018	0.718218	0.861274	0.717925
MIR22HG	0.244933	0.059916	0.0910711	0.110226
BIRC3	0.71166	1.17464	0.996162	1.80846
PAXX	0.5676	0.281019	0.280798	0.370484
ELF1	0.918168	1.23269	1.67712	1.24395
GZMM	0.686206	0.304457	0.546063	0.313482
GABPB1-AS1	0.127397	0.355759	0.395152	0.300203
GTF3A	1.00034	0.68958	0.638224	0.824352
N4BP2L2	0.524391	0.929847	0.777884	0.811926
SLF1	0.351263	0.114721	0.133829	0.437999
VAMP8	0.874723	0.590113	0.48536	0.957403
IGHA1	0.021117	0.127717	0.436122	0
UBE2M	0.632433	0.32561	0.385591	0.451088
SATB1	0.0654138	0.2863	0.218973	0.0710185
SSBP4	0.501114	0.203163	0.305547	0.656474
RHOA	1.29726	0.959087	1.06167	1.13924
COTL1	1.35002	0.837547	1.40583	1.61555
RBMX	0.285116	0.567803	0.556525	0.604216
PPP1CA	0.702909	0.413143	0.367019	0.599572
CAST	1.09244	0.793064	0.657353	1.01781
NACA	3.02141	3.31842	3.04104	3.09078
POLR2J3.1	0.0802178	0.342118	0.144672	0.162078
ITM2B	2.28068	2.02044	2.13851	2.01856
FHIT	0.0126555	0.235165	0.0309455	0.0254109
TRADD	0.559563	0.267086	0.289777	0.581375
CD63	0.634815	0.338182	0.313155	1.00429
RARRES3	1.23069	0.856723	1.04355	0.853536
HERPUD1	1.22378	0.757421	1.0704	1.08602
FAM184A	0.0105649	0.16393	0.212126	0
PSMB1	0.94073	0.624256	0.652618	0.650811
CTLA4	0.108335	0.41182	0.205835	0.220681
AAK1	0.279657	0.574147	0.490399	0.513883
ARHGAP5	0.0640699	0.226916	0.33135	0.256039
NSG1	0.165423	0.0482269	0.0163186	0
CLTB	0.589242	0.302598	0.331951	0.359581
RAB11FIP1	0.637487	0.353582	0.335649	0.475732
ZNF292	0.0955701	0.318866	0.24821	0.217418
LCK	1.09893	0.80898	0.801308	0.830022
RPS10	1.42067	1.82174	1.7762	1.62541
KLF9	0.114327	0.3334	0.295367	0.547667
PSMB6	0.726743	0.417875	0.498557	0.466714
PNN	0.432803	0.77786	0.686695	0.764787
DNAJA1	1.53098	1.11322	1.4119	0.96433
NDUFB8	0.839812	0.557084	0.51701	0.639661
OAZ1	1.91852	1.61356	1.77501	1.49252
TPM3	1.49038	1.21102	1.27635	1.46969
NKTR	0.231679	0.483638	0.464065	0.577483
TRA2B	0.372772	0.675436	0.660386	0.622222
DYNLL1	1.14948	0.740864	1.01901	1.12123
AP3M2	0.14538	0.363301	0.370277	0.313476
TRAC	2.10233	1.77529	1.83379	1.97136
YWHAB	1.7884	1.45686	1.62597	1.63323
TUBA4A	1.28956	0.792307	1.38024	1.39315
SFPQ	0.693755	0.995015	1.20281	1.2086
STOM	0.450876	0.136005	0.401215	0.292195
TSPYL2	0.247725	0.429024	0.761655	0.527714
SLFN5	0.243937	0.484247	0.549944	0.411057
FBXO32	0.11632	0.28201	0.444974	0.34458
BCL11B	0.0862046	0.282975	0.269997	0.0632064
HIST1H1E	0.344201	0.131725	0.17472	0.054298
MAP1LC3B	0.960677	0.620275	0.798249	0.537713
BBC3	0.402951	0.176871	0.146778	0.0513965
CDC42EP3	0.491018	0.227074	0.270643	0.329932
CCNH	0.314494	0.495219	0.818273	0.682613
TNRC6B	0.25729	0.507688	0.476163	0.622433
ARGLU1	0.595413	0.935261	0.930125	0.991956
EIF3H	0.905592	1.38286	1.04576	1.34932
CELF2	0.281038	0.582986	0.396446	0.547376
EIF3L	0.417157	0.749686	0.610085	0.753934
MAML2	0.0517109	0.219365	0.22047	0.180257
APOE	0.285791	0.14105	0.0258354	0.0404128
PFDN5	2.06842	2.42485	2.26627	2.1961
HLA-DPA1	0.691682	0.452219	0.258136	0.840876
CFL1	2.13024	1.92532	2.00372	2.12221
SRGN	2.49804	2.40764	3.76533	3.60431
SUB1	1.49601	1.20949	1.38888	1.07912
PRKCA	0.0333022	0.212032	0.103303	0.242856
CLEC2B	0.99285	0.615685	0.742152	0.650678
PGLS	0.687964	0.404283	0.431886	0.52964
POMP	0.736563	0.454672	0.491156	0.554279
IER5L	0.194873	0.0569277	0.058073	0.0438661
ATP6V0E1	1.2387	0.93872	1.14643	0.924064
HNRNPH3	0.234964	0.464366	0.472565	0.515795
PELI1	0.0253477	0.194958	0.108297	0.0834672
SUMO2	1.60627	1.35776	1.38473	1.47918
HNRNPA2B1	1.37133	1.71015	1.81818	1.77872
ATP5MC2	1.87451	1.65325	1.62127	1.41306
LDHA	1.76502	1.40471	1.76244	1.76324
LDHB	1.51472	2.00103	1.59328	1.70397
RPS27L	0.969633	0.664893	0.642945	0.864153
SMARCA2	0.144953	0.316509	0.39135	0.417368
TTC3	0.160339	0.376506	0.325922	0.253553
SFXN1	0.275404	0.44106	0.703432	0.722174
NCK2	0.204394	0.409898	0.43102	0.615499
PLEKHO1	0.363432	0.145309	0.195353	0.362633
PGAM1	0.743051	0.459804	0.511723	0.649214
FTL	2.95036	2.74532	2.73186	2.63853
KLRB1	0.96444	0.29829	1.41767	0.655658
ARID4B	0.526119	0.803055	0.911474	0.752735
EPB41	0.219611	0.459661	0.416178	0.161761
CD55	0.264047	0.596523	0.284749	0.54842
NUDT14	0.234555	0.0547775	0.152559	0.101931
SEC61B	0.963595	0.650235	0.786945	1.09071
CD52	2.07707	1.96819	1.37654	2.53165
STK17A	1.24727	0.868137	1.20253	0.606613
PCSK7	0.0723015	0.273305	0.126274	0.142967
NDUFB10	0.810555	0.536384	0.549685	0.601312
MT-ND2	2.06599	2.41531	2.4184	2.64492
CD74	1.31646	1.02027	1.01432	0.934401
SPCS1	1.10901	0.815947	0.976236	1.16845
MALT1	0.146853	0.323746	0.359603	0.304939
SSSCA1	0.32099	0.124314	0.148688	0.126948
SNX9	0.0548478	0.224211	0.160024	0.113443
SRP14	1.81886	1.58632	1.67174	1.39964
GATA3	0.515778	0.258585	0.262096	1.01657
EPB41L4A-AS1	0.14785	0.358181	0.27749	0.135256
EVI2A	0.298401	0.475836	0.679655	0.58358
LUC7L3	0.225775	0.478853	0.331059	0.356141
HNRNPA3	0.5801	0.865247	0.931532	0.993603
GADD45B	1.15182	0.926512	0.36924	0.798167
SLC38A1	0.193951	0.417543	0.342491	0.455127
LYSMD2	0.428854	0.220649	0.215247	0.27556
EIF2S3	0.256557	0.532466	0.335985	0.508255
TUT4	0.271865	0.482945	0.568943	0.260424
LCP1	1.06655	0.745417	0.895082	1.2224
YBX1	1.89691	1.69734	1.59969	1.84139
MT-ND6	0.0732845	0.231074	0.225179	0.0204855
UBC	2.79655	2.47574	2.88072	2.75147
MT1F	0.222803	0.08136	0.071786	0.0669674
PIM2	0.306822	0.53019	0.590026	0.674541
ITGB1	0.856964	0.652538	0.345802	1.24197
ARID1B	0.08955	0.2778	0.168841	0.176667
SSR4	1.35195	1.07227	1.23342	1.68128
PDCD5	0.566303	0.343126	0.295429	0.463485
AREG	0.413762	0.642217	0.944425	1.2422
NABP1	0.152444	0.318903	0.392508	0.390578
ARRB2	0.362522	0.190004	0.107286	0.365355
DUSP5	0.646458	0.255611	0.68756	0.359096
IGFBP4	0.163444	0.0291099	0.0970132	0
AC058791.1	0.251362	0.457013	0.51338	0.845809
HIST1H4C	0.795101	0.49121	0.611431	0.259335
SAMHD1	0.267992	0.590273	0.214759	0.441074
RIPK2	0.0331707	0.184239	0.132523	0.11714
COX5A	0.770068	0.530766	0.459197	0.551532
IRF9	0.0426352	0.20179	0.103743	0.0310665
SLC3A2	0.8892	0.553362	0.802993	0.659084
DDX3X	0.48029	0.741819	0.802321	0.793747
DGKA	0.114702	0.291947	0.239268	0.324925
HNRNPD	0.400446	0.665814	0.646549	0.487522
CRIP1	0.582577	0.295879	0.431327	0.61586
HBP1	0.210603	0.397238	0.445331	0.344363
CD84	0.0680319	0.176459	0.326687	0.40549
NR3C1	0.396904	0.43366	1.23231	1.64372
CAPZB	1.05442	0.772487	0.878214	1.18755
TUBB2A	0.369876	0.139694	0.238832	0.224502
PPP1R18	0.553489	0.334758	0.276369	0.629394
PRKCH	0.083333	0.237943	0.218506	0.107614
HSP90AB1	2.33945	2.15023	2.21612	2.19209
FAM96B	0.743794	0.464582	0.591422	0.616849
SERTAD3	0.46149	0.229675	0.270459	0.192107
FNBP4	0.262622	0.501197	0.388206	0.480802
TMEM243	0.383062	0.609144	0.6755	0.531379
FUBP1	0.0876687	0.224278	0.271111	0.321673
PSIP1	0.50716	0.796843	0.757359	0.476379
ITM2A	1.13164	0.645399	1.26589	0.684654
GRASP	0.233941	0.0937268	0.0453911	0.0951519
CAMK4	0.154871	0.348326	0.275035	0.351586
CREBRF	0.207794	0.428716	0.340119	0.149352
IGKC	0.426265	0.485796	1.50496	0.0717813
COX8A	1.02323	0.771075	0.798666	0.901888
CHRM3-AS2	0.0254781	0.171651	0.0873295	0
ARL6IP5	1.52464	1.37396	1.08396	1.57079
SYAP1	0.186755	0.33925	0.450488	0.278434
2023-09-11	0.279188	0.10442	0.0997339	0.599899
CIRBP	0.920822	1.3085	1.14547	1.05699
MBNL1	0.457508	0.756352	0.644404	0.505807
GMFG	1.47139	1.25716	1.22926	1.12735
PLIN2	0.672455	0.352788	0.562697	0.807551
WSB1	0.213067	0.421291	0.351187	0.435309
CTSD	0.507479	0.278217	0.255294	0.547588
NDUFB2	0.863355	0.580583	0.694309	0.656035
PRPF38B	0.433311	0.637798	0.819049	0.672835
TIAM1	0.0328884	0.138173	0.204272	0.117583
TMPO	0.196212	0.38362	0.385362	0.288035
LSP1	0.827078	0.573174	0.580967	0.635601
DDAH2	0.18822	0.0628814	0.0563185	0.238766
RPS17	0.113992	0.275491	0.237882	0.100979
JMY	0.0599275	0.166376	0.276231	0.0881767
CTSL	0.256112	0.104486	0.0590681	0.0249663
GPBP1	0.561503	0.866565	0.773232	0.867329
AC114760.2	0.0477872	0.19289	0.0932323	0.324176
LINS1	0.121532	0.295419	0.243262	0.100767
ARMH1	0.0359412	0.179657	0.0974036	0.249872
RNASET2	0.527746	0.785976	0.836591	0.625761
HLA-DPB1	0.571086	0.378647	0.225264	0.533095
RGS1	0.530147	0.766695	1.018	1.65239
DOK2	0.724308	0.505754	0.423233	0.39988
CWF19L2	0.155734	0.331382	0.301228	0.344779
OSTF1	0.649783	0.34749	0.587775	0.417178
TP53BP2	0.0939617	0.185757	0.384204	0.338946
PRDM2	0.133832	0.281486	0.327693	0.218832
SLC25A45	0.0355615	0.171281	0.116377	0.131447
MLLT6	0.0814585	0.251278	0.142189	0.201575
USP15	0.399211	0.662298	0.563707	0.620172
LINC00861	0.0611571	0.234458	0.0892368	0.0260987
C9orf78	0.971959	0.644453	0.927229	0.887928
MDM4	0.124226	0.28625	0.246951	0.241484
FYN	0.385833	0.605571	0.698193	0.163816
ZBTB20	0.106116	0.260593	0.25308	0.240623
ATP5MC3	0.976545	0.734055	0.789698	0.691057
NASP	0.257617	0.468105	0.447779	0.405791
RPL17	0.284608	0.49279	0.454868	0.574635
SIT1	0.473412	0.286179	0.218568	0.315956
TUBA1B	1.26342	0.951972	1.193	1.29632
RNF216	0.10597	0.255086	0.238926	0.164506
LDLRAD4	0.281733	0.108541	0.12494	0.192591
RARA	0.21507	0.078497	0.0862843	0.122496
SIGIRR	0.687596	0.443421	0.477132	0.749741
HIGD2A	1.19419	0.95693	1.00735	1.17736
AC133644.2	0.036727	0.16338	0.199956	0.0243766
AC016831.7	0.0872252	0.197059	0.292882	0.418748
GPR171	0.100354	0.248444	0.24879	0.757983
CRTC3	0.0781272	0.211679	0.200801	0.0660052
ATP5F1D	1.13065	0.934056	0.878021	0.896032
EIF3D	0.317364	0.557186	0.436783	0.549032
ITGA4	0.431146	0.232205	0.237823	0.237334
SH3YL1	0.219252	0.458302	0.263138	0.22712
SRSF2	0.495751	0.723163	0.822398	0.51675
BCL3	0.330361	0.148734	0.179592	0.0885653
NEAT1	0.58312	0.871157	0.821071	1.13464
PSMA4	0.538892	0.317251	0.305471	0.464493
ASH1L	0.163048	0.340559	0.283181	0.526835
HECA	0.140687	0.278066	0.328976	0.128446
ZBTB10	0.0315902	0.130034	0.170256	0.0383705
RYBP	0.0785293	0.189328	0.287989	0.184819
INTS6	0.137501	0.293113	0.277339	0.544013
GOLGA4	0.222226	0.41212	0.372315	0.287561
ACTN4	0.313785	0.150208	0.131365	0.399273
ATP5F1A	0.384404	0.650935	0.483866	0.62551
SERTAD1	0.617177	0.351412	0.465057	0.455064
TMEM14C	0.457239	0.239674	0.259701	0.572409
ST3GAL1	0.100087	0.256864	0.188052	0.34544
IGFBP7	0.0913117	0.243693	0.214083	0.053259
CISD3	0.288659	0.144356	0.105261	0.124716
METTL8	0.0358666	0.0923285	0.309952	0.295214
DDIT3	0.577533	0.306322	0.44522	0.510017
TOB1	0.868676	0.681559	0.341856	1.50156
VPS51	0.139128	0.317172	0.223595	0.282485
MRFAP1	0.438951	0.660846	0.705426	0.586159
IL6R	0.0327966	0.152144	0.112495	0.182006
AHNAK	0.658976	0.384897	0.51088	0.853016
GPRIN3	0.213096	0.343217	0.511343	0.416753
SS18L2	0.630893	0.36094	0.543004	0.472068
PHF3	0.311804	0.511623	0.51462	0.31016
ZNF207	0.153062	0.313796	0.28937	0.29943
ATP5F1C	0.684475	0.433182	0.49589	0.705461
BTG1	3.4822	3.50987	4.17726	3.35493
ANKRD28	0.242456	0.0650633	0.12657	1.16846
MAL	0.309821	0.517334	0.49681	0.169447
ETHE1	0.443881	0.264271	0.214495	0.242909
NSMCE3	0.361678	0.561516	0.627341	0.388673
ACAA2	0.260722	0.125505	0.090718	0.246932
MZT2A	0.849436	0.624869	0.630325	0.442552
DAD1	0.90975	0.697114	0.686673	0.897187
FLT3LG	0.510637	0.333141	0.216078	0.606707
NFKB2	0.061118	0.20006	0.151328	0.205261
NINJ1	0.310615	0.165616	0.0973017	0.219345
MTHFD2	0.247409	0.328586	0.749352	0.495576
SORL1	0.0659669	0.205045	0.132188	0.198072
NAP1L4	0.312193	0.474818	0.603383	0.534069
ANKRD44	0.151509	0.309633	0.276867	0.501981
ABLIM1	0.0712987	0.233255	0.102228	0.0567851
DDX6	0.338874	0.530329	0.552181	0.491651
RNF19A	0.5375	0.579022	1.37668	1.12149
SPCS2	0.874753	0.605619	0.740674	0.925482
CD40LG	0.527018	0.209185	0.558627	0.961657
ST13	0.558976	0.856633	0.701378	0.643841
HLA-DRB1	0.695025	0.534143	0.245391	0.877024
CLEC2D	0.520758	0.807191	0.730227	0.347213
PRELID1	0.78182	0.562115	0.532593	0.70758
THUMPD1	0.317104	0.504528	0.524134	0.570101
CD53	1.02279	0.802544	0.749913	1.1691
WDR83OS	0.751665	0.516722	0.590833	0.594986
EMB	0.645135	0.356378	0.584589	0.543108
CLK1	0.278145	0.438674	0.525966	0.365498
ARID5A	0.461598	0.59872	0.956119	0.403508
ORAI1	0.511409	0.285161	0.336073	0.358084
MAP3K8	0.238616	0.0876311	0.116698	0.165565
APOL6	0.137761	0.303736	0.246933	0.128261
IRF1	2.21329	2.14942	1.4203	1.07657
ADAR	0.135773	0.28919	0.234692	0.32656
ECH1	0.620498	0.404285	0.406255	0.474486
BPTF	0.33119	0.545981	0.461538	0.662958
SRSF9	0.748322	0.503081	0.579781	0.656136
DDX39B	0.12388	0.261598	0.249713	0.230572
FKBP11	0.374836	0.198542	0.199495	0.362931
MRPL1	0.125776	0.240925	0.334572	0.215129
GPR155	0.0487223	0.196115	0.0702871	0.124035
TLK1	0.385419	0.51049	0.785086	0.67147
ARHGDIB	2.32456	2.09943	2.3348	2.29164
MAP4K4	0.0793562	0.211901	0.151912	0.278808
CGAS	0.203566	0.0732914	0.0774533	0.259997
NOP10	0.667311	0.488786	0.364408	0.362864
GADD45A	0.182365	0.353813	0.326343	0.341576
RER1	0.478077	0.267774	0.304964	0.347876
MAGEH1	0.0365995	0.141115	0.160606	0.128466
RGS16	0.225003	0.109162	0.0317315	0.105424
PPIA	1.84263	1.68326	1.68128	1.92405
ETFB	0.497327	0.283978	0.285935	0.633838
IFNGR1	0.492488	0.267214	0.33543	0.408202
CREBZF	0.0926062	0.223746	0.186106	0.244943
KLRG1	0.17406	0.0625275	0.0303422	0.468856
ADRM1	0.476084	0.280208	0.305622	0.214161
AGTRAP	0.262809	0.113135	0.113663	0.410069
RNF125	0.238461	0.369192	0.503677	0.415704
SON	0.932842	1.19362	1.33088	1.19168
AQP3	0.585883	0.424159	0.221968	0.202994
TMEM160	0.51567	0.309152	0.363765	0.352197
TPGS1	0.352381	0.179743	0.20228	0.143727
MYC	0.118983	0.287683	0.161587	0.168767
EIF3A	0.245944	0.437711	0.343394	0.327256
PARP8	0.332908	0.160453	0.165686	0.407729
CSDE1	0.378935	0.611358	0.507625	0.357019
DDX3Y	0.17252	0.30761	0.330647	0.434438
GPATCH8	0.0979921	0.223896	0.212672	0.219971
SNHG15	0.619974	0.381807	0.44417	0.349403
KANSL1	0.196719	0.385745	0.243036	0.42781
PDIA3	1.01386	0.759952	0.897721	1.06664
DHRS7	0.739147	0.430632	0.724843	1.04498
PLAC8	0.215042	0.403665	0.317886	0.120705
SERINC5	0.0984589	0.222439	0.209044	0.241678
CARD19	0.23018	0.101751	0.0917664	0.133347
SRSF7	1.0335	1.23412	1.5711	1.77626
SMC5	0.142588	0.261859	0.31287	0.300419
TOP1	0.298187	0.462192	0.493259	0.536693
CCDC12	0.4748	0.286225	0.290576	0.407392
UBE3A	0.101023	0.240307	0.180338	0.218833
CHD2	0.173185	0.310461	0.319798	0.365475
UGCG	0.122095	0.279321	0.202919	0.084288
C9orf16	0.912223	0.728829	0.639326	0.853451
TRA2A	0.195848	0.349323	0.309163	0.616612
ATP6V1G1	1.32194	1.1548	1.18122	0.924768
CMTM3	0.446799	0.248436	0.265296	0.325107
PABPC4	0.131402	0.283706	0.201655	0.368721
NUCKS1	0.584726	0.809538	0.887849	0.669432
SOD2	0.192291	0.361481	0.300184	0.378423
IFI16	0.576502	0.742825	1.02173	0.717375
TBC1D15	0.0969541	0.206823	0.237056	0.163503
ATF7IP	0.161282	0.264688	0.393073	0.389529
PSMD8	0.761439	0.549237	0.590034	0.577205
UBE2A	0.398402	0.204246	0.269124	0.200593
CD3D	1.8589	1.7387	1.61699	1.9957
AC025164.1	0.0919007	0.207303	0.229773	0.12459
TPST2	0.211039	0.0881507	0.0827264	0.099803
NDFIP1	0.563945	0.891233	0.581535	0.624861
PRKCB	0.0684775	0.177536	0.178563	0.104514
DEK	0.914667	0.663584	0.808179	0.903927
SRRM2	0.681747	0.962887	0.885454	0.5789
TSC22D3	2.34749	2.42099	3.10601	3.59303
TMEM9B	0.365836	0.204069	0.184521	0.298934
ATP5PF	0.8483	0.638836	0.686244	0.873846
KAT6B	0.0877764	0.201274	0.19691	0.348211
C4orf48	0.314354	0.15275	0.205604	0.157192
PPP2R5C	0.493246	0.581569	1.04998	0.768832
ERAP2	0.0488915	0.156594	0.121659	0.168195
IL2RA	0.0741283	0.263433	0.0671341	0.199085
PHIP	0.116096	0.237953	0.242431	0.228879
ATRX	0.356009	0.567635	0.474008	0.626997
KLF10	0.238931	0.109026	0.0875932	0.165346
FABP5	0.455572	0.187267	0.470626	0.299831
CASP1	0.398871	0.231881	0.206167	0.397869
HIF1A	0.271384	0.403039	0.52071	0.19193
C1orf162	0.233338	0.321825	0.501276	1.47542
MOSPD3	0.174744	0.065299	0.0914326	0.0848888
FUS	0.831352	1.07711	1.166	1.24339
ATP6V1F	0.701283	0.471282	0.582512	0.644226
OPTN	0.569508	0.375409	0.408793	0.415021
UBE2Q2	0.264722	0.141431	0.0918127	0.129235
CTSB	0.342447	0.170354	0.220094	0.0635858
SMIM29	0.201186	0.0892084	0.093357	0.0738084
NDUFS5	1.07906	0.912984	0.886353	1.04845
PHPT1	0.467501	0.266724	0.27846	0.49496
LPIN2	0.397749	0.23024	0.20427	0.200149
PARK7	0.978131	0.814913	0.747098	0.756973
RAN	1.38919	1.13895	1.50904	1.146
AKAP13	0.513012	0.629082	0.949459	0.848706
HELB	0.140538	0.257582	0.279939	0.192238
SRA1	0.301692	0.164183	0.162559	0.047456
NUCB2	0.250094	0.460215	0.280123	0.0765237
MCL1	1.08576	0.702946	1.31485	1.24131
AP2S1	0.386074	0.232982	0.185518	0.292506
BCL7C	0.494566	0.319907	0.315117	0.230034
H2AFV	0.827427	0.62857	0.658094	0.538487
NDUFB9	0.693853	0.513939	0.478087	0.466113
APOBEC3C	0.293643	0.155635	0.14074	0.283373
DNAJC1	0.440372	0.272707	0.245351	0.142167
HSPH1	0.163534	0.259852	0.386294	0.264069
GLUL	0.295781	0.10808	0.246888	0.762817
CMTM8	0.248477	0.201392	0.921198	0.120105
LRRFIP1	1.05795	0.860463	0.888101	1.29573
GSTK1	1.18519	1.01267	1.01877	1.37759
CRIP2	0.192264	0.105784	0.0316036	0.0496588
H1FX	0.893596	0.662033	0.681496	0.62638
CITED2	0.775907	0.415247	0.841175	1.40034
KDELR2	0.387059	0.23768	0.209646	0.218371
ACTG1	2.84437	2.72126	2.71865	3.04978
GPSM3	1.13827	0.998754	0.952606	0.994518
STAM	0.0938152	0.21533	0.172016	0.213208
TNFRSF4	0.187328	0.341736	0.396084	0.4727
MRPS12	0.281937	0.156657	0.139708	0.217138
COX6B1	1.15074	1.01027	0.944528	1.27104
RIPOR2	0.331514	0.632896	0.165311	0.234577
TUBB4B	0.754852	0.467541	0.727671	0.933707
NDUFA4	1.23958	1.05569	1.14546	1.36184
RPL22L1	0.788329	0.548408	0.712057	0.618892
PSMA5	0.565893	0.394593	0.35687	0.39518
RASGEF1B	0.218462	0.0929304	0.112498	0.064753
CAP1	0.762302	0.609304	0.501818	0.901124
PDLIM2	0.393808	0.229196	0.239616	0.526223
SH2D2A	0.342214	0.182892	0.255148	0.173873
NDUFAB1	0.534074	0.365516	0.332221	0.469099
ANKRD12	1.08271	1.27479	1.56189	1.4166
NR4A1	0.303549	0.17631	0.11588	0.139413
YWHAZ	1.42651	1.17359	1.562	1.03716
DUT	0.680143	0.449469	0.604556	0.559078
NCL	1.72199	1.53573	1.70227	1.29421
MIEN1	0.281526	0.156307	0.142452	0.142348
TMEM59	0.946766	0.728803	0.892382	0.869222
TALDO1	0.510818	0.350344	0.319785	0.445229
RAC1	0.788669	0.590809	0.617074	0.565639
TXNDC17	0.373548	0.221215	0.221692	0.37129
ANXA4	0.162197	0.0688314	0.0590964	0.118985
BOLA3	0.28407	0.151098	0.159327	0.260266
COPE	0.7371	0.546349	0.610016	0.744207
TFPT	0.194848	0.0906749	0.0894496	0.017885
TRAPPC1	0.562964	0.385562	0.396342	0.514591
PPP4C	0.405394	0.240831	0.253374	0.246188
RHOF	0.500106	0.318957	0.336468	0.454598
NEDD8	0.770338	0.607307	0.535095	0.969272
TRAPPC6A	0.452858	0.273352	0.313742	0.498768
SPCS3	0.503444	0.291193	0.437896	0.438544
ZNF706	0.735959	0.551373	0.61732	0.366282
ARHGAP18	0.228816	0.0767858	0.187629	0.147602
ARL4A	0.537491	0.293812	0.508939	0.383301
NXT1	0.695114	0.492102	0.587196	0.369225
APRT	1.22065	1.05758	1.09636	1.12297
PRR13	0.858925	0.66783	0.711105	0.947789
DSTN	0.575199	0.395851	0.360126	0.370461
RBM8A	1.08255	0.818501	1.17969	0.943351
PMAIP1	0.26109	0.471457	0.275023	0.154401
RSBN1	0.432385	0.526917	0.818213	0.668056
TIPARP	0.459818	0.235179	0.437609	0.535669
GNG5	0.761395	0.558238	0.637349	0.57612
ADAM19	0.177921	0.0567917	0.12692	0.281753
NUTF2	0.293393	0.159554	0.164185	0.361401
TRBC1	1.58982	1.30381	1.36205	0.751828
LFNG	0.161978	0.0872878	0.0246687	0.15083
HMOX2	0.537329	0.34973	0.409561	0.684568
IFI44	0.21372	0.0932528	0.12915	0.0477749
CHMP2A	0.438033	0.27169	0.284607	0.364345
SQSTM1	0.704091	0.506816	0.558577	0.599142
TES	0.294667	0.162911	0.156265	0.136667
ATP5PD	0.761164	0.60667	0.557516	0.82822
POP7	0.207698	0.106226	0.0983206	0.0495424
PHF23	0.332159	0.174507	0.240109	0.103295
MRPS6	0.469898	0.315704	0.292239	0.162819
VDAC2	0.731682	0.57302	0.532397	0.624663
ELOB	0.973446	0.809159	0.883372	0.852594
MRPL14	0.346855	0.185164	0.246804	0.267434
TXNL4A	0.489466	0.327383	0.346122	0.58962
HSPA5	1.02934	0.729953	1.07798	1.47608
LMO4	0.3552	0.193862	0.239985	0.772945
SLAMF1	0.346564	0.218427	0.148621	0.788922
2023-09-01	0.709142	0.540428	0.56638	0.59587
VKORC1	0.268323	0.144039	0.155726	0.0211955
ZNRD1	0.456517	0.285362	0.344951	0.153732
DPP4	0.159606	0.0702662	0.0698093	0.208293
PHLDA1	0.387924	0.151749	0.401688	1.55289
LAT	0.773981	0.579782	0.673356	0.735344
HCFC1R1	0.218454	0.109464	0.109142	0.0501571
RHEB	0.458442	0.265485	0.397089	0.40927
PPP3CA	0.254173	0.150792	0.0938776	0.51589
CREM	0.71835	0.837101	1.16428	0.936966
CCDC167	0.387835	0.228553	0.27346	0.445432
NOSIP	0.5173	0.825847	0.360083	0.715941
CHST12	0.204173	0.108274	0.0585934	0.527762
NDUFC2	0.519655	0.361098	0.371546	0.432651
TUBB	0.763445	0.620267	0.522827	0.577076
VPS28	0.834951	0.682568	0.695731	0.881677
VASP	0.407149	0.269965	0.218335	0.714664
PYURF	0.63312	0.479874	0.452272	0.405497
MT1X	0.325088	0.174285	0.246099	0.200048
MAGOH	0.505625	0.337991	0.397889	0.562943
SCNM1	0.217479	0.12224	0.105149	0.048168
VPS29	0.558506	0.389864	0.438686	0.507897
COMTD1	0.175004	0.0818234	0.0821584	0.148783
MRPL34	0.498257	0.332932	0.368562	0.375934
UCHL3	0.213371	0.102934	0.115726	0.105438
RNF166	0.332133	0.197667	0.19666	0.16221
COX7A2	1.0419	0.907371	0.942828	0.919477
PSMB2	0.381545	0.223924	0.269011	0.148582
MAPK1	0.207669	0.0987748	0.126342	0.169481
SELENOT	0.551479	0.361099	0.488668	0.759907
SUPT4H1	0.395793	0.253633	0.253498	0.2971
TMBIM1	0.18961	0.102889	0.0391665	0.259679
PSMB3	0.723618	0.581617	0.567932	0.533807
CDK4	0.177862	0.0920147	0.0692276	0.0489406
TEX264	0.434779	0.295771	0.282812	0.410829
CHCHD2	1.43775	1.26617	1.48167	1.4579
TMBIM4	0.693809	0.536816	0.521377	0.728301
DYNLT3	0.38526	0.22317	0.276728	0.376432
ID2	0.611303	0.395141	0.479568	1.85746
TLN1	0.608626	0.429387	0.476145	0.839715
BLOC1S1	0.492683	0.330843	0.387297	0.334989
TNFRSF18	0.117162	0.25228	0.205593	0.404874
CSNK2B	0.62323	0.477845	0.455121	0.69232
CCT5	0.447474	0.319185	0.27298	0.343399
PBDC1	0.313361	0.180701	0.198511	0.115666
TOR3A	0.159055	0.0735907	0.083884	0.120581
MIER1	0.695668	0.533433	0.556037	0.424039
C21orf91	0.290857	0.16967	0.171484	0.45554
ILK	0.219235	0.112542	0.120249	0.36797
DBI	0.654448	0.506488	0.496272	0.648687
MRPL41	0.532364	0.359129	0.456245	0.584227
ARPC5	0.962191	0.804064	0.846046	0.984223
BCAP31	0.55703	0.389621	0.420724	0.706447
FKBP2	0.395525	0.224282	0.311608	0.399165
PTPRE	0.21804	0.108153	0.142014	0.0842449
PTPN7	0.43896	0.270717	0.345548	0.465192
MID1IP1	0.251729	0.116579	0.1548	0.218413
C19orf70	0.50379	0.351852	0.360735	0.41926
PCMT1	0.475641	0.310693	0.354172	0.477922
SKP1	1.49229	1.32351	1.58131	1.47243
NCF1	0.351181	0.206038	0.255283	0.256848
MLF2	0.300509	0.192117	0.161337	0.218974
IER3	0.236156	0.134564	0.0792665	0.133943
GCLM	0.207934	0.0898476	0.15231	0.142739
UBE2L3	0.512275	0.366356	0.371422	0.422528
CBR1	0.188412	0.100202	0.0927963	0.140102
GPR183	1.41346	1.06816	1.67189	1.59329
TMEM14B	0.583617	0.428233	0.444459	0.564944
RP9	0.192131	0.104184	0.0843126	0.110996
DUSP14	0.173156	0.0713392	0.115273	0.0914832
TMED10	0.513462	0.353823	0.43568	0.702667
UROD	0.159332	0.0823628	0.0608715	0.0459041
NAA20	0.283308	0.173356	0.151979	0.172438
COX5B	0.987868	0.854999	0.897114	0.828507
ARL2BP	0.350359	0.230319	0.216504	0.313221
NUDT22	0.223917	0.125999	0.122936	0.102401
ZNHIT1	0.464043	0.333043	0.306918	0.324796
STN1	0.264646	0.160329	0.136558	0.300731
GNB2	0.503848	0.347541	0.395481	0.467459
ZYX	0.278021	0.166584	0.151505	0.503456
YIPF5	0.303685	0.191921	0.144467	0.312981
RRP36	0.234589	0.120693	0.141367	0.287022
LTA	0.216909	0.147551	0.0487135	0.232384
TMEM109	0.383089	0.241932	0.268509	0.336269
SELENOS	0.395747	0.243898	0.286072	0.372287
RPS19BP1	0.485957	0.369037	0.293583	0.341422
LSM2	0.385541	0.269732	0.223171	0.262677
SDF2L1	0.344413	0.214542	0.263209	0.256593
MDH2	0.603019	0.462452	0.492907	0.498346
ARL8A	0.199512	0.107161	0.115108	0.124741
ANXA11	0.613547	0.487092	0.461741	0.727387
STXBP2	0.206277	0.114532	0.113272	0.239611
SUMO1	0.641426	0.516962	0.525192	0.449243
CDK2AP2	0.505943	0.323681	0.460567	0.416967
MYDGF	0.375373	0.243352	0.27437	0.342879
PDCD10	0.453419	0.322547	0.310534	0.484706
FAM177A1	0.584216	0.568664	1.20495	0.812303
NCOR1	0.682457	0.539179	0.529845	0.890978
LRIF1	0.183493	0.0864896	0.110718	0.0739938
FDX1	0.33875	0.223357	0.210503	0.274776
HRAS	0.16747	0.0838623	0.0837025	0.140582
BCAP29	0.174687	0.0837384	0.113602	0.215337
RHOG	0.651612	0.48644	0.585144	0.463354
HOXB2	0.204127	0.119921	0.0859133	0.134338
NIP7	0.219411	0.117514	0.140948	0.0259857
ADGRE5	0.388684	0.243244	0.3049	0.488841
LITAF	0.596682	0.515852	0.28695	0.423434
IDH2	0.304309	0.184239	0.20772	0.270854
NDUFB7	0.474724	0.354649	0.319736	0.414105
ASF1A	0.406255	0.249175	0.33648	0.372169
NDUFS8	0.428594	0.316311	0.271208	0.261221
METTL5	0.38355	0.261664	0.247029	0.362503
THOC7	0.407986	0.276318	0.293062	0.361598
TWF2	0.371819	0.253491	0.211005	0.324975
TBC1D10C	0.650651	0.511479	0.527683	0.719568
RRP7A	0.247349	0.155244	0.125603	0.216954
PDAP1	0.445812	0.310856	0.297346	0.347698
RNF5	0.279806	0.15849	0.207059	0.203608
DDIT4	1.89244	1.55353	2.21321	2.25689
CCDC124	0.231076	0.134712	0.120533	0.153232
PDCD6	0.513252	0.395115	0.367352	0.275661
RAB5C	0.373727	0.258008	0.219974	0.292414
FIS1	0.590743	0.473152	0.408444	0.561192
BZW1	0.841375	0.67323	0.83714	0.649704
CD83	0.172013	0.0927908	0.0807865	0.0479287
TSEN54	0.208828	0.0987168	0.138741	0.401614
AGPAT2	0.180894	0.0769834	0.15541	0.202408
SMIM12	0.243764	0.145727	0.130965	0.136384
NMRK1	0.357377	0.196159	0.342096	0.319396
PCBD1	0.166627	0.0814951	0.091923	0.0874767
MEA1	0.288471	0.172169	0.192601	0.206461
CNN2	0.493142	0.370793	0.336239	0.373209
GPR108	0.228221	0.131862	0.138951	0.147808
SRP19	0.381337	0.272763	0.2209	0.264929
ATP5MD	0.628079	0.500342	0.49209	0.673568
SERPINB1	0.644577	0.484379	0.59561	0.321774
KRT10	0.676389	0.525191	0.607032	0.472005
PIGC	0.186132	0.106567	0.0853785	0.149446
RNF167	0.305278	0.206416	0.172794	0.306785
METTL26	0.404773	0.274882	0.298169	0.359997
MXD4	0.329156	0.209655	0.240508	0.254068
ANP32E	0.630346	0.469064	0.558625	0.554456
ATRAID	0.483665	0.363876	0.339923	0.336349
NR4A2	0.687185	0.480048	0.725654	0.543977
MAP2K2	0.571166	0.416778	0.487959	0.603007
BAK1	0.189537	0.113042	0.0778103	0.115708
JAK1	1.09285	1.01274	0.976622	0.579328
GPATCH11	0.184546	0.109919	0.0864088	0.0460638
TMEM120B	0.237563	0.153958	0.106173	0.248247
ORMDL2	0.252325	0.150653	0.165671	0.211096
COMMD7	0.343233	0.257008	0.175861	0.364531
NEU1	0.229279	0.108955	0.195224	0.283941
UCP2	0.716001	0.612305	0.515047	0.5451
SURF2	0.257345	0.139122	0.209599	0.133975
TRAF4	0.168308	0.0767525	0.129412	0.113568
SGF29	0.193812	0.114268	0.106223	0.0918956
MSN	0.54808	0.456937	0.340696	0.530669
POLR2J	0.478043	0.354286	0.369151	0.299197
SNAPIN	0.169338	0.096545	0.0825131	0.0937993
UQCRQ	0.542559	0.384588	0.512858	0.436336
TYMP	0.325793	0.220093	0.199188	0.360686
SVBP	0.222713	0.136865	0.125468	0.191781
CTDNEP1	0.395883	0.275552	0.299822	0.371505
PA2G4	0.747779	0.654903	0.559759	0.820396
SLBP	0.46596	0.291223	0.469502	0.328438
RASSF1	0.238805	0.140336	0.153705	0.197266
SQOR	0.24877	0.162039	0.146882	0.171631
BAG1	0.379327	0.266499	0.259343	0.257683
LSM7	0.639863	0.527469	0.51023	0.644154
RNH1	0.517375	0.379072	0.438632	0.558158
LAMTOR4	0.753526	0.652322	0.606702	0.733138
UBE2Q1	0.196026	0.115562	0.0928305	0.115615
MRPL43	0.375218	0.26043	0.28097	0.25699
SH3GLB1	0.402691	0.264363	0.345897	0.173233
F8A1	0.172322	0.0985367	0.0864585	0.171839
AURKAIP1	0.508572	0.388401	0.379531	0.424407
PRMT1	0.425185	0.313574	0.298589	0.282404
GSTO1	0.451053	0.34736	0.289906	0.355082
ADH5	0.404399	0.289311	0.276768	0.33331
SSNA1	0.413635	0.289381	0.30274	0.36151
ARL2	0.235333	0.143661	0.134114	0.194388
HNRNPAB	0.63487	0.457653	0.634443	0.396674
FAM50A	0.290711	0.18637	0.180488	0.355504
DNAJC15	0.413694	0.265446	0.397555	0.138679
ANAPC11	0.436873	0.305496	0.360367	0.358856
SRI	0.550649	0.396178	0.499097	0.769299
GTF3C6	0.391253	0.288704	0.26885	0.272632
TRAPPC3	0.293235	0.188714	0.20425	0.355202
DECR1	0.374515	0.278456	0.23513	0.394074
SDHD	0.341052	0.226823	0.248944	0.258937
MRPL51	0.369778	0.272747	0.243834	0.266865
PRDX3	0.284911	0.178888	0.201517	0.303432
PTTG1	0.2847	0.180499	0.224361	0.211756
LAGE3	0.2686	0.16431	0.204054	0.209208
PPDPF	0.901016	0.73018	0.962576	1.02638
PIN1	0.377645	0.263925	0.253398	0.266295
BLOC1S2	0.34832	0.222823	0.28649	0.227859
TMEM141	0.221908	0.142679	0.124532	0.121754
YIF1A	0.182941	0.106872	0.0998413	0.195837
EMC4	0.359333	0.250851	0.26238	0.428298
CAPNS1	0.34135	0.240995	0.237778	0.286409
PDE4D	0.248621	0.139692	0.193882	0.0639221
NDUFB11	0.968106	0.892056	0.852536	1.0306
CUEDC2	0.199295	0.123225	0.113473	0.20779
PUF60	0.372278	0.259887	0.291048	0.184956
GNG2	0.309782	0.200543	0.241994	0.311546
MPC1	0.304817	0.211896	0.195051	0.205339
SNRPC	0.35633	0.253393	0.252866	0.236231
LARP7	0.350724	0.236715	0.248874	0.254913
SUGT1	0.354362	0.244919	0.265204	0.177158
MPG	0.330865	0.229649	0.234748	0.341038
ID3	0.256138	0.188915	0.0974807	0.0866204
ALYREF	0.267956	0.157433	0.210967	0.27301
DDX39A	0.274782	0.180373	0.165366	0.259866
IFI27L2	0.249597	0.182789	0.107679	0.234188
NTAN1	0.179119	0.10278	0.104391	0.185045
MFSD10	0.31411	0.197668	0.251799	0.451579
TAF12	0.237946	0.163367	0.114362	0.170031
SSBP1	0.650243	0.54738	0.544639	0.898658
CASP4	0.509274	0.411468	0.362835	0.365239
C1QBP	0.56796	0.487435	0.42189	0.367951
ATP5MF	0.479846	0.368716	0.374853	0.480444
LSM10	0.295553	0.201639	0.159506	0.340799
SAP18	1.04763	0.911658	1.12871	0.765996
ELOA	0.229271	0.140027	0.164753	0.118597
NAXE	0.249936	0.161081	0.175173	0.126045
STUB1	0.458068	0.346764	0.369712	0.408835
TPM4	0.637777	0.48795	0.57752	0.864529
NAA10	0.38942	0.296977	0.24474	0.317687
SEM1	0.584301	0.465703	0.507916	0.457314
MGST3	0.523013	0.382997	0.490606	0.630405
RANBP1	0.445916	0.339592	0.342949	0.496896
CNIH4	0.273019	0.170938	0.214163	0.221361
TUFM	0.513558	0.446951	0.314231	0.44832
NDUFA11	0.580499	0.477517	0.468412	0.486132
MRPL36	0.250337	0.163275	0.183948	0.0400756
AKR1B1	0.210937	0.129344	0.124226	0.0959176
CMC2	0.444906	0.307137	0.418486	0.256711
ZNF428	0.325032	0.224863	0.228344	0.286141
CYB5R3	0.239698	0.139353	0.164721	0.166592
ABHD17A	0.579698	0.462215	0.49439	0.372358
SSR3	0.428805	0.332	0.304778	0.365582
AC243960.1	0.423645	0.350908	0.228947	0.268371
ECHS1	0.269936	0.164221	0.19842	0.209263
ARF5	0.351752	0.23973	0.269314	0.403268
HNRNPF	0.932694	0.836404	0.901045	0.875813
DERL2	0.289837	0.191794	0.218243	0.171345
ITGB1BP1	0.278092	0.186015	0.184884	0.110405
DDB2	0.191697	0.119381	0.110168	0.155792
GADD45GIP1	0.486623	0.369008	0.414533	0.294888
GNPTG	0.19721	0.112316	0.134631	0.123978
LAMTOR5	0.444991	0.336231	0.335064	0.3346
PSMB10	0.225391	0.155892	0.125724	0.0488435
TSTA3	0.217436	0.139524	0.125096	0.307158
ILF2	0.501377	0.401069	0.419899	0.321052
PSMC2	0.247504	0.149069	0.177815	0.395464
B4GALT1	0.210601	0.116772	0.158237	0.224087
MARCKSL1	0.392999	0.278809	0.302444	0.337625
PSMA3	0.464992	0.348386	0.384536	0.336263
MDH1	0.530152	0.414754	0.477701	0.503883
TNFAIP3	1.00271	0.854446	0.957209	1.37096
MINOS1	0.479935	0.380945	0.340329	0.270089
REEP3	0.204766	0.124329	0.122388	0.364583
LYPLA2	0.222743	0.144336	0.131167	0.155412
RBM42	0.205806	0.12565	0.139812	0.0435196
ISG15	0.475992	0.386582	0.322341	0.373578
ATP6AP2	0.527529	0.418532	0.451578	0.596496
NDUFA2	0.483245	0.374232	0.391383	0.40897
TANK	0.438977	0.284621	0.456532	0.426947
PSMC4	0.325084	0.224132	0.264264	0.274332
EIF6	0.288017	0.208406	0.173576	0.215542
RFLNB	0.327871	0.255773	0.169498	0.514724
CCDC90B	0.252921	0.161741	0.174159	0.20309
PSMC1	0.290149	0.202241	0.18302	0.12209
TSSC4	0.220497	0.153056	0.122449	0.111937
CSK	0.449124	0.36498	0.304389	0.55796
DDRGK1	0.259362	0.176391	0.180245	0.186454
PRDX5	0.50488	0.387898	0.440063	0.472446
HSPB11	0.298642	0.213613	0.211994	0.246196
NAA38	0.311262	0.215838	0.225922	0.365408
B4GALT3	0.182239	0.110132	0.112749	0.0978914
UBE2I	0.621779	0.514931	0.528787	0.7585
RNF7	0.612327	0.480348	0.612757	0.246868
CTSZ	0.234399	0.151547	0.161255	0.300541
CMC1	0.241954	0.152333	0.180259	0.292208
PTP4A2	0.649661	0.546773	0.560391	0.660248
KRTCAP2	0.415479	0.315535	0.32702	0.515933
CD82	0.286204	0.189027	0.232343	0.330059
SNX3	0.570498	0.454154	0.500772	0.564888
TIMM17B	0.280844	0.177859	0.215656	0.180335
HIKESHI	0.258588	0.185855	0.154901	0.177622
NRBF2	0.335056	0.22997	0.262807	0.125791
CFAP97	0.402106	0.312758	0.284567	0.433114
PHB	0.330297	0.25329	0.212666	0.378757
STMP1	0.377719	0.275618	0.282867	0.352451
LINC00623	0.325435	0.223494	0.253443	0.374107
AKR1A1	0.282332	0.216134	0.155888	0.259381
ATP6V0D1	0.214259	0.132422	0.160269	0.151922
PPM1G	0.531328	0.458474	0.370399	0.422395
ZFP36L2	3.11842	1.91395	3.19398	3.90861
ANXA1	3.46203	1.34524	2.56218	2.69486
JUNB	3.35552	2.40492	3.51299	3.04867
RPS3A	3.60594	4.1698	3.65416	3.9923
RPL7	2.12273	2.98391	2.36029	2.63368
RPL13A	2.65329	3.63443	3.21168	3.58597
RPL3	2.8954	3.75639	3.48216	3.5352
TPT1	4.0958	4.64062	4.34632	4.52403
RPS6	2.80938	3.82109	3.56606	3.51201
RPL34	3.71493	4.27996	4.03022	4.10324
RPL21	2.94586	3.8539	3.62591	3.70133
RPS16	2.66139	3.43032	3.10737	3.26486
RPS18	3.74052	4.26654	4.01076	4.05284
KLRB1	0.96444	0.29829	1.41767	0.655658
SRGN	2.49804	2.40764	3.76533	3.60431
RPS20	1.75549	2.97008	2.64157	2.74918
RPL37A	1.71044	2.8933	2.60778	2.8824
ZFP36	2.24133	1.07328	1.85751	2.37926
RPL37	2.80094	3.67999	3.51952	3.59651
H3F3B	3.61771	2.63071	3.02266	2.75851
RPL9	2.83484	3.58723	3.36532	3.35018
RPS11	1.79807	2.84489	2.537	2.49569
RPS9	2.66609	3.30421	3.02511	3.11917
DUSP2	2.43467	0.881444	1.50201	1.37005
RPL13	4.19808	4.68228	4.54467	4.35482
FOS	2.98128	1.17961	1.96459	2.81958
RPL27A	1.43963	2.74499	2.51242	2.50304
RPL23	1.55419	2.67319	2.39315	2.25641
VIM	4.05374	2.64667	2.8402	3.70345
ALOX5AP	1.10943	0.444813	1.11857	1.86731
RPS27	3.34661	4.17002	4.13445	3.91679
RPL32	3.87	4.33531	4.18235	4.14835
DUSP1	2.23618	1.08093	1.72137	2.46587
RPS23	3.79415	4.1433	3.92702	3.95892
RPL10A	2.90713	3.37462	3.07881	3.35912
RPL4	1.26792	2.23849	1.80063	2.11845
EEF1A1	4.60085	4.9192	4.73312	4.91574
RPLP2	3.22207	3.76626	3.59449	3.60764
JUND	3.13031	2.39748	2.92779	3.09464
RPS8	3.9864	4.36263	4.15149	4.13555
B2M	5.25238	4.78221	4.92444	5.02932
RPL26	2.90489	3.4338	3.23587	3.2512
RPS2	3.75124	4.14181	3.95755	4.02445
ACTB	4.08522	3.20488	3.48579	3.97535
SELL	0.188114	0.977144	0.47083	0.187067
IFITM2	2.11307	1.17615	1.64663	1.70658
MT-ND4	2.07262	3.17736	2.94436	3.22654
RPL27	1.74348	2.56112	2.2812	2.30353
RPL15	2.61587	3.21331	2.98425	3.07419
RPS12	4.50919	4.80015	4.62563	4.54819
GZMA	1.81183	0.155545	0.144554	0.186311
S100A11	2.39279	0.925812	1.16239	1.60496
SH3BGRL3	3.22121	1.94807	2.17585	2.68696
NFKBIA	2.52843	1.80294	2.47094	3.32052
GAPDH	3.35623	2.28055	2.49681	2.56926
RGCC	2.93628	1.41892	1.79762	1.6372
RPS15A	3.76617	4.10394	3.9682	3.8594
MT-CO3	2.80711	3.74157	3.63741	3.64356
MT-ATP6	2.21366	3.39621	3.30258	3.15586
RPL22	2.52225	3.12708	2.95774	2.88379
RPS14	4.12488	4.36577	4.17015	4.09142
RPL39	3.40476	3.92316	3.83352	3.76575
CCL5	1.91466	0.20122	0.246673	0.269477
KLF6	2.32585	1.66534	2.30995	2.6798
RPL5	3.44608	3.71183	3.42261	3.52325
RPL38	1.67895	2.58419	2.4493	2.49701
RPS13	3.57269	3.92783	3.74436	3.58714
RPL31	1.57656	2.35574	2.11076	2.17523
MYL6	2.5906	1.7281	2.012	2.25694
RPL18A	3.64023	3.89037	3.63217	3.78145
CD2	2.16385	1.46565	2.00519	1.78623
EEF2	0.782479	1.54763	1.08117	1.47064
UBA52	2.44978	3.03378	2.85717	2.85436
COTL1	1.35002	0.837547	1.40583	1.61555
CST7	0.872528	0.273487	0.71294	0.0564467
TUBA4A	1.28956	0.792307	1.38024	1.39315
RPS5	2.85763	3.35189	3.21265	3.17047
UBE2S	1.05225	0.395176	0.77803	0.740287
RPL35A	3.32822	3.71832	3.60499	3.45595
NACA	3.02141	3.31842	3.04104	3.09078
HLA-B	4.07937	3.444	3.49611	3.85985
TOMM7	1.42124	2.13698	1.82849	1.98611
CLIC1	2.18326	1.08845	1.27548	1.73869
EEF1B2	2.35894	3.02503	2.88292	2.85025
CMTM8	0.248477	0.201392	0.921198	0.120105
RPS29	2.75795	3.56939	3.60408	3.32524
RPL36	2.1884	3.00085	2.96159	2.90626
MCL1	1.08576	0.702946	1.31485	1.24131
GZMK	1.32863	0.14088	0.205416	0.0638041
MYL12A	2.91875	1.9654	1.97937	2.55777
RIPOR2	0.331514	0.632896	0.165311	0.234577
FTH1	4.08375	3.25723	3.374	3.20157
BTG1	3.4822	3.50987	4.17726	3.35493
PLP2	1.30901	0.449098	0.65442	0.6593
RPS21	2.30101	2.88242	2.75485	2.69039
RPS25	3.2951	3.71468	3.6627	3.58781
DUSP5	0.646458	0.255611	0.68756	0.359096
CD69	3.02857	2.08814	2.34673	3.42803
RPSA	2.94541	3.32759	3.14248	3.25618
ITM2A	1.13164	0.645399	1.26589	0.684654
RPS28	3.34517	3.83335	3.80215	3.60423
NR3C1	0.396904	0.43366	1.23231	1.64372
RPL35	2.3541	2.80786	2.57505	2.85418
UBC	2.79655	2.47574	2.88072	2.75147
RPL23A	2.71465	3.2255	3.1267	3.16326
IGKC	0.426265	0.485796	1.50496	0.0717813
DDIT4	1.89244	1.55353	2.21321	2.25689
LTB	1.91778	2.34248	1.64971	1.502
EIF4B	0.363081	1.03577	0.733601	0.830642
KLF2	2.28065	2.12133	0.700854	0.655238
RACK1	3.13645	3.32966	3.08949	3.16807
FHIT	0.0126555	0.235165	0.0309455	0.0254109
LMNA	0.890356	0.284178	0.524705	1.10721
PFN1	2.95791	2.0568	2.0932	2.60835
SOCS1	0.994988	0.782518	1.43049	1.74381
PTMA	3.70101	3.60108	3.91329	3.42326
RPL29	3.46663	3.73447	3.59844	3.56791
SAMHD1	0.267992	0.590273	0.214759	0.441074
CD40LG	0.527018	0.209185	0.558627	0.961657
CD99	1.66908	0.899899	1.08342	1.51454
LDHB	1.51472	2.00103	1.59328	1.70397
CALM1	2.98808	2.51015	2.71774	2.45429
RPL18	3.71965	3.84432	3.63363	3.64556
TAGLN2	2.02188	1.16604	1.32388	1.55338
MYL12B	2.20751	1.37356	1.47694	1.50834
GPR183	1.41346	1.06816	1.67189	1.59329
S100A4	3.59736	1.87635	1.70094	3.39296
CKLF	1.08563	0.440729	0.653974	0.772804
UBB	2.03838	1.53964	1.82581	1.75611
CD81	1.32742	0.637262	0.839118	0.826439
MT-ND1	1.60308	2.45881	2.34641	2.40566
RNF19A	0.5375	0.579022	1.37668	1.12149
ZNF331	0.77702	0.662963	1.45838	0.551574
STOM	0.450876	0.136005	0.401215	0.292195
RPS4X	3.67209	3.86182	3.6828	3.74143
MT-ND5	1.25323	1.92235	1.64737	1.96277
RTKN2	0.0124664	0.229401	0.00654166	0.086188
TPI1	1.52198	0.804736	0.967656	1.15697
EZR	1.65249	1.02321	1.3718	1.08095
NOSIP	0.5173	0.825847	0.360083	0.715941
CITED2	0.775907	0.415247	0.841175	1.40034
TSC22D3	2.34749	2.42099	3.10601	3.59303
HOPX	0.582603	0.0351163	0.0220867	0.109069
EIF3E	0.793699	1.49929	1.25979	1.25403
CAPG	0.666854	0.082189	0.0695586	0.658599
GLIPR1	0.436046	0.365656	0.9399	0.824647
LDHA	1.76502	1.40471	1.76244	1.76324
PHLDA1	0.387924	0.151749	0.401688	1.55289
CYBA	2.00788	1.37787	1.55922	1.82814
NOP53	0.881627	1.65583	1.49783	1.25865
SMCHD1	0.413987	0.990405	0.724794	0.80479
CALM2	1.44357	1.24323	1.72068	1.53824
NAP1L1	0.717598	1.36364	1.11727	1.21179
PIK3IP1	0.245696	0.949343	0.780332	1.13869
TXK	0.031254	0.305564	0.133973	0.0260987
CD55	0.264047	0.596523	0.284749	0.54842
TXN	1.22102	0.550959	0.682603	1.00809
PNISR	0.355369	0.847872	0.584447	0.577062
PPIB	1.42731	0.925848	1.14387	1.4569
CYCS	0.926745	0.81199	1.38434	1.06027
SAMSN1	0.943748	0.710511	1.20904	1.04607
RAN	1.38919	1.13895	1.50904	1.146
FAM177A1	0.584216	0.568664	1.20495	0.812303
POLR2J3.1	0.0802178	0.342118	0.144672	0.162078
EIF3H	0.905592	1.38286	1.04576	1.34932
LEF1	0.209618	0.60763	0.363127	0.518652
S100A10	2.76025	1.41108	1.14743	2.38895
C6orf48	0.162985	0.613812	0.429411	0.382609
PDCD1	0.189713	0.0571546	0.279792	0.172461
CXCR4	1.89788	2.28753	3.07943	3.10146
FXYD5	2.27228	1.85425	2.02887	2.52994
H2AFZ	1.51586	1.31862	1.81838	1.12179
DHRS7	0.739147	0.430632	0.724843	1.04498
IFIT3	0.0226574	0.171762	0.0209144	0
YWHAZ	1.42651	1.17359	1.562	1.03716
HSPE1	1.02694	0.840233	1.33195	0.853536
CIB1	1.36045	0.847673	1.05316	0.829624
GZMM	0.686206	0.304457	0.546063	0.313482
HERPUD1	1.22378	0.757421	1.0704	1.08602
MT-ND3	1.50981	2.66465	2.80239	2.555
TUBA1C	0.655542	0.202219	0.318523	0.38
FABP5	0.455572	0.187267	0.470626	0.299831
APOBEC3G	0.893618	0.168368	0.130529	0.332972
JPT1	0.872932	0.367545	0.524887	0.548373
RBM8A	1.08255	0.818501	1.17969	0.943351
RILPL2	0.584589	0.404952	0.831878	0.38357
IRF1	2.21329	2.14942	1.4203	1.07657
HSPA5	1.02934	0.729953	1.07798	1.47608
ZNRF1	0.248032	0.103743	0.336412	0.166876
IER2	1.9785	1.14091	1.21182	1.13018
MT-CO2	3.06018	3.68483	3.70384	3.74125
HMGB1	1.92523	1.69439	2.01984	1.91781
PGK1	1.21097	0.814122	1.02988	1.41807
STK17A	1.24727	0.868137	1.20253	0.606613
GIMAP1	0.388252	0.567271	0.245761	0.278126
PPP1R15A	1.30406	0.781667	0.982734	1.39045
DYNLL1	1.14948	0.740864	1.01901	1.12123
KLF3	0.467427	0.577526	0.204169	0.133895
ADTRP	0.00408544	0.166544	0.0475152	0
CTLA4	0.108335	0.41182	0.205835	0.220681
NDUFV2	1.0128	0.797997	1.18245	1.18042
DNAJA1	1.53098	1.11322	1.4119	0.96433
CXCR3	0.726259	0.140945	0.128094	0.102245
TUBA1A	1.33745	0.625429	0.718302	0.739417
FCMR	0.100311	0.438178	0.304749	0.102883
C9orf78	0.971959	0.644453	0.927229	0.887928
DDX24	1.21828	1.23754	1.74468	1.47207
TRABD2A	0.0955732	0.37856	0.220104	0.278983
PSMA7	1.55775	1.00446	1.15764	1.18789
MT-ND4L	0.34447	0.788213	0.57553	0.881863
NDFIP1	0.563945	0.891233	0.581535	0.624861
LINC00861	0.0611571	0.234458	0.0892368	0.0260987
SRSF5	0.528807	1.0018	0.761977	1.13809
ACTN1	0.0134081	0.152927	0.0370442	0
BTN3A2	0.238968	0.382613	0.118956	0.431528
OSTF1	0.649783	0.34749	0.587775	0.417178
ARHGDIB	2.32456	2.09943	2.3348	2.29164
IL2RA	0.0741283	0.263433	0.0671341	0.199085
SELENOK	1.11054	0.912008	1.28938	1.16154
PCSK7	0.0723015	0.273305	0.126274	0.142967
SLC3A2	0.8892	0.553362	0.802993	0.659084
CD7	0.702492	1.00937	0.665264	0.731426
DNAJB1	1.49938	0.774573	0.854255	0.575702
BHLHE40	0.44129	0.133383	0.250764	0.411062
SERF2	2.21651	1.91245	2.05983	1.97366
EMB	0.645135	0.356378	0.584589	0.543108
MYADM	0.739094	0.357746	0.543015	0.539196
ARPC3	1.82415	1.26972	1.33864	1.67087
PFDN5	2.06842	2.42485	2.26627	2.1961
TAGLN	0.0774217	0.219199	0.0811517	0
IFITM1	0.491377	0.371975	0.725259	0.629302
TUBB4B	0.754852	0.467541	0.727671	0.933707
PLIN2	0.672455	0.352788	0.562697	0.807551
SH3YL1	0.219252	0.458302	0.263138	0.22712
CH25H	0.00526842	0.058561	0.370282	0.299005
EIF2S3	0.256557	0.532466	0.335985	0.508255
UQCRB	1.34558	1.82544	1.63221	1.61606
ABLIM1	0.0712987	0.233255	0.102228	0.0567851
B4GALT4	0.0496756	0.143312	0.0185941	0.0465014
RPL36A	0.493624	0.93039	0.733504	0.996686
LGALS1	1.5325	0.526621	0.310666	1.70623
OASL	0.538683	0.0943261	0.102868	0.0953854
TUBA1B	1.26342	0.951972	1.193	1.29632
GPR155	0.0487223	0.196115	0.0702871	0.124035
RAC2	1.72346	1.25635	1.36049	1.43854
DDX21	0.944671	0.833744	1.25185	0.779243
CELF2	0.281038	0.582986	0.396446	0.547376
GLUL	0.295781	0.10808	0.246888	0.762817
ATP6V0E1	1.2387	0.93872	1.14643	0.924064
SKP1	1.49229	1.32351	1.58131	1.47243
TIPARP	0.459818	0.235179	0.437609	0.535669
TMEM50A	1.12439	0.587875	0.624792	0.918756
FOSB	0.896951	0.461395	0.609975	1.07819
NPM1	1.83	2.29991	2.20268	2.04943
PNRC1	2.43374	2.41042	2.76098	1.85447
NUDT14	0.234555	0.0547775	0.152559	0.101931
FAM89B	0.844347	0.420984	0.555862	0.353951
IRF9	0.0426352	0.20179	0.103743	0.0310665
ARPC2	1.95247	1.47526	1.52079	1.90367
SPP1	0.488132	0.0833283	0.0752648	0.0236589
IL7R	2.34637	2.33116	2.85268	2.87045
COX7C	1.57749	2.01392	1.87152	1.93996
ADD3	0.241211	0.400434	0.206475	0.20002
PDE3B	0.0257446	0.23834	0.155465	0
IKZF1	0.285744	0.774116	0.675106	0.791029
PRKCA	0.0333022	0.212032	0.103303	0.242856
EIF4A2	0.497334	0.970849	0.828791	0.837434
TENT5C	0.810677	0.331531	0.393938	0.488899
SSBP4	0.501114	0.203163	0.305547	0.656474
RARRES3	1.23069	0.856723	1.04355	0.853536
GBP1	0.245244	0.340874	0.13165	0.0888311
IPCEF1	0.0578172	0.449739	0.397808	0.324725
PIM3	0.950333	0.496833	0.610514	0.438145
NUCB2	0.250094	0.460215	0.280123	0.0765237
FOXP1	0.366926	0.748669	0.599114	0.406351
ZNF791	0.161226	0.326074	0.159146	0.296311
ARL4A	0.537491	0.293812	0.508939	0.383301
ANKRD28	0.242456	0.0650633	0.12657	1.16846
FAM118A	0.213297	0.208739	0.544752	0.0651843
PSME1	1.75031	1.23566	1.27569	1.40952
OAZ1	1.91852	1.61356	1.77501	1.49252
SS18L2	0.630893	0.36094	0.543004	0.472068
GBP5	0.426295	0.455932	0.148629	0.0565045
SSR4	1.35195	1.07227	1.23342	1.68128
IGLC2	0.106433	0.297968	0.850702	0.0596449
YWHAB	1.7884	1.45686	1.62597	1.63323
TRAT1	0.549391	0.521951	0.92241	0.898316
CLU	0.133471	0.0516518	0.156415	0.744708
PSME2	1.29685	0.714917	0.74259	0.868669
2023-09-07	1.5174	1.13458	1.2664	1.33716
CHRM3-AS2	0.0254781	0.171651	0.0873295	0
MAP1LC3B	0.960677	0.620275	0.798249	0.537713
PMAIP1	0.26109	0.471457	0.275023	0.154401
LUC7L3	0.225775	0.478853	0.331059	0.356141
TSPO	1.19528	0.669673	0.692385	0.923743
ARID1B	0.08955	0.2778	0.168841	0.176667
PELI1	0.0253477	0.194958	0.108297	0.0834672
DDX17	0.326426	0.752488	0.634872	0.773009
HNRNPA1	1.28456	1.73317	1.60135	1.64267
SPCS1	1.10901	0.815947	0.976236	1.16845
LDLRAP1	0.0939232	0.213154	0.0893992	0.0709989
HAPLN3	0.0539791	0.157055	0.0477351	0.071649
MYC	0.118983	0.287683	0.161587	0.168767
METRNL	0.387477	0.0857522	0.115647	0.174537
CRIP1	0.582577	0.295879	0.431327	0.61586
TGIF1	0.376045	0.324671	0.659485	0.611847
S100A6	2.50107	1.61583	1.36635	2.45477
ARHGAP45	0.14874	0.281861	0.132683	0.260252
PPP2R5C	0.493246	0.581569	1.04998	0.768832
PRDX2	1.08018	0.718218	0.861274	0.717925
MLLT6	0.0814585	0.251278	0.142189	0.201575
TSHZ2	0.0178582	0.324495	0.297612	0
LCP1	1.06655	0.745417	0.895082	1.2224
SEC61B	0.963595	0.650235	0.786945	1.09071
MAF	0.278073	0.205632	0.485774	0.156482
UXT	0.724015	0.993598	0.743591	0.690477
TRAF3IP3	0.475312	0.703185	0.472644	0.571549
CHCHD2	1.43775	1.26617	1.48167	1.4579
TTC14	0.10919	0.251439	0.130452	0.172328
GTF2B	0.882026	0.733236	1.06444	0.664417
CD247	0.637217	0.774747	0.477328	0.560449
SUB1	1.49601	1.20949	1.38888	1.07912
N4BP2L2	0.524391	0.929847	0.777884	0.811926
COX6A1	1.27155	0.884542	0.967513	1.2318
ZFP36L1	1.21271	0.703708	0.789478	0.843578
CD27	0.338854	0.551536	0.375046	0.155883
NKAP	0.204073	0.390226	0.238781	0.449598
ITM2B	2.28068	2.02044	2.13851	2.01856
ANXA2R	0.202673	0.302376	0.135726	0.130679
EMP3	1.9692	1.04878	0.802371	1.60385
ARHGAP18	0.228816	0.0767858	0.187629	0.147602
LEPROTL1	1.33117	1.33936	1.68582	1.24284
RBM39	0.554323	1.21371	1.22585	1.22473
ANXA5	0.641263	0.30763	0.394565	0.602636
CYSLTR1	0.179324	0.150429	0.415431	0.345453
SATB1	0.0654138	0.2863	0.218973	0.0710185
RSRP1	0.597725	1.03142	0.885371	1.21297
AC020916.1	0.333683	0.0883532	0.122041	0.491254
ATM	0.157005	0.461869	0.37572	0.32569
GUK1	1.24098	0.76539	0.806414	0.831643
TUBB2A	0.369876	0.139694	0.238832	0.224502
IL6ST	0.103084	0.532624	0.524041	0.316536
SLC25A5	1.2982	0.946934	1.06294	0.858636
TNF	0.906046	0.249419	0.199024	0.262564
ATP5F1A	0.384404	0.650935	0.483866	0.62551
IGLC3	0.160473	0.124501	0.357684	0
BAX	0.849683	0.411797	0.489356	0.613761
NR4A2	0.687185	0.480048	0.725654	0.543977
PASK	0.0534493	0.239587	0.737992	0
KANSL1	0.196719	0.385745	0.243036	0.42781
CSTB	1.19904	0.625172	0.60901	0.733082
PDCL3	0.372311	0.247858	0.478613	0.274841
ATF3	0.307055	0.0587729	0.0940637	0.162324
MTHFD2	0.247409	0.328586	0.749352	0.495576
SAP30	0.272649	0.144534	0.304613	0.391155
PPDPF	0.901016	0.73018	0.962576	1.02638
CDC42	1.42162	1.0872	1.17397	1.36314
YPEL5	0.922005	0.895478	1.29076	0.804204
EIF3L	0.417157	0.749686	0.610085	0.753934
ABRACL	1.1016	0.695942	0.759823	0.983111
AES	1.34094	1.36149	0.907049	1.25565
MGP	0.398068	0.523281	0.322249	0.0613754
SCML1	0.0213413	0.241711	0.195553	0.0236589
DDIT3	0.577533	0.306322	0.44522	0.510017
CIRBP	0.920822	1.3085	1.14547	1.05699
ZNF292	0.0955701	0.318866	0.24821	0.217418
RHOA	1.29726	0.959087	1.06167	1.13924
AHNAK	0.658976	0.384897	0.51088	0.853016
BIRC3	0.71166	1.17464	0.996162	1.80846
SPCS3	0.503444	0.291193	0.437896	0.438544
EIF3F	1.03268	1.38734	1.17538	1.59824
PRMT2	0.39943	0.624787	0.458453	0.401487
FAM96B	0.743794	0.464582	0.591422	0.616849
CDKN1A	0.4031	0.129623	0.174758	0.316317
PSMA3-AS1	0.137756	0.278976	0.164815	0.205827
SF3B1	0.442764	0.815902	0.711404	0.695007
REEP5	0.79758	0.35127	0.351771	0.448129
RHOC	0.571557	0.24953	0.300233	0.451115
PRDM1	0.491448	0.631755	0.334279	1.33125
MBP	0.555087	0.564778	0.935316	0.61458
CTSW	0.747358	0.171314	0.0500318	0.716407
HCST	1.50839	1.09058	1.12555	1.56814
IRF2BP2	0.35835	0.329899	0.628195	0.332346
POLR2K	0.508919	0.361865	0.587499	0.387371
PELO	0.166571	0.0616971	0.160732	0.178265
TBC1D4	0.100542	0.384254	0.341322	0
PDE4B	0.539885	0.699504	0.470895	0.475096
SPCS2	0.874753	0.605619	0.740674	0.925482
PNP	0.496198	0.158642	0.167906	0.338724
SNX9	0.0548478	0.224211	0.160024	0.113443
ARPC5L	0.864588	0.499018	0.574901	0.587555
ST13	0.558976	0.856633	0.701378	0.643841
NMRK1	0.357377	0.196159	0.342096	0.319396
SLBP	0.46596	0.291223	0.469502	0.328438
ADAM19	0.177921	0.0567917	0.12692	0.281753
TMEM59	0.946766	0.728803	0.892382	0.869222
CAPZB	1.05442	0.772487	0.878214	1.18755
YWHAQ	0.766705	0.402241	0.456	0.593022
EPB41L4A-AS1	0.14785	0.358181	0.27749	0.135256
PARD6A	0.183422	0.0754637	0.177844	0.0984139
RCAN3	0.338499	0.54526	0.40695	0.369481
PDIA3	1.01386	0.759952	0.897721	1.06664
BTG2	1.68958	1.15257	1.13858	1.16629
CREBRF	0.207794	0.428716	0.340119	0.149352
DUT	0.680143	0.449469	0.604556	0.559078
DEK	0.914667	0.663584	0.808179	0.903927
HSPA8	2.46795	2.10266	2.13187	2.33156
EIF4A3	0.521809	0.364299	0.570064	0.38892
RHEB	0.458442	0.265485	0.397089	0.40927
METTL8	0.0358666	0.0923285	0.309952	0.295214
RPL22L1	0.788329	0.548408	0.712057	0.618892
TNFSF12	0.591954	0.261322	0.291676	0.454323
GBP2	0.300266	0.455599	0.303816	0.161549
IGHA1	0.021117	0.127717	0.436122	0
CLEC2B	0.99285	0.615685	0.742152	0.650678
PSMB6	0.726743	0.417875	0.498557	0.466714
HSP90AA1	1.54275	2.08792	2.01265	2.03565
EIF3D	0.317364	0.557186	0.436783	0.549032
NSA2	0.786205	1.04343	0.832739	1.04343
PDCD4	0.676765	0.649202	0.961188	0.833185
PRDX1	0.949604	0.599878	0.650336	0.879149
NDUFB2	0.863355	0.580583	0.694309	0.656035
SIAH2	0.298634	0.260701	0.488324	0.600012
ARF6	0.643342	0.546861	0.779912	0.75161
NCL	1.72199	1.53573	1.70227	1.29421
PTGES3	1.03904	0.919708	1.15432	0.682535
TANK	0.438977	0.284621	0.456532	0.426947
MBNL1	0.457508	0.756352	0.644404	0.505807
ZC3HAV1	0.246176	0.610995	0.550029	0.753631
SAP18	1.04763	0.911658	1.12871	0.765996
SELENOT	0.551479	0.361099	0.488668	0.759907
UBE2M	0.632433	0.32561	0.385591	0.451088
PNN	0.432803	0.77786	0.686695	0.764787
SERTAD1	0.617177	0.351412	0.465057	0.455064
TNFSF8	0.199451	0.238249	0.524749	0.470171
CD58	0.362969	0.0961303	0.0969398	0.125813
ATP1B1	0.400155	0.0876892	0.0406251	0.32419
PPP1R14B	0.510959	0.198745	0.221147	0.337778
HIST1H4C	0.795101	0.49121	0.611431	0.259335
SH2D1A	0.216038	0.236489	0.52447	0.27524
RHOH	0.984409	0.991021	1.27676	1.54682
ZC3H12A	0.332891	0.0996028	0.1193	0.176201
FOXN2	0.252986	0.215067	0.448896	0.144239
AGPAT2	0.180894	0.0769834	0.15541	0.202408
TERF2IP	1.09517	0.942467	1.12874	0.951771
LGALS3	1.11005	0.352928	0.115165	0.301295
PLEKHO1	0.363432	0.145309	0.195353	0.362633
ARHGAP15	0.482384	0.338578	0.495795	0.746614
GSTP1	0.743449	0.358161	0.361124	0.577003
THEMIS	0.214924	0.114741	0.227912	0.269937
ATP6V1F	0.701283	0.471282	0.582512	0.644226
ID2	0.611303	0.395141	0.479568	1.85746
HNRNPAB	0.63487	0.457653	0.634443	0.396674
MIF	0.507851	0.49331	0.759938	0.667434
ZNF831	0.139896	0.168023	0.402094	0.251235
CLPP	0.523908	0.384979	0.543566	0.54424
RABAC1	0.991449	0.582917	0.599951	0.5715
PLAC8	0.215042	0.403665	0.317886	0.120705
C19orf53	1.0827	0.981787	1.17973	1.18931
JUN	1.69709	1.08782	1.06895	1.84084
HIST1H1E	0.344201	0.131725	0.17472	0.054298
CORO1B	0.620384	0.471388	0.66423	0.313088
SLF1	0.351263	0.114721	0.133829	0.437999
ELOC	0.503313	0.395271	0.585204	0.528444
PGAM1	0.743051	0.459804	0.511723	0.649214
RGS2	0.261927	0.175831	0.325483	0.560618
PTGER4	0.589715	0.596566	0.85469	1.64026
NEU1	0.229279	0.108955	0.195224	0.283941
TRADD	0.559563	0.267086	0.289777	0.581375
CDK2AP2	0.505943	0.323681	0.460567	0.416967
BZW1	0.841375	0.67323	0.83714	0.649704
TBCB	0.726568	0.381865	0.397022	0.431769
SNU13	0.900655	0.858869	1.08756	0.917114
CDC42EP3	0.491018	0.227074	0.270643	0.329932
GIMAP7	1.67816	1.50422	1.80562	0.822904
HSPD1	0.77805	0.809737	1.13296	0.647383
SRSF9	0.748322	0.503081	0.579781	0.656136
IL2RG	1.08609	0.699989	0.693542	0.785162
DNAJC15	0.413694	0.265446	0.397555	0.138679
REL	0.635999	0.579518	0.834592	0.520317
SNX6	0.675996	0.540988	0.715459	0.624369
GPR65	0.339497	0.281917	0.465562	0.584061
GLRX	0.562389	0.573181	0.297486	0.624386
GSPT1	0.46795	0.504983	0.822403	0.454178
RNF168	0.26343	0.225298	0.415948	0.150735
KPNA2	0.307586	0.250998	0.434091	0.249426
ATP5F1C	0.684475	0.433182	0.49589	0.705461
CLEC2D	0.520758	0.807191	0.730227	0.347213
ATP6V0B	0.760732	0.418842	0.425833	0.511406
CLTB	0.589242	0.302598	0.331951	0.359581
UQCRQ	0.542559	0.384588	0.512858	0.436336
PSMB1	0.94073	0.624256	0.652618	0.650811
ARF4	0.394701	0.348308	0.554629	0.392925
TRAPPC2B	0.226239	0.120934	0.219649	0.111543
C16orf54	0.49147	0.195674	0.183047	0.549484
IFNGR1	0.492488	0.267214	0.33543	0.408202
GCLM	0.207934	0.0898476	0.15231	0.142739
HMGB2	0.589556	0.511329	0.721717	0.734778
GATA3	0.515778	0.258585	0.262096	1.01657
MRPL41	0.532364	0.359129	0.456245	0.584227
HLA-DRB5	0.11424	0.203066	0.103762	0.277595
WDR83OS	0.751665	0.516722	0.590833	0.594986
FKBP2	0.395525	0.224282	0.311608	0.399165
VPS26A	0.275787	0.176627	0.296665	0.183399
IDS	0.48207	0.42564	0.6271	0.554545
PTP4A1	0.22437	0.179459	0.31966	0.342187
SAR1A	0.432612	0.305102	0.446898	0.292138
UBE2A	0.398402	0.204246	0.269124	0.200593
HIGD2A	1.19419	0.95693	1.00735	1.17736
POMP	0.736563	0.454672	0.491156	0.554279
ARAP2	0.238692	0.233745	0.415763	0.440135
CTSA	0.354193	0.240396	0.347337	0.462357
GLIPR2	0.535004	0.151121	0.0645209	0.386675
SLA	0.361783	0.729427	1.27851	1.30433
CCDC107	0.741196	0.327439	0.244822	0.63459
SDCBP	0.68725	0.751021	1.07958	0.384349
PGLS	0.687964	0.404283	0.431886	0.52964
SBDS	0.962915	0.90646	1.13275	0.728508
TRMT112	0.789367	0.718871	0.902913	0.761412
SIGIRR	0.687596	0.443421	0.477132	0.749741
MGST3	0.523013	0.382997	0.490606	0.630405
SRI	0.550649	0.396178	0.499097	0.769299
TMED10	0.513462	0.353823	0.43568	0.702667
NXT1	0.695114	0.492102	0.587196	0.369225
AKAP13	0.513012	0.629082	0.949459	0.848706
AAED1	0.228984	0.162077	0.286619	0.335893
MAP3K8	0.238616	0.0876311	0.116698	0.165565
PPP1R2	0.919626	1.0817	1.41134	1.29321
ASF1A	0.406255	0.249175	0.33648	0.372169
LMO4	0.3552	0.193862	0.239985	0.772945
ATP5MC3	0.976545	0.734055	0.789698	0.691057
MRPL14	0.346855	0.185164	0.246804	0.267434
ORAI1	0.511409	0.285161	0.336073	0.358084
SNRPB	0.731786	0.681756	0.859127	0.917029
ARPC1B	0.9808	0.620088	0.58777	0.814758
CD63	0.634815	0.338182	0.313155	1.00429
TIFA	0.227456	0.225124	0.433054	0.116867
PTPN7	0.43896	0.270717	0.345548	0.465192
SERTAD3	0.46149	0.229675	0.270459	0.192107
LAT	0.773981	0.579782	0.673356	0.735344
SSSCA1	0.32099	0.124314	0.148688	0.126948
SRSF7	1.0335	1.23412	1.5711	1.77626
PAXX	0.5676	0.281019	0.280798	0.370484
ARID5A	0.461598	0.59872	0.956119	0.403508
CMC2	0.444906	0.307137	0.418486	0.256711
TGFB1	0.904485	0.496449	0.424202	0.861221
TMEM160	0.51567	0.309152	0.363765	0.352197
SNHG15	0.619974	0.381807	0.44417	0.349403
2023-09-11	0.279188	0.10442	0.0997339	0.599899
PSMB9	1.28209	0.807175	0.681465	0.950145
HMOX2	0.537329	0.34973	0.409561	0.684568
IQGAP2	0.492365	0.39501	0.542361	0.4613
RSBN1	0.432385	0.526917	0.818213	0.668056
BCL3	0.330361	0.148734	0.179592	0.0885653
TMEM14C	0.457239	0.239674	0.259701	0.572409
RGS19	0.567448	0.240211	0.202969	0.314758
CMTM7	0.30051	0.323111	0.547518	0.295962
RHOG	0.651612	0.48644	0.585144	0.463354
GNG5	0.761395	0.558238	0.637349	0.57612
TMEM70	0.231022	0.257741	0.478973	0.21096
PMF1	0.287907	0.219245	0.347391	0.327462
RER1	0.478077	0.267774	0.304964	0.347876
MAGOH	0.505625	0.337991	0.397889	0.562943
SEC11C	0.464372	0.349887	0.459416	0.603986
ATP2B1	0.474362	0.356356	0.468194	0.559096
SERPINB1	0.644577	0.484379	0.59561	0.321774
DRAP1	0.749686	0.43205	0.41353	0.543326
ANP32E	0.630346	0.469064	0.558625	0.554456
PHF23	0.332159	0.174507	0.240109	0.103295
RNF7	0.612327	0.480348	0.612757	0.246868
LSR	0.181857	0.13506	0.256056	0.139621
CTSB	0.342447	0.170354	0.220094	0.0635858
RAB9A	0.179709	0.215204	0.430051	0.29901
CRYBG1	0.236252	0.710341	1.29558	1.33388
NDUFB10	0.810555	0.536384	0.549685	0.601312
ACTR3	0.749812	0.695151	0.847694	1.16222
TRAPPC6A	0.452858	0.273352	0.313742	0.498768
GOLGA7	0.296787	0.227516	0.354156	0.273179
ADGRE5	0.388684	0.243244	0.3049	0.488841
TPM4	0.637777	0.48795	0.57752	0.864529
LDLRAD4	0.281733	0.108541	0.12494	0.192591
PRR13	0.858925	0.66783	0.711105	0.947789
HSPA1A	0.706771	0.735649	0.472721	0.859594
RAB8B	0.39276	0.280917	0.371056	0.476641
TLN1	0.608626	0.429387	0.476145	0.839715
LRRFIP1	1.05795	0.860463	0.888101	1.29573
CAPZA1	0.503759	0.480165	0.65188	0.648851
DEGS1	0.222297	0.216143	0.352861	0.669742
SH3GLB1	0.402691	0.264363	0.345897	0.173233
DYNLT3	0.38526	0.22317	0.276728	0.376432
SSB	0.640458	0.559292	0.706499	0.709074
DNAJB6	0.577531	0.562217	0.759334	0.458167
ZFAND5	0.313127	0.352026	0.56971	0.571357
TNFAIP3	1.00271	0.854446	0.957209	1.37096
MAP2K2	0.571166	0.416778	0.487959	0.603007
RPS27L	0.969633	0.664893	0.642945	0.864153
CEBPB	0.434753	0.377145	0.535484	0.29553
SQSTM1	0.704091	0.506816	0.558577	0.599142
SAMD3	0.410536	0.0971961	0.0130752	0.101057
CCNH	0.314494	0.495219	0.818273	0.682613
CCDC85B	1.18402	0.774459	0.656623	1.05177
C1orf162	0.233338	0.321825	0.501276	1.47542
VDAC1	0.4646	0.401646	0.536092	0.534234
CHCHD10	0.51769	0.393742	0.476296	0.609288
ZNRD1	0.456517	0.285362	0.344951	0.153732
MID1IP1	0.251729	0.116579	0.1548	0.218413
VEGFB	0.327054	0.222019	0.303023	0.233986
GRPEL1	0.343747	0.26699	0.375879	0.347566
ETFB	0.497327	0.283978	0.285935	0.633838
CMTM3	0.446799	0.248436	0.265296	0.325107
PCMT1	0.475641	0.310693	0.354172	0.477922
TSPYL2	0.247725	0.429024	0.761655	0.527714
NCF1	0.351181	0.206038	0.255283	0.256848
BCAS2	0.490115	0.438776	0.587391	0.418252
PARP8	0.332908	0.160453	0.165686	0.407729
ADRM1	0.476084	0.280208	0.305622	0.214161
CD96	0.432677	0.356369	0.456612	0.709036
PSMB2	0.381545	0.223924	0.269011	0.148582
DNTTIP2	0.488983	0.458405	0.622452	0.443918
RNH1	0.517375	0.379072	0.438632	0.558158
GNB2	0.503848	0.347541	0.395481	0.467459
TNFSF10	0.704215	0.311386	0.200797	0.577218
BLOC1S2	0.34832	0.222823	0.28649	0.227859
RBPJ	0.314855	0.247617	0.343702	0.517187
PHPT1	0.467501	0.266724	0.27846	0.49496
SELENOS	0.395747	0.243898	0.286072	0.372287
HSPA1B	0.414007	0.452163	0.290026	0.733128
BCAP31	0.55703	0.389621	0.420724	0.706447
CTSD	0.507479	0.278217	0.255294	0.547588
PTGER2	0.407129	0.140962	0.0579648	0.655207
MRPL34	0.498257	0.332932	0.368562	0.375934
LY6E	1.06723	0.699742	0.583539	0.986407
PSMA4	0.538892	0.317251	0.305471	0.464493
TRBC1	1.58982	1.30381	1.36205	0.751828
BBC3	0.402951	0.176871	0.146778	0.0513965
HLA-DRB1	0.695025	0.534143	0.245391	0.877024
SRGN	2.49804	2.40764	3.76533	3.60431
IGKC	0.426265	0.485796	1.50496	0.0717813
BTG1	3.4822	3.50987	4.17726	3.35493
CMTM8	0.248477	0.201392	0.921198	0.120105
CXCR4	1.89788	2.28753	3.07943	3.10146
KLF2	2.28065	2.12133	0.700854	0.655238
KLRB1	0.96444	0.29829	1.41767	0.655658
JUNB	3.35552	2.40492	3.51299	3.04867
NR3C1	0.396904	0.43366	1.23231	1.64372
ZFP36L2	3.11842	1.91395	3.19398	3.90861
RNF19A	0.5375	0.579022	1.37668	1.12149
IGLC2	0.106433	0.297968	0.850702	0.0596449
PASK	0.0534493	0.239587	0.737992	0
RPS3A	3.60594	4.1698	3.65416	3.9923
ZNF331	0.77702	0.662963	1.45838	0.551574
TSC22D3	2.34749	2.42099	3.10601	3.59303
CRYBG1	0.236252	0.710341	1.29558	1.33388
FAM177A1	0.584216	0.568664	1.20495	0.812303
PTMA	3.70101	3.60108	3.91329	3.42326
RPL7	2.12273	2.98391	2.36029	2.63368
CD52	2.07707	1.96819	1.37654	2.53165
CH25H	0.00526842	0.058561	0.370282	0.299005
IRF1	2.21329	2.14942	1.4203	1.07657
GLIPR1	0.436046	0.365656	0.9399	0.824647
IGHA1	0.021117	0.127717	0.436122	0
SLA	0.361783	0.729427	1.27851	1.30433
MALAT1	6.65166	6.69794	6.89039	6.44917
TXNIP	1.18697	2.60936	3.02575	3.5087
SOCS1	0.994988	0.782518	1.43049	1.74381
GADD45B	1.15182	0.926512	0.36924	0.798167
DDX24	1.21828	1.23754	1.74468	1.47207
PPP2R5C	0.493246	0.581569	1.04998	0.768832
CYCS	0.926745	0.81199	1.38434	1.06027
MTHFD2	0.247409	0.328586	0.749352	0.495576
FAM118A	0.213297	0.208739	0.544752	0.0651843
TMSB10	3.43042	3.39303	3.04327	3.34634
ELF1	0.918168	1.23269	1.67712	1.24395
LTB	1.91778	2.34248	1.64971	1.502
ALOX5AP	1.10943	0.444813	1.11857	1.86731
RPL18A	3.64023	3.89037	3.63217	3.78145
RPL5	3.44608	3.71183	3.42261	3.52325
MT-CO1	4.31874	4.33403	4.57091	4.46262
MCL1	1.08576	0.702946	1.31485	1.24131
DDIT4	1.89244	1.55353	2.21321	2.25689
RIPOR2	0.331514	0.632896	0.165311	0.234577
CNOT6L	0.302222	0.759255	1.11081	0.652416
RPL18	3.71965	3.84432	3.63363	3.64556
PNRC1	2.43374	2.41042	2.76098	1.85447
METTL8	0.0358666	0.0923285	0.309952	0.295214
S100A10	2.76025	1.41108	1.14743	2.38895
TUBA4A	1.28956	0.792307	1.38024	1.39315
ANXA1	3.46203	1.34524	2.56218	2.69486
AES	1.34094	1.36149	0.907049	1.25565
ITM2A	1.13164	0.645399	1.26589	0.684654
GPR183	1.41346	1.06816	1.67189	1.59329
TPT1	4.0958	4.64062	4.34632	4.52403
IL7R	2.34637	2.33116	2.85268	2.87045
HSPE1	1.02694	0.840233	1.33195	0.853536
H2AFZ	1.51586	1.31862	1.81838	1.12179
CALM2	1.44357	1.24323	1.72068	1.53824
RILPL2	0.584589	0.404952	0.831878	0.38357
DUSP5	0.646458	0.255611	0.68756	0.359096
LGALS3	1.11005	0.352928	0.115165	0.301295
SPRY1	0.0426362	0.0700341	0.26893	0.0385859
NACA	3.02141	3.31842	3.04104	3.09078
RPL10A	2.90713	3.37462	3.07881	3.35912
ARID5A	0.461598	0.59872	0.956119	0.403508
COTL1	1.35002	0.837547	1.40583	1.61555
KLF3	0.467427	0.577526	0.204169	0.133895
TMSB4X	3.76358	3.78052	3.99369	3.72399
RACK1	3.13645	3.32966	3.08949	3.16807
SARAF	1.86296	2.3768	2.58957	2.19051
NOSIP	0.5173	0.825847	0.360083	0.715941
S100A4	3.59736	1.87635	1.70094	3.39296
TOB1	0.868676	0.681559	0.341856	1.50156
TRAT1	0.549391	0.521951	0.92241	0.898316
CCNH	0.314494	0.495219	0.818273	0.682613
SAMSN1	0.943748	0.710511	1.20904	1.04607
TSPYL2	0.247725	0.429024	0.761655	0.527714
KLF6	2.32585	1.66534	2.30995	2.6798
TNFSF8	0.199451	0.238249	0.524749	0.470171
S100A6	2.50107	1.61583	1.36635	2.45477
SMCO4	0.0145654	0.0251522	0.145316	0.0943104
IGLC3	0.160473	0.124501	0.357684	0
NFKBIA	2.52843	1.80294	2.47094	3.32052
SH2D1A	0.216038	0.236489	0.52447	0.27524
MBP	0.555087	0.564778	0.935316	0.61458
EMP3	1.9692	1.04878	0.802371	1.60385
CYSLTR1	0.179324	0.150429	0.415431	0.345453
UBC	2.79655	2.47574	2.88072	2.75147
PDCD1	0.189713	0.0571546	0.279792	0.172461
ZNF831	0.139896	0.168023	0.402094	0.251235
CTSW	0.747358	0.171314	0.0500318	0.716407
DDX21	0.944671	0.833744	1.25185	0.779243
ZFP36	2.24133	1.07328	1.85751	2.37926
IFITM1	0.491377	0.371975	0.725259	0.629302
RPL13A	2.65329	3.63443	3.21168	3.58597
TGIF1	0.376045	0.324671	0.659485	0.611847
LGALS1	1.5325	0.526621	0.310666	1.70623
JUND	3.13031	2.39748	2.92779	3.09464
CEMIP2	0.0779135	0.301343	0.527033	0.469798
RPS23	3.79415	4.1433	3.92702	3.95892
YPEL5	0.922005	0.895478	1.29076	0.804204
SAMHD1	0.267992	0.590273	0.214759	0.441074
IRF2BP2	0.35835	0.329899	0.628195	0.332346
TOX2	0.00799713	0.0460199	0.164305	0.0499254
AKAP13	0.513012	0.629082	0.949459	0.848706
GBP5	0.426295	0.455932	0.148629	0.0565045
LEPROTL1	1.33117	1.33936	1.68582	1.24284
ITGB1	0.856964	0.652538	0.345802	1.24197
STK4	0.95301	1.38831	1.65862	1.69073
FKBP5	0.185584	0.608123	0.864793	1.10578
CST7	0.872528	0.273487	0.71294	0.0564467
ZNRF1	0.248032	0.103743	0.336412	0.166876
RPS18	3.74052	4.26654	4.01076	4.05284
FYB1	0.943787	1.34953	1.63581	1.36325
MAF	0.278073	0.205632	0.485774	0.156482
PPP1R2	0.919626	1.0817	1.41134	1.29321
C12orf75	0.498872	0.189877	0.0388428	0.161362
MT-ND3	1.50981	2.66465	2.80239	2.555
LY96	0.0815636	0.0960569	0.26512	0
SDCBP	0.68725	0.751021	1.07958	0.384349
GSPT1	0.46795	0.504983	0.822403	0.454178
SESN3	0.0486739	0.299638	0.491983	0.24018
SRSF7	1.0335	1.23412	1.5711	1.77626
CD3G	1.63193	1.36196	1.07171	1.62049
SFXN1	0.275404	0.44106	0.703432	0.722174
TP53BP2	0.0939617	0.185757	0.384204	0.338946
TLK1	0.385419	0.51049	0.785086	0.67147
BTN3A2	0.238968	0.382613	0.118956	0.431528
ANXA2	0.768774	0.32397	0.149055	0.570078
CD2	2.16385	1.46565	2.00519	1.78623
RSBN1	0.432385	0.526917	0.818213	0.668056
CDKN2D	1.01935	0.655007	0.403155	0.427039
RPS16	2.66139	3.43032	3.10737	3.26486
RAN	1.38919	1.13895	1.50904	1.146
GIMAP1	0.388252	0.567271	0.245761	0.278126
CD40LG	0.527018	0.209185	0.558627	0.961657
HLA-DRB1	0.695025	0.534143	0.245391	0.877024
LDHB	1.51472	2.00103	1.59328	1.70397
YWHAZ	1.42651	1.17359	1.562	1.03716
FOXN2	0.252986	0.215067	0.448896	0.144239
HSPD1	0.77805	0.809737	1.13296	0.647383
CITED2	0.775907	0.415247	0.841175	1.40034
NDUFV2	1.0128	0.797997	1.18245	1.18042
AC004585.1	0.116263	0.0226925	0.156214	0.0610416
GZMA	1.81183	0.155545	0.144554	0.186311
CISH	0.191183	0.185699	0.0257408	0.200494
RPS9	2.66609	3.30421	3.02511	3.11917
TMEM70	0.231022	0.257741	0.478973	0.21096
PHACTR2	0.209003	0.247552	0.459335	0.368667
RTKN2	0.0124664	0.229401	0.00654166	0.086188
SELL	0.188114	0.977144	0.47083	0.187067
EML4	0.616581	0.68491	0.968331	0.584338
CREM	0.71835	0.837101	1.16428	0.936966
PDCD4	0.676765	0.649202	0.961188	0.833185
TIGIT	0.137761	0.430585	0.626794	0.125943
HNRNPA0	0.611235	0.743435	1.01268	0.684604
SELENOK	1.11054	0.912008	1.28938	1.16154
ARL6IP5	1.52464	1.37396	1.08396	1.57079
FHIT	0.0126555	0.235165	0.0309455	0.0254109
ANKRD12	1.08271	1.27479	1.56189	1.4166
PLCG2	0.165834	0.193906	0.378769	0.146731
SAMD3	0.410536	0.0971961	0.0130752	0.101057
IFI16	0.576502	0.742825	1.02173	0.717375
ITK	0.125785	0.372008	0.557342	0.687332
SC5D	0.0841387	0.291953	0.472745	0.216557
DDX5	1.40822	1.97841	2.17585	2.28466
RAB9A	0.179709	0.215204	0.430051	0.29901
TOX	0.066819	0.0888141	0.22286	0.0697002
AREG	0.413762	0.642217	0.944425	1.2422
NANS	0.206587	0.25094	0.455445	0.208148
RBM8A	1.08255	0.818501	1.17969	0.943351
EEF2	0.782479	1.54763	1.08117	1.47064
MIF	0.507851	0.49331	0.759938	0.667434
GLRX	0.562389	0.573181	0.297486	0.624386
STOM	0.450876	0.136005	0.401215	0.292195
PRDM1	0.491448	0.631755	0.334279	1.33125
GLIPR2	0.535004	0.151121	0.0645209	0.386675
SMAP2	0.684954	1.05772	1.28019	0.800471
SIAH2	0.298634	0.260701	0.488324	0.600012
RPL4	1.26792	2.23849	1.80063	2.11845
LITAF	0.596682	0.515852	0.28695	0.423434
APOE	0.285791	0.14105	0.0258354	0.0404128
TP53INP1	0.0180289	0.0766366	0.185599	0.0640304
GTF2B	0.882026	0.733236	1.06444	0.664417
CMTM7	0.30051	0.323111	0.547518	0.295962
PPP1CB	0.651335	0.807718	1.06011	0.951189
CALR	0.613112	0.723968	0.980434	1.05151
TIFA	0.227456	0.225124	0.433054	0.116867
AQP3	0.585883	0.424159	0.221968	0.202994
MAN2A1	0.045495	0.0867094	0.203255	0.0916139
MTRNR2L12	0.536526	0.96451	1.15806	0.955164
FABP5	0.455572	0.187267	0.470626	0.299831
RPL3	2.8954	3.75639	3.48216	3.5352
CYTIP	1.43831	1.67365	1.89889	1.56248
ZFAND5	0.313127	0.352026	0.56971	0.571357
CD247	0.637217	0.774747	0.477328	0.560449
GCNT4	0.0110999	0.108938	0.213082	0.0267183
CD55	0.264047	0.596523	0.284749	0.54842
HMGB1	1.92523	1.69439	2.01984	1.91781
SLC9A9	0.0403764	0.0581999	0.165782	0.217246
HNRNPLL	0.115642	0.113172	0.259865	0.212271
GBP1	0.245244	0.340874	0.13165	0.0888311
EVI2A	0.298401	0.475836	0.679655	0.58358
PFKFB3	0.0812075	0.0939267	0.220255	0.168622
HLA-DPA1	0.691682	0.452219	0.258136	0.840876
RASGRP2	0.192066	0.253787	0.0810404	0.136412
RNF168	0.26343	0.225298	0.415948	0.150735
CD84	0.0680319	0.176459	0.326687	0.40549
FBXO32	0.11632	0.28201	0.444974	0.34458
PDCL3	0.372311	0.247858	0.478613	0.274841
SFPQ	0.693755	0.995015	1.20281	1.2086
ARID5B	0.46728	0.787107	0.993759	0.948429
COX4I1	2.03112	2.15717	1.91697	2.1878
LDHA	1.76502	1.40471	1.76244	1.76324
ARAP2	0.238692	0.233745	0.415763	0.440135
RUNX3	0.300852	0.338952	0.152061	0.582606
DUSP1	2.23618	1.08093	1.72137	2.46587
HSPA5	1.02934	0.729953	1.07798	1.47608
RHOH	0.984409	0.991021	1.27676	1.54682
BCL6	0.0867861	0.0460323	0.15316	0.0760758
PTGER2	0.407129	0.140962	0.0579648	0.655207
UBE2S	1.05225	0.395176	0.77803	0.740287
BIN1	0.423782	0.386838	0.202691	0.256168
DCTN6	0.135551	0.217348	0.36093	0.186778
ISG20	0.947925	1.0026	1.25003	0.942268
ATP1B3	0.26765	0.303463	0.498714	0.499207
CHMP1B	0.221963	0.28802	0.455487	0.337811
PHLDA1	0.387924	0.151749	0.401688	1.55289
APOBEC3G	0.893618	0.168368	0.130529	0.332972
CD7	0.702492	1.00937	0.665264	0.731426
ARF4	0.394701	0.348308	0.554629	0.392925
GPRIN3	0.213096	0.343217	0.511343	0.416753
TNFSF10	0.704215	0.311386	0.200797	0.577218
REL	0.635999	0.579518	0.834592	0.520317
PTGER4	0.589715	0.596566	0.85469	1.64026
GNA13	0.0838217	0.0966824	0.205607	0.0871924
IL2RA	0.0741283	0.263433	0.0671341	0.199085
ELL2	0.0225659	0.0882909	0.183753	0.265897
BATF	0.594125	0.654665	0.904439	1.41096
DHRS7	0.739147	0.430632	0.724843	1.04498
EIF3H	0.905592	1.38286	1.04576	1.34932
EIF5A	1.08975	0.692673	0.548596	0.975891
CORO1A	1.82106	1.4987	1.32357	1.7936
FBXO34	0.162856	0.15679	0.304295	0.13985
ALG13	0.195401	0.239058	0.404215	0.310093
KPNA2	0.307586	0.250998	0.434091	0.249426
SKP1	1.49229	1.32351	1.58131	1.47243
TRIM8	0.123214	0.159546	0.298139	0.172076
STK17A	1.24727	0.868137	1.20253	0.606613
NDFIP1	0.563945	0.891233	0.581535	0.624861
UPP1	0.564974	0.292867	0.179189	0.196441
PRPF38B	0.433311	0.637798	0.819049	0.672835
HLA-DPB1	0.571086	0.378647	0.225264	0.533095
ARF6	0.643342	0.546861	0.779912	0.75161
SH3BP5	0.238524	0.192316	0.0770981	0.336178
SLC2A3	0.930878	0.911444	1.17265	1.13325
JMY	0.0599275	0.166376	0.276231	0.0881767
C1orf162	0.233338	0.321825	0.501276	1.47542
ANXA2R	0.202673	0.302376	0.135726	0.130679
CAPG	0.666854	0.082189	0.0695586	0.658599
INPP4B	0.258578	0.350439	0.513288	0.578265
TIMP1	0.882927	0.510429	0.377166	0.824903
RGS1	0.530147	0.766695	1.018	1.65239
PNRC2	0.405509	0.479439	0.661028	0.490765
LPAR6	0.113395	0.340815	0.467689	0.345208
GPR65	0.339497	0.281917	0.465562	0.584061
LTA	0.216909	0.147551	0.0487135	0.232384
POLR2K	0.508919	0.361865	0.587499	0.387371
SNU13	0.900655	0.858869	1.08756	0.917114
ARHGAP5	0.0640699	0.226916	0.33135	0.256039
FLNA	0.216678	0.205362	0.0840107	0.235149
PSMB9	1.28209	0.807175	0.681465	0.950145
ETS1	0.687771	1.08255	1.21337	0.87828
CCL5	1.91466	0.20122	0.246673	0.269477
ADD3	0.241211	0.400434	0.206475	0.20002
TNF	0.906046	0.249419	0.199024	0.262564
HIST1H1D	0.27372	0.292652	0.457917	0.235024
FLT3LG	0.510637	0.333141	0.216078	0.606707
CCDC107	0.741196	0.327439	0.244822	0.63459
PTGES3	1.03904	0.919708	1.15432	0.682535
STK17B	1.32494	1.44771	1.64901	1.40467
PTP4A1	0.22437	0.179459	0.31966	0.342187
GIMAP7	1.67816	1.50422	1.80562	0.822904
C9orf78	0.971959	0.644453	0.927229	0.887928
BIN2	0.423928	0.518034	0.320675	0.570864
DNAJB6	0.577531	0.562217	0.759334	0.458167
IDS	0.48207	0.42564	0.6271	0.554545
OSTF1	0.649783	0.34749	0.587775	0.417178
[truncated: 710 more rows]
