# Supplementary material for: Integrative single-cell and bulk RNA-seq analyses identify CD4+ T-cell subpopulation infiltration and biomarkers of regulatory T cells involved in mediating the progression of atherosclerotic plaque
Source: Front Immunol. 2025 Jan 17;15:1528475. doi: 10.3389/fimmu.2024.1528475 (PMC11781991; doi:10.3389/fimmu.2024.1528475)
Supplement: Supplementary Table 2 — The GO-BP enrichment analyses of the 209 key genes. [file Table2.xlsx]

## Sheet: Sheet1
ID	Description	GeneRatio	BgRatio	pvalue	p.adjust	qvalue	geneID	Count
GO:0002764	immune response-regulating signaling pathway	27/197	482/18800	1.20185e-12	3.46254e-09	2.71872e-09	FCER1G/PTPRC/LAPTM5/VAV3/PTPN22/CTSS/PTPRJ/NCKAP1L/PRKCH/CTSH/CD300A/SCIMP/RNF125/C5AR1/CD33/FPR3/TYROBP/HCK/KLHL6/TLR6/MAP3K1/HAVCR2/LCP2/TNFRSF21/CD36/MYO1G/BTK	27
GO:0002366	leukocyte activation involved in immune response	20/197	285/18800	2.23823e-11	2.76569e-08	2.17157e-08	FCER1G/PTPRC/NLRP3/SLAMF6/CD84/APBB1IP/NCKAP1L/LCP1/ITGAL/IRF8/CD300A/TYROBP/ITGB2/RAC2/CD86/DOCK2/CD180/HAVCR2/PIK3CG/BTK	20
GO:0002263	cell activation involved in immune response	20/197	289/18800	2.87993e-11	2.76569e-08	2.17157e-08	FCER1G/PTPRC/NLRP3/SLAMF6/CD84/APBB1IP/NCKAP1L/LCP1/ITGAL/IRF8/CD300A/TYROBP/ITGB2/RAC2/CD86/DOCK2/CD180/HAVCR2/PIK3CG/BTK	20
GO:0006909	phagocytosis	20/197	310/18800	1.01395e-10	6.39871e-08	5.02414e-08	FCER1G/PTPRC/VAV3/NCF2/PTPRJ/NCKAP1L/BIN2/ITGAL/IRF8/CD300A/TYROBP/ARHGAP25/HCK/ITGB2/RAC2/DOCK2/CD36/ELMO1/MYO1G/IL2RG	20
GO:0050900	leukocyte migration	22/197	384/18800	1.1105e-10	6.39871e-08	5.02414e-08	SLAMF8/FCER1G/VAV3/ALOX5/NCKAP1L/P2RX4/SELPLG/ITGAL/CD300A/CXCL16/C5AR1/ITGA4/DPP4/HCK/ITGB2/RAC2/CCR1/PLA2G7/PIK3CG/MYO1G/DOCK8/MPP1	22
GO:0002274	myeloid leukocyte activation	17/197	232/18800	3.89437e-10	1.86995e-07	1.46825e-07	FCER1G/PTPRC/GPR137B/CD84/CD300A/C5AR1/CD33/TYROBP/IFNGR2/ITGB2/RAC2/TLR6/DOCK2/HAVCR2/LCP2/PIK3CG/BTK	17
GO:0002768	immune response-regulating cell surface receptor signaling pathway	19/197	328/18800	1.85175e-09	7.62129e-07	5.98409e-07	FCER1G/PTPRC/LAPTM5/VAV3/PTPN22/PTPRJ/NCKAP1L/PRKCH/CD300A/C5AR1/FPR3/TYROBP/HCK/KLHL6/MAP3K1/LCP2/TNFRSF21/MYO1G/BTK	19
GO:0042113	B cell activation	19/197	336/18800	2.75653e-09	8.36415e-07	6.56737e-07	SLAMF8/PTPRC/LAPTM5/VAV3/HHEX/PTPRJ/NCKAP1L/IRF8/CD300A/TYROBP/ITGA4/SAMSN1/CMTM7/CD86/CD180/TNFRSF21/SKAP2/EZH2/BTK	19
GO:0002429	immune response-activating cell surface receptor signaling pathway	18/197	300/18800	2.90321e-09	8.36415e-07	6.56737e-07	FCER1G/PTPRC/LAPTM5/VAV3/PTPN22/PTPRJ/NCKAP1L/PRKCH/CD300A/C5AR1/FPR3/TYROBP/HCK/KLHL6/LCP2/TNFRSF21/MYO1G/BTK	18
GO:0002757	immune response-activating signal transduction	18/197	300/18800	2.90321e-09	8.36415e-07	6.56737e-07	FCER1G/PTPRC/LAPTM5/VAV3/PTPN22/PTPRJ/NCKAP1L/PRKCH/CD300A/C5AR1/FPR3/TYROBP/HCK/KLHL6/LCP2/TNFRSF21/MYO1G/BTK	18
GO:0007159	leukocyte cell-cell adhesion	20/197	381/18800	3.70144e-09	9.69441e-07	7.61186e-07	PTPRC/NLRP3/LAPTM5/PTPN22/ALOX5/CD4/NCKAP1L/SELPLG/ITGAL/CD300A/ITGA4/DPP4/ITGB2/RAC2/CD86/HAVCR2/HLA-DMA/TNFRSF21/PAG1/DOCK8	20
GO:0060326	cell chemotaxis	18/197	315/18800	6.24885e-09	1.50024e-06	1.17796e-06	SLAMF8/FCER1G/VAV3/ALOX5/NRP1/NCKAP1L/P2RX4/BIN2/CXCL16/C5AR1/DPP4/ITGB2/RAC2/CCR1/PLA2G7/PIK3CG/DOCK4/MPP1	18
GO:0045785	positive regulation of cell adhesion	21/197	446/18800	1.00502e-08	2.22728e-06	1.74882e-06	PTPRC/NLRP3/VAV3/PTPN22/APBB1IP/ALOX5/NRP1/PTPRJ/CD4/NCKAP1L/PLAUR/ITGA4/DPP4/STK4/ITGB2/CD86/DAB2/HAVCR2/HLA-DMA/CD36/DOCK8	21
GO:0030098	lymphocyte differentiation	19/197	382/18800	2.21067e-08	4.4692e-06	3.50913e-06	SLAMF8/FCER1G/PTPRC/NLRP3/PTPN22/SLAMF6/HHEX/PTPRJ/CD4/NCKAP1L/IRF8/ITGA4/FANCD2/CMTM7/CD86/DOCK2/EZH2/TNFSF8/BTK	19
GO:0002683	negative regulation of immune system process	20/197	425/18800	2.3269e-08	4.4692e-06	3.50913e-06	SLAMF8/PTPRC/GPR137B/LAPTM5/PTPN22/CD84/PTPRJ/UBASH3B/NCKAP1L/CD300A/TYROBP/DPP4/HCK/SAMHD1/SAMSN1/CD86/HAVCR2/TNFRSF21/PAG1/BTK	20
GO:0002253	activation of immune response	19/197	386/18800	2.61043e-08	4.70041e-06	3.69067e-06	FCER1G/PTPRC/LAPTM5/VAV3/PTPN22/PTPRJ/NCKAP1L/PRKCH/CD300A/C5AR1/FPR3/TYROBP/NLRC4/HCK/KLHL6/LCP2/TNFRSF21/MYO1G/BTK	19
GO:0002697	regulation of immune effector process	18/197	353/18800	3.62256e-08	6.13917e-06	4.82036e-06	SLAMF8/PTPRC/NLRP3/LAPTM5/PTPN22/SLAMF6/CD84/PTPRJ/NCKAP1L/CD300A/SCIMP/TYROBP/ITGB2/RAC2/CD86/HAVCR2/CD36/BTK	18
GO:0002275	myeloid cell activation involved in immune response	10/197	93/18800	4.82466e-08	7.72214e-06	6.06327e-06	FCER1G/CD84/CD300A/TYROBP/ITGB2/RAC2/DOCK2/HAVCR2/PIK3CG/BTK	10
GO:0002699	positive regulation of immune effector process	15/197	248/18800	5.72672e-08	8.68352e-06	6.81813e-06	PTPRC/NLRP3/LAPTM5/PTPN22/SLAMF6/CD84/PTPRJ/CD300A/SCIMP/TYROBP/ITGB2/RAC2/CD86/CD36/BTK	15
GO:0038093	Fc receptor signaling pathway	8/197	52/18800	6.39389e-08	9.2104e-06	7.23183e-06	FCER1G/PTPRC/VAV3/PTPRJ/HCK/MAP3K1/MYO1G/BTK	8
GO:0050866	negative regulation of cell activation	14/197	216/18800	6.82976e-08	9.36978e-06	7.35697e-06	PTPRC/LAPTM5/PTPN22/CD84/UBASH3B/NCKAP1L/CD300A/TYROBP/SAMSN1/CD86/HAVCR2/TNFRSF21/PAG1/BTK	14
GO:0070661	leukocyte proliferation	17/197	330/18800	7.61876e-08	9.97712e-06	7.83384e-06	PTPRC/VAV3/PTPN22/HHEX/NCKAP1L/CD300A/TYROBP/RAC2/CD86/DOCK2/CD180/HAVCR2/TNFRSF21/PIK3CG/DOCK8/TNFSF8/BTK	17
GO:0046651	lymphocyte proliferation	16/197	296/18800	9.69558e-08	1.21448e-05	9.53584e-06	PTPRC/VAV3/PTPN22/NCKAP1L/CD300A/TYROBP/RAC2/CD86/DOCK2/CD180/HAVCR2/TNFRSF21/PIK3CG/DOCK8/TNFSF8/BTK	16
GO:0032943	mononuclear cell proliferation	16/197	300/18800	1.16518e-07	1.3987e-05	1.09823e-05	PTPRC/VAV3/PTPN22/NCKAP1L/CD300A/TYROBP/RAC2/CD86/DOCK2/CD180/HAVCR2/TNFRSF21/PIK3CG/DOCK8/TNFSF8/BTK	16
GO:0050863	regulation of T cell activation	17/197	342/18800	1.27188e-07	1.42263e-05	1.11702e-05	PTPRC/NLRP3/LAPTM5/PTPN22/CD4/NCKAP1L/CD300A/DPP4/RAC2/FANCD2/CD86/HAVCR2/HLA-DMA/TNFRSF21/PAG1/DOCK8/TNFSF8	17
GO:0002695	negative regulation of leukocyte activation	13/197	193/18800	1.3017e-07	1.42263e-05	1.11702e-05	PTPRC/LAPTM5/PTPN22/CD84/NCKAP1L/CD300A/TYROBP/SAMSN1/CD86/HAVCR2/TNFRSF21/PAG1/BTK	13
GO:1903037	regulation of leukocyte cell-cell adhesion	17/197	344/18800	1.38226e-07	1.42263e-05	1.11702e-05	PTPRC/NLRP3/LAPTM5/PTPN22/ALOX5/CD4/NCKAP1L/CD300A/ITGA4/DPP4/ITGB2/CD86/HAVCR2/HLA-DMA/TNFRSF21/PAG1/DOCK8	17
GO:0097529	myeloid leukocyte migration	14/197	229/18800	1.40921e-07	1.42263e-05	1.11702e-05	SLAMF8/FCER1G/VAV3/NCKAP1L/P2RX4/CD300A/C5AR1/DPP4/ITGB2/RAC2/CCR1/PLA2G7/PIK3CG/MPP1	14
GO:0001819	positive regulation of cytokine production	20/197	475/18800	1.43201e-07	1.42263e-05	1.11702e-05	FCER1G/PTPRC/NLRP3/LAPTM5/PTPN22/SLAMF6/CD84/PTPRJ/CASP1/CD4/IRF8/SCIMP/C5AR1/TYROBP/NLRC4/CD86/TLR6/HAVCR2/CD36/PIK3CG	20
GO:1903131	mononuclear cell differentiation	19/197	433/18800	1.58511e-07	1.52224e-05	1.19523e-05	SLAMF8/FCER1G/PTPRC/NLRP3/PTPN22/SLAMF6/HHEX/PTPRJ/CD4/NCKAP1L/IRF8/ITGA4/FANCD2/CMTM7/CD86/DOCK2/EZH2/TNFSF8/BTK	19
GO:0030595	leukocyte chemotaxis	14/197	236/18800	2.0398e-07	1.8957e-05	1.48846e-05	SLAMF8/FCER1G/VAV3/ALOX5/NCKAP1L/CXCL16/C5AR1/DPP4/ITGB2/RAC2/CCR1/PLA2G7/PIK3CG/MPP1	14
GO:0001818	negative regulation of cytokine production	17/197	363/18800	2.96035e-07	2.66524e-05	2.09269e-05	PTPRC/NLRP3/LAPTM5/PTPN22/CD84/NCKAP1L/ATP2B1/RNF125/CD33/TYROBP/REL/TLR6/HAVCR2/SERPINB1/TNFRSF21/EZH2/BTK	17
GO:0022407	regulation of cell-cell adhesion	19/197	456/18800	3.5059e-07	3.06075e-05	2.40325e-05	PTPRC/NLRP3/LAPTM5/PTPN22/ALOX5/UBASH3B/CD4/NCKAP1L/CD300A/PLAUR/ITGA4/DPP4/ITGB2/CD86/HAVCR2/HLA-DMA/TNFRSF21/PAG1/DOCK8	19
GO:0038094	Fc-gamma receptor signaling pathway	6/197	30/18800	5.90734e-07	5.0056e-05	3.9303e-05	FCER1G/PTPRC/VAV3/PTPRJ/HCK/MYO1G	6
GO:0097530	granulocyte migration	11/197	154/18800	6.89709e-07	5.67729e-05	4.4577e-05	SLAMF8/FCER1G/VAV3/NCKAP1L/CD300A/C5AR1/DPP4/ITGB2/RAC2/PIK3CG/MPP1	11
GO:0050764	regulation of phagocytosis	9/197	99/18800	9.74084e-07	7.68197e-05	6.03174e-05	FCER1G/PTPRC/PTPRJ/NCKAP1L/CD300A/HCK/DOCK2/CD36/IL2RG	9
GO:1990266	neutrophil migration	10/197	128/18800	9.86578e-07	7.68197e-05	6.03174e-05	SLAMF8/FCER1G/VAV3/NCKAP1L/C5AR1/DPP4/ITGB2/RAC2/PIK3CG/MPP1	10
GO:0051250	negative regulation of lymphocyte activation	11/197	161/18800	1.07265e-06	7.92977e-05	6.2263e-05	LAPTM5/PTPN22/NCKAP1L/CD300A/TYROBP/SAMSN1/CD86/HAVCR2/TNFRSF21/PAG1/BTK	11
GO:0002431	Fc receptor mediated stimulatory signaling pathway	6/197	33/18800	1.07345e-06	7.92977e-05	6.2263e-05	FCER1G/PTPRC/VAV3/PTPRJ/HCK/MYO1G	6
GO:0043299	leukocyte degranulation	8/197	76/18800	1.29256e-06	9.30964e-05	7.30975e-05	CD84/NCKAP1L/CD300A/HCK/ITGB2/RAC2/PIK3CG/BTK	8
GO:0002285	lymphocyte activation involved in immune response	12/197	201/18800	1.44763e-06	0.000101722	7.98705e-05	FCER1G/PTPRC/NLRP3/SLAMF6/APBB1IP/NCKAP1L/LCP1/ITGAL/IRF8/CD86/CD180/HAVCR2	12
GO:0050869	negative regulation of B cell activation	6/197	35/18800	1.54598e-06	0.000106047	8.32657e-05	LAPTM5/CD300A/TYROBP/SAMSN1/TNFRSF21/BTK	6
GO:0030593	neutrophil chemotaxis	9/197	106/18800	1.73504e-06	0.000113606	8.92009e-05	FCER1G/VAV3/NCKAP1L/C5AR1/DPP4/ITGB2/RAC2/PIK3CG/MPP1	9
GO:0042116	macrophage activation	9/197	106/18800	1.73504e-06	0.000113606	8.92009e-05	PTPRC/GPR137B/CD84/C5AR1/TYROBP/IFNGR2/ITGB2/TLR6/HAVCR2	9
GO:1902105	regulation of leukocyte differentiation	14/197	283/18800	1.80352e-06	0.000115465	9.06611e-05	SLAMF8/PTPRC/GPR137B/NLRP3/UBASH3B/CD4/NCKAP1L/TYROBP/RASSF2/FANCD2/CD86/CCR1/HCLS1/BTK	14
GO:1903039	positive regulation of leukocyte cell-cell adhesion	13/197	245/18800	1.96805e-06	0.00012326	9.67811e-05	PTPRC/NLRP3/PTPN22/ALOX5/CD4/NCKAP1L/ITGA4/DPP4/ITGB2/CD86/HAVCR2/HLA-DMA/DOCK8	13
GO:0022409	positive regulation of cell-cell adhesion	14/197	291/18800	2.49937e-06	0.000152756	0.000119941	PTPRC/NLRP3/PTPN22/ALOX5/CD4/NCKAP1L/PLAUR/ITGA4/DPP4/ITGB2/CD86/HAVCR2/HLA-DMA/DOCK8	14
GO:0030183	B cell differentiation	10/197	142/18800	2.54505e-06	0.000152756	0.000119941	SLAMF8/PTPRC/HHEX/PTPRJ/NCKAP1L/IRF8/ITGA4/CMTM7/EZH2/BTK	10
GO:0070663	regulation of leukocyte proliferation	13/197	254/18800	2.93169e-06	0.000172372	0.000135343	PTPRC/VAV3/PTPN22/HHEX/NCKAP1L/CD300A/TYROBP/RAC2/CD86/HAVCR2/TNFRSF21/TNFSF8/BTK	13
GO:0071216	cellular response to biotic stimulus	13/197	256/18800	3.1956e-06	0.00018413	0.000144576	KMO/NLRP3/PTPN22/CASP1/IRF8/SCIMP/HCK/CD86/TLR6/CD180/HAVCR2/CD36/BTK	13
GO:0002685	regulation of leukocyte migration	12/197	218/18800	3.37357e-06	0.000190574	0.000149635	SLAMF8/NCKAP1L/P2RX4/CD300A/C5AR1/ITGA4/DPP4/RAC2/CCR1/PLA2G7/DOCK8/MPP1	12
GO:0002286	T cell activation involved in immune response	9/197	116/18800	3.68134e-06	0.00020396	0.000160146	FCER1G/NLRP3/SLAMF6/APBB1IP/NCKAP1L/LCP1/ITGAL/CD86/HAVCR2	9
GO:0032103	positive regulation of response to external stimulus	17/197	442/18800	4.3772e-06	0.000237938	0.000186824	SLAMF6/NRP1/CASP1/NCKAP1L/P2RX4/SCIMP/C5AR1/TYROBP/NLRC4/HCK/RAC2/CCR1/CD180/HAVCR2/PLA2G7/PIK3CG/BTK	17
GO:0030888	regulation of B cell proliferation	7/197	64/18800	4.67436e-06	0.000249386	0.000195813	PTPRC/VAV3/NCKAP1L/CD300A/TYROBP/TNFRSF21/BTK	7
GO:0071219	cellular response to molecule of bacterial origin	12/197	229/18800	5.59352e-06	0.000292999	0.000230057	KMO/NLRP3/PTPN22/CASP1/IRF8/SCIMP/HCK/CD86/TLR6/CD180/HAVCR2/CD36	12
GO:0050670	regulation of lymphocyte proliferation	12/197	230/18800	5.84794e-06	0.000300856	0.000236226	PTPRC/VAV3/PTPN22/NCKAP1L/CD300A/TYROBP/RAC2/CD86/HAVCR2/TNFRSF21/TNFSF8/BTK	12
GO:0002433	immune response-regulating cell surface receptor signaling pathway involved in phagocytosis	5/197	26/18800	6.60448e-06	0.00032586	0.000255859	PTPRC/VAV3/PTPRJ/HCK/MYO1G	5
GO:0038096	Fc-gamma receptor signaling pathway involved in phagocytosis	5/197	26/18800	6.60448e-06	0.00032586	0.000255859	PTPRC/VAV3/PTPRJ/HCK/MYO1G	5
GO:0032944	regulation of mononuclear cell proliferation	12/197	233/18800	6.67329e-06	0.00032586	0.000255859	PTPRC/VAV3/PTPN22/NCKAP1L/CD300A/TYROBP/RAC2/CD86/HAVCR2/TNFRSF21/TNFSF8/BTK	12
GO:0002443	leukocyte mediated immunity	17/197	457/18800	6.79961e-06	0.000326495	0.000256357	FCER1G/PTPRC/NLRP3/SLAMF6/CD84/NCKAP1L/CTSH/CD300A/SCIMP/TYROBP/ITGB2/RAC2/HAVCR2/HLA-DMA/PIK3CG/MYO1G/BTK	17
GO:1902622	regulation of neutrophil migration	6/197	45/18800	7.11083e-06	0.000335841	0.000263696	SLAMF8/NCKAP1L/C5AR1/DPP4/RAC2/MPP1	6
GO:0002703	regulation of leukocyte mediated immunity	12/197	236/18800	7.59926e-06	0.000353121	0.000277263	PTPRC/NLRP3/SLAMF6/CD84/NCKAP1L/CD300A/SCIMP/TYROBP/ITGB2/RAC2/HAVCR2/BTK	12
GO:0071621	granulocyte chemotaxis	9/197	128/18800	8.26359e-06	0.000376502	0.000295622	FCER1G/VAV3/NCKAP1L/C5AR1/DPP4/ITGB2/RAC2/PIK3CG/MPP1	9
GO:0071674	mononuclear cell migration	11/197	199/18800	8.3638e-06	0.000376502	0.000295622	SLAMF8/ALOX5/ITGAL/CXCL16/C5AR1/ITGA4/CCR1/PLA2G7/PIK3CG/MYO1G/DOCK8	11
GO:0032612	interleukin-1 production	9/197	129/18800	8.80387e-06	0.000384302	0.000301747	NLRP3/CASP1/CD33/TYROBP/NLRC4/TLR6/HAVCR2/SERPINB1/CD36	9
GO:0032652	regulation of interleukin-1 production	9/197	129/18800	8.80387e-06	0.000384302	0.000301747	NLRP3/CASP1/CD33/TYROBP/NLRC4/TLR6/HAVCR2/SERPINB1/CD36	9
GO:0001774	microglial cell activation	6/197	47/18800	9.21247e-06	0.000396136	0.000311039	PTPRC/C5AR1/TYROBP/IFNGR2/ITGB2/TLR6	6
GO:0050766	positive regulation of phagocytosis	7/197	71/18800	9.40693e-06	0.00039855	0.000312933	FCER1G/PTPRC/PTPRJ/NCKAP1L/DOCK2/CD36/IL2RG	7
GO:0042100	B cell proliferation	8/197	100/18800	1.02959e-05	0.00042989	0.000337541	PTPRC/VAV3/NCKAP1L/CD300A/TYROBP/CD180/TNFRSF21/BTK	8
GO:0042098	T cell proliferation	11/197	204/18800	1.05754e-05	0.000431803	0.000339043	PTPRC/PTPN22/NCKAP1L/RAC2/CD86/DOCK2/HAVCR2/TNFRSF21/PIK3CG/DOCK8/TNFSF8	11
GO:0050851	antigen receptor-mediated signaling pathway	12/197	244/18800	1.06414e-05	0.000431803	0.000339043	PTPRC/LAPTM5/VAV3/PTPN22/PTPRJ/NCKAP1L/PRKCH/CD300A/KLHL6/LCP2/TNFRSF21/BTK	12
GO:0032732	positive regulation of interleukin-1 production	7/197	73/18800	1.13235e-05	0.000453096	0.000355762	NLRP3/CASP1/TYROBP/NLRC4/TLR6/HAVCR2/CD36	7
GO:0002269	leukocyte activation involved in inflammatory response	6/197	50/18800	1.32826e-05	0.000524208	0.000411598	PTPRC/C5AR1/TYROBP/IFNGR2/ITGB2/TLR6	6
GO:0050867	positive regulation of cell activation	16/197	436/18800	1.51283e-05	0.000588983	0.000462458	PTPRC/NLRP3/VAV3/PTPN22/CD4/NCKAP1L/TYROBP/PLEK/DPP4/ITGB2/CD86/TLR6/HAVCR2/HLA-DMA/DOCK8/BTK	16
GO:0030149	sphingolipid catabolic process	5/197	31/18800	1.63489e-05	0.000628017	0.000493107	SGPL1/ACER3/HEXB/ASAH1/GLA	5
GO:0038061	NIK/NF-kappaB signaling	9/197	141/18800	1.8042e-05	0.000683934	0.000537012	NLRP3/LAPTM5/PTPN22/REL/RASSF2/CD86/TLR6/HAVCR2/TNFSF15	9
GO:0071222	cellular response to lipopolysaccharide	11/197	217/18800	1.88568e-05	0.000705539	0.000553976	KMO/NLRP3/PTPN22/CASP1/IRF8/SCIMP/HCK/CD86/CD180/HAVCR2/CD36	11
GO:0045860	positive regulation of protein kinase activity	15/197	396/18800	1.94906e-05	0.000719901	0.000565253	PTPRC/CD4/NCKAP1L/TAOK3/CD300A/FAM20A/STK4/RASSF2/CD86/TLR6/ACSL1/LCP2/PIK3CG/EZH2/TNFSF15	15
GO:0032611	interleukin-1 beta production	8/197	110/18800	2.07347e-05	0.000741611	0.000582299	NLRP3/CASP1/CD33/TYROBP/NLRC4/TLR6/SERPINB1/CD36	8
GO:0032651	regulation of interleukin-1 beta production	8/197	110/18800	2.07347e-05	0.000741611	0.000582299	NLRP3/CASP1/CD33/TYROBP/NLRC4/TLR6/SERPINB1/CD36	8
GO:0061900	glial cell activation	6/197	54/18800	2.08506e-05	0.000741611	0.000582299	PTPRC/C5AR1/TYROBP/IFNGR2/ITGB2/TLR6	6
GO:0036336	dendritic cell migration	5/197	33/18800	2.24516e-05	0.000779313	0.000611901	SLAMF8/ALOX5/CCR1/PIK3CG/DOCK8	5
GO:0090022	regulation of neutrophil chemotaxis	5/197	33/18800	2.24516e-05	0.000779313	0.000611901	NCKAP1L/C5AR1/DPP4/RAC2/MPP1	5
GO:0002237	response to molecule of bacterial origin	14/197	354/18800	2.31387e-05	0.000793601	0.00062312	KMO/NLRP3/PTPN22/IL10RA/CASP1/IRF8/SCIMP/C5AR1/HCK/CD86/TLR6/CD180/HAVCR2/CD36	14
GO:0030889	negative regulation of B cell proliferation	4/197	18/18800	3.18959e-05	0.00108108	0.000848846	CD300A/TYROBP/TNFRSF21/BTK	4
GO:0046466	membrane lipid catabolic process	5/197	36/18800	3.47651e-05	0.00115338	0.000905611	SGPL1/ACER3/HEXB/ASAH1/GLA	5
GO:0002886	regulation of myeloid leukocyte mediated immunity	6/197	59/18800	3.48296e-05	0.00115338	0.000905611	CD84/CD300A/TYROBP/ITGB2/RAC2/BTK	6
GO:1903706	regulation of hemopoiesis	14/197	371/18800	3.86695e-05	0.00126185	0.000990781	SLAMF8/PTPRC/GPR137B/NLRP3/UBASH3B/CD4/NCKAP1L/TYROBP/RASSF2/FANCD2/CD86/CCR1/HCLS1/BTK	14
GO:0002696	positive regulation of leukocyte activation	15/197	421/18800	3.9481e-05	0.00126185	0.000990781	PTPRC/NLRP3/VAV3/PTPN22/CD4/NCKAP1L/TYROBP/DPP4/ITGB2/CD86/TLR6/HAVCR2/HLA-DMA/DOCK8/BTK	15
GO:0071900	regulation of protein serine/threonine kinase activity	14/197	372/18800	3.98166e-05	0.00126185	0.000990781	PTPRC/PTPN22/HHEX/PTPRJ/TAOK3/BLM/CD300A/FAM20A/STK4/TLR6/ACSL1/DAB2/PIK3CG/EZH2	14
GO:0045730	respiratory burst	5/197	37/18800	3.98571e-05	0.00126185	0.000990781	SLAMF8/NCF2/HCK/RAC2/PIK3CG	5
GO:1902107	positive regulation of leukocyte differentiation	9/197	157/18800	4.22461e-05	0.00130872	0.00102758	PTPRC/NLRP3/CD4/NCKAP1L/TYROBP/CD86/CCR1/HCLS1/BTK	9
GO:1903708	positive regulation of hemopoiesis	9/197	157/18800	4.22461e-05	0.00130872	0.00102758	PTPRC/NLRP3/CD4/NCKAP1L/TYROBP/CD86/CCR1/HCLS1/BTK	9
GO:0033674	positive regulation of kinase activity	16/197	476/18800	4.37606e-05	0.00134122	0.0010531	PTPRC/VAV3/CD4/NCKAP1L/TAOK3/CD300A/FAM20A/STK4/RASSF2/CD86/TLR6/ACSL1/LCP2/PIK3CG/EZH2/TNFSF15	16
GO:0046631	alpha-beta T cell activation	9/197	158/18800	4.43977e-05	0.00134642	0.00105718	PTPRC/NLRP3/PTPN22/SLAMF6/NCKAP1L/CD300A/CD86/DOCK2/TNFSF8	9
GO:0032731	positive regulation of interleukin-1 beta production	6/197	62/18800	4.62986e-05	0.00137878	0.00108259	NLRP3/CASP1/TYROBP/NLRC4/TLR6/CD36	6
GO:0002224	toll-like receptor signaling pathway	8/197	123/18800	4.64221e-05	0.00137878	0.00108259	PTPN22/CTSS/CD300A/SCIMP/TLR6/HAVCR2/CD36/BTK	8
GO:0002688	regulation of leukocyte chemotaxis	8/197	124/18800	4.91839e-05	0.00144591	0.0011353	SLAMF8/NCKAP1L/C5AR1/DPP4/RAC2/CCR1/PLA2G7/MPP1	8
GO:0050864	regulation of B cell activation	10/197	200/18800	5.09403e-05	0.00148132	0.0011631	SLAMF8/PTPRC/LAPTM5/VAV3/NCKAP1L/CD300A/TYROBP/SAMSN1/TNFRSF21/BTK	10
GO:0006665	sphingolipid metabolic process	9/197	161/18800	5.14168e-05	0.00148132	0.0011631	SGPL1/PSAP/ACER3/GLB1/HEXB/SERINC5/ST8SIA4/ASAH1/GLA	9
GO:0050868	negative regulation of T cell activation	8/197	125/18800	5.20813e-05	0.0014856	0.00116647	LAPTM5/PTPN22/NCKAP1L/CD300A/CD86/HAVCR2/TNFRSF21/PAG1	8
GO:0045576	mast cell activation	6/197	65/18800	6.06098e-05	0.0017025	0.00133677	CD84/CD300A/RAC2/LCP2/PIK3CG/BTK	6
GO:0046514	ceramide catabolic process	4/197	21/18800	6.08668e-05	0.0017025	0.00133677	ACER3/HEXB/ASAH1/GLA	4
GO:0006911	phagocytosis	engulfment	8/197	128/18800	6.16399e-05	0.00170754	0.00134073	NCKAP1L/BIN2/CD300A/ARHGAP25/ITGB2/RAC2/CD36/ELMO1	8
GO:0043410	positive regulation of MAPK cascade	16/197	491/18800	6.31693e-05	0.00173325	0.00136091	PTPRC/LAPTM5/PTPN22/NRP1/PTPRJ/CD4/TAOK3/SCIMP/C5AR1/RASSF2/CCR1/TLR6/HAVCR2/CD36/PIK3CG/EZH2	16
GO:0050854	regulation of antigen receptor-mediated signaling pathway	6/197	66/18800	6.60951e-05	0.00179641	0.00141051	PTPRC/LAPTM5/PTPN22/PTPRJ/PRKCH/CD300A	6
GO:0072678	T cell migration	6/197	67/18800	7.19694e-05	0.00193707	0.00152095	ITGAL/CXCL16/ITGA4/PIK3CG/MYO1G/DOCK8	6
GO:0050853	B cell receptor signaling pathway	8/197	131/18800	7.26148e-05	0.00193707	0.00152095	PTPRC/VAV3/PTPN22/NCKAP1L/PRKCH/CD300A/KLHL6/BTK	8
GO:0002831	regulation of response to biotic stimulus	13/197	351/18800	8.8545e-05	0.00234035	0.0018376	SLAMF8/PTPN22/SLAMF6/SCIMP/RNF125/TYROBP/NLRC4/HCK/SAMHD1/CD180/HAVCR2/CD36/DAPK1	13
GO:0099024	plasma membrane invagination	8/197	137/18800	9.94652e-05	0.00260508	0.00204546	NCKAP1L/BIN2/CD300A/ARHGAP25/ITGB2/RAC2/CD36/ELMO1	8
GO:0002221	pattern recognition receptor signaling pathway	9/197	176/18800	0.000102201	0.00265262	0.00208279	PTPN22/CTSS/CD300A/SCIMP/RNF125/TLR6/HAVCR2/CD36/BTK	9
GO:0038095	Fc-epsilon receptor signaling pathway	4/197	24/18800	0.000105438	0.00271222	0.00212958	FCER1G/VAV3/MAP3K1/BTK	4
GO:0030217	T cell differentiation	11/197	263/18800	0.000107835	0.00274932	0.00215872	FCER1G/PTPRC/NLRP3/PTPN22/SLAMF6/CD4/NCKAP1L/FANCD2/CD86/DOCK2/TNFSF8	11
GO:0002444	myeloid leukocyte mediated immunity	7/197	104/18800	0.000112352	0.00283935	0.0022294	CD84/CD300A/TYROBP/ITGB2/RAC2/PIK3CG/BTK	7
GO:0050777	negative regulation of immune response	9/197	179/18800	0.000116248	0.00289451	0.00227271	SLAMF8/PTPRC/CD84/NCKAP1L/CD300A/HCK/SAMHD1/SAMSN1/HAVCR2	9
GO:0150076	neuroinflammatory response	6/197	73/18800	0.000116544	0.00289451	0.00227271	PTPRC/C5AR1/TYROBP/IFNGR2/ITGB2/TLR6	6
GO:0002687	positive regulation of leukocyte migration	8/197	141/18800	0.000121571	0.00299357	0.00235049	NCKAP1L/P2RX4/C5AR1/ITGA4/RAC2/CCR1/PLA2G7/DOCK8	8
GO:0032753	positive regulation of interleukin-4 production	4/197	25/18800	0.000124497	0.00303963	0.00238666	FCER1G/NLRP3/CD86/HAVCR2	4
GO:0050870	positive regulation of T cell activation	10/197	223/18800	0.000125936	0.00304178	0.00238835	PTPRC/NLRP3/PTPN22/CD4/NCKAP1L/DPP4/CD86/HAVCR2/HLA-DMA/DOCK8	10
GO:0002291	T cell activation via T cell receptor contact with antigen bound to MHC molecule on antigen presenting cell	3/197	10/18800	0.000128809	0.00304178	0.00238835	APBB1IP/ITGAL/HAVCR2	3
GO:0015911	long-chain fatty acid import across plasma membrane	3/197	10/18800	0.000128809	0.00304178	0.00238835	ACSL5/ACSL1/CD36	3
GO:0048102	autophagic cell death	3/197	10/18800	0.000128809	0.00304178	0.00238835	LAPTM5/ATG7/DAPK1	3
GO:0007229	integrin-mediated signaling pathway	7/197	107/18800	0.000134321	0.00312079	0.00245038	VAV3/NRP1/ITGAL/PLEK/ITGA4/HCK/ITGB2	7
GO:1903557	positive regulation of tumor necrosis factor superfamily cytokine production	7/197	107/18800	0.000134321	0.00312079	0.00245038	PTPRC/CD84/PTPRJ/TYROBP/CD86/HAVCR2/CD36	7
GO:0050920	regulation of chemotaxis	10/197	225/18800	0.000135489	0.00312275	0.00245193	SLAMF8/NRP1/NCKAP1L/P2RX4/C5AR1/DPP4/RAC2/CCR1/PLA2G7/MPP1	10
GO:0015849	organic acid transport	12/197	318/18800	0.000139132	0.00316663	0.00248638	LRRC8C/LRRC8D/KMO/ACSL5/P2RX4/SLC7A7/SLC6A6/ACSL1/SLC36A1/SERINC5/CD36/PLIN2	12
GO:0010324	membrane invagination	8/197	144/18800	0.00014069	0.00316663	0.00248638	NCKAP1L/BIN2/CD300A/ARHGAP25/ITGB2/RAC2/CD36/ELMO1	8
GO:1903038	negative regulation of leukocyte cell-cell adhesion	8/197	144/18800	0.00014069	0.00316663	0.00248638	LAPTM5/PTPN22/NCKAP1L/CD300A/CD86/HAVCR2/TNFRSF21/PAG1	8
GO:0051251	positive regulation of lymphocyte activation	13/197	371/18800	0.000153558	0.00342947	0.00269275	PTPRC/NLRP3/VAV3/PTPN22/CD4/NCKAP1L/TYROBP/DPP4/CD86/HAVCR2/HLA-DMA/DOCK8/BTK	13
GO:0043300	regulation of leukocyte degranulation	5/197	49/18800	0.000157486	0.00349013	0.00274038	CD84/NCKAP1L/CD300A/ITGB2/RAC2	5
GO:0071706	tumor necrosis factor superfamily cytokine production	9/197	187/18800	0.000161818	0.00353179	0.0027731	PTPRC/PTPN22/CD84/PTPRJ/CD33/TYROBP/CD86/HAVCR2/CD36	9
GO:1903555	regulation of tumor necrosis factor superfamily cytokine production	9/197	187/18800	0.000161818	0.00353179	0.0027731	PTPRC/PTPN22/CD84/PTPRJ/CD33/TYROBP/CD86/HAVCR2/CD36	9
GO:0043303	mast cell degranulation	5/197	50/18800	0.000173508	0.00375848	0.00295109	CD84/CD300A/RAC2/PIK3CG/BTK	5
GO:0071622	regulation of granulocyte chemotaxis	5/197	51/18800	0.000190746	0.00410104	0.00322006	NCKAP1L/C5AR1/DPP4/RAC2/MPP1	5
GO:1905039	carboxylic acid transmembrane transport	8/197	152/18800	0.000204107	0.0043558	0.00342009	LRRC8C/LRRC8D/ACSL5/SLC7A7/SLC6A6/ACSL1/SLC36A1/CD36	8
GO:0002279	mast cell activation involved in immune response	5/197	52/18800	0.000209259	0.00440055	0.00345522	CD84/CD300A/RAC2/PIK3CG/BTK	5
GO:0002448	mast cell mediated immunity	5/197	52/18800	0.000209259	0.00440055	0.00345522	CD84/CD300A/RAC2/PIK3CG/BTK	5
GO:0032496	response to lipopolysaccharide	12/197	333/18800	0.000213136	0.00442441	0.00347396	KMO/NLRP3/PTPN22/IL10RA/CASP1/IRF8/SCIMP/HCK/CD86/CD180/HAVCR2/CD36	12
GO:1903825	organic acid transmembrane transport	8/197	153/18800	0.000213465	0.00442441	0.00347396	LRRC8C/LRRC8D/ACSL5/SLC7A7/SLC6A6/ACSL1/SLC36A1/CD36	8
GO:0034154	toll-like receptor 7 signaling pathway	3/197	12/18800	0.00023252	0.0047809	0.00375387	PTPN22/SCIMP/HAVCR2	3
GO:0002761	regulation of myeloid leukocyte differentiation	7/197	117/18800	0.000233984	0.0047809	0.00375387	GPR137B/UBASH3B/CD4/TYROBP/RASSF2/CCR1/HCLS1	7
GO:0050672	negative regulation of lymphocyte proliferation	6/197	84/18800	0.000253016	0.00513337	0.00403062	CD300A/TYROBP/CD86/HAVCR2/TNFRSF21/BTK	6
GO:0022408	negative regulation of cell-cell adhesion	9/197	199/18800	0.000257448	0.0051796	0.00406692	LAPTM5/PTPN22/UBASH3B/NCKAP1L/CD300A/CD86/HAVCR2/TNFRSF21/PAG1	9
GO:0019886	antigen processing and presentation of exogenous peptide antigen via MHC class II	4/197	30/18800	0.00025889	0.0051796	0.00406692	FCER1G/CTSS/IFI30/HLA-DMA	4
GO:0032945	negative regulation of mononuclear cell proliferation	6/197	85/18800	0.000269888	0.0053624	0.00421045	CD300A/TYROBP/CD86/HAVCR2/TNFRSF21/BTK	6
GO:0002702	positive regulation of production of molecular mediator of immune response	7/197	120/18800	0.000273363	0.00539424	0.00423546	PTPRC/NLRP3/LAPTM5/PTPN22/SCIMP/CD86/CD36	7
GO:0033627	cell adhesion mediated by integrin	6/197	86/18800	0.000287633	0.00563721	0.00442623	NCKAP1L/ITGAL/ITGA4/DPP4/ITGB2/PIK3CG	6
GO:0007015	actin filament organization	14/197	450/18800	0.000293251	0.00570848	0.00448219	NRP1/NCKAP1L/ARPC3/LCP1/MYO5A/MYO1F/PLEK/ARHGAP25/HCK/RAC2/HCLS1/IQGAP2/ELMO1/MYO1G	14
GO:0051056	regulation of small GTPase mediated signal transduction	11/197	299/18800	0.000327675	0.00633578	0.00497473	VAV3/ARHGAP30/SIPA1L2/NRP1/CYTH1/ARHGAP25/TIAM1/ARHGEF3/DOCK2/PIK3CG/DOCK8	11
GO:0006643	membrane lipid metabolic process	9/197	207/18800	0.000344194	0.00661082	0.00519069	SGPL1/PSAP/ACER3/GLB1/HEXB/SERINC5/ST8SIA4/ASAH1/GLA	9
GO:0043280	positive regulation of cysteine-type endopeptidase activity involved in apoptotic process	7/197	125/18800	0.000350706	0.00669128	0.00525386	NLRP3/LAPTM5/CASP1/CTSH/NLRC4/DAPK1/TNFSF15	7
GO:0032633	interleukin-4 production	4/197	33/18800	0.000377194	0.00695128	0.00545801	FCER1G/NLRP3/CD86/HAVCR2	4
GO:0032673	regulation of interleukin-4 production	4/197	33/18800	0.000377194	0.00695128	0.00545801	FCER1G/NLRP3/CD86/HAVCR2	4
GO:0050858	negative regulation of antigen receptor-mediated signaling pathway	4/197	33/18800	0.000377194	0.00695128	0.00545801	LAPTM5/PTPN22/PTPRJ/CD300A	4
GO:0055094	response to lipoprotein particle	4/197	33/18800	0.000377194	0.00695128	0.00545801	FCER1G/ITGB2/TLR6/CD36	4
GO:0001771	immunological synapse formation	3/197	14/18800	0.00037881	0.00695128	0.00545801	DOCK2/HAVCR2/DOCK8	3
GO:0043301	negative regulation of leukocyte degranulation	3/197	14/18800	0.00037881	0.00695128	0.00545801	CD84/NCKAP1L/CD300A	3
GO:0002700	regulation of production of molecular mediator of immune response	8/197	167/18800	0.000385899	0.00697985	0.00548044	PTPRC/NLRP3/LAPTM5/PTPN22/SCIMP/CD86/CD36/BTK	8
GO:0050852	T cell receptor signaling pathway	7/197	127/18800	0.000386164	0.00697985	0.00548044	PTPRC/LAPTM5/PTPN22/PTPRJ/CD300A/LCP2/TNFRSF21	7
GO:0007162	negative regulation of cell adhesion	11/197	305/18800	0.000387635	0.00697985	0.00548044	PTPRC/LAPTM5/PTPN22/UBASH3B/NCKAP1L/PLXNC1/CD300A/CD86/HAVCR2/TNFRSF21/PAG1	11
GO:0070664	negative regulation of leukocyte proliferation	6/197	91/18800	0.00039055	0.00698866	0.00548736	CD300A/TYROBP/CD86/HAVCR2/TNFRSF21/BTK	6
GO:1901136	carbohydrate derivative catabolic process	8/197	169/18800	0.000417854	0.0074311	0.00583475	NPL/AMPD3/GNS/SAMHD1/GLB1/HEXB/AOAH/GLA	8
GO:0002495	antigen processing and presentation of peptide antigen via MHC class II	4/197	34/18800	0.000424006	0.00749425	0.00588434	FCER1G/CTSS/IFI30/HLA-DMA	4
GO:0030865	cortical cytoskeleton organization	5/197	61/18800	0.0004439	0.00776525	0.00609713	NCKAP1L/LCP1/EPB41L3/PLEK/RAC2	5
GO:0050730	regulation of peptidyl-tyrosine phosphorylation	10/197	261/18800	0.00044473	0.00776525	0.00609713	PTPRC/NRP1/PTPRJ/CD4/CD300A/SAMSN1/ITGB2/RAP2B/HCLS1/CD36	10
GO:1905954	positive regulation of lipid localization	6/197	94/18800	0.000464863	0.00791629	0.00621571	ACSL5/P2RX4/ACSL1/DAB2/CD36/PLIN2	6
GO:0032635	interleukin-6 production	8/197	172/18800	0.000469793	0.00791629	0.00621571	PTPN22/CD84/NCKAP1L/SCIMP/TYROBP/TLR6/HAVCR2/CD36	8
GO:0032675	regulation of interleukin-6 production	8/197	172/18800	0.000469793	0.00791629	0.00621571	PTPN22/CD84/NCKAP1L/SCIMP/TYROBP/TLR6/HAVCR2/CD36	8
GO:0002679	respiratory burst involved in defense response	3/197	15/18800	0.000469866	0.00791629	0.00621571	SLAMF8/HCK/PIK3CG	3
GO:0060099	regulation of phagocytosis	engulfment	3/197	15/18800	0.000469866	0.00791629	0.00621571	NCKAP1L/CD300A/CD36	3
GO:1905153	regulation of membrane invagination	3/197	15/18800	0.000469866	0.00791629	0.00621571	NCKAP1L/CD300A/CD36	3
GO:0043087	regulation of GTPase activity	12/197	364/18800	0.000476357	0.00792735	0.0062244	GPR137B/VAV3/SIPA1L2/PLXNC1/RASGRP3/ARHGAP25/TIAM1/ARAP2/RASGEF1B/IQGAP2/EZH2/DOCK8	12
GO:0031663	lipopolysaccharide-mediated signaling pathway	5/197	62/18800	0.000478778	0.00792735	0.0062244	PTPN22/SCIMP/HCK/CD180/CD36	5
GO:0043030	regulation of macrophage activation	5/197	62/18800	0.000478778	0.00792735	0.0062244	PTPRC/GPR137B/CD84/TLR6/HAVCR2	5
GO:0042129	regulation of T cell proliferation	8/197	174/18800	0.000507242	0.00835066	0.00655677	PTPRC/PTPN22/NCKAP1L/RAC2/CD86/HAVCR2/TNFRSF21/TNFSF8	8
GO:0032623	interleukin-2 production	5/197	63/18800	0.000515678	0.008373	0.00657432	PTPRC/LAPTM5/CD4/CD86/HAVCR2	5
GO:0032663	regulation of interleukin-2 production	5/197	63/18800	0.000515678	0.008373	0.00657432	PTPRC/LAPTM5/CD4/CD86/HAVCR2	5
GO:0044242	cellular lipid catabolic process	9/197	219/18800	0.000518511	0.008373	0.00657432	SGPL1/ACER3/PLBD1/HEXB/PLA2G7/PIK3CG/AOAH/ASAH1/GLA	9
GO:0030316	osteoclast differentiation	6/197	96/18800	0.000520224	0.008373	0.00657432	GPR137B/UBASH3B/TYROBP/RASSF2/CCR1/SNX10	6
GO:0002504	antigen processing and presentation of peptide or polysaccharide antigen via MHC class II	4/197	36/18800	0.000529828	0.00838701	0.00658531	FCER1G/CTSS/IFI30/HLA-DMA	4
GO:0010922	positive regulation of phosphatase activity	4/197	36/18800	0.000529828	0.00838701	0.00658531	PTPRC/CD300A/CD33/PLEK	4
GO:0071402	cellular response to lipoprotein particle stimulus	4/197	36/18800	0.000529828	0.00838701	0.00658531	FCER1G/ITGB2/TLR6/CD36	4
GO:0070374	positive regulation of ERK1 and ERK2 cascade	9/197	220/18800	0.000535821	0.00843552	0.00662341	PTPRC/PTPN22/NRP1/CD4/SCIMP/C5AR1/CCR1/HAVCR2/CD36	9
GO:0002532	production of molecular mediator involved in inflammatory response	6/197	97/18800	0.000549761	0.00857424	0.00673232	SLAMF8/ALOX5/TLR6/CD36/EZH2/BTK	6
GO:0002460	adaptive immune response based on somatic recombination of immune receptors built from immunoglobulin superfamily domains	12/197	370/18800	0.000550584	0.00857424	0.00673232	FCER1G/PTPRC/NLRP3/SLAMF6/CD4/NCKAP1L/CTSH/KLHL6/HAVCR2/HLA-DMA/MYO1G/BTK	12
GO:0045670	regulation of osteoclast differentiation	5/197	64/18800	0.000554677	0.00859153	0.0067459	GPR137B/UBASH3B/TYROBP/RASSF2/CCR1	5
GO:1902285	semaphorin-plexin signaling pathway involved in neuron projection guidance	3/197	16/18800	0.000573847	0.00884092	0.00694172	NRP1/PLXNC1/NRP2	3
GO:0018108	peptidyl-tyrosine phosphorylation	12/197	373/18800	0.000591207	0.00905993	0.00711368	PTPRC/NRP1/PTPRJ/CD4/CD300A/HCK/SAMSN1/ITGB2/RAP2B/HCLS1/CD36/BTK	12
GO:0019221	cytokine-mediated signaling pathway	14/197	486/18800	0.000629997	0.00959115	0.00753079	FCER1G/PTPRC/LAPTM5/PTPRJ/IL10RA/CASP1/CD4/HCK/SAMHD1/IFNAR2/IFNGR2/CCR1/ACSL1/IL2RG	14
GO:0018212	peptidyl-tyrosine modification	12/197	376/18800	0.00063432	0.00959115	0.00753079	PTPRC/NRP1/PTPRJ/CD4/CD300A/HCK/SAMSN1/ITGB2/RAP2B/HCLS1/CD36/BTK	12
GO:0002705	positive regulation of leukocyte mediated immunity	7/197	138/18800	0.000635859	0.00959115	0.00753079	PTPRC/NLRP3/SLAMF6/SCIMP/TYROBP/ITGB2/BTK	7
GO:0002478	antigen processing and presentation of exogenous peptide antigen	4/197	38/18800	0.000653185	0.00980117	0.00769569	FCER1G/CTSS/IFI30/HLA-DMA	4
GO:0007599	hemostasis	9/197	227/18800	0.000670747	0.00997671	0.00783352	FCER1G/VAV3/UBASH3B/FLI1/PLAUR/PLEK/RAP2B/CD36/PIK3CG	9
GO:0032640	tumor necrosis factor production	8/197	182/18800	0.00068201	0.00997671	0.00783352	PTPRC/PTPN22/CD84/PTPRJ/CD33/TYROBP/HAVCR2/CD36	8
GO:0032680	regulation of tumor necrosis factor production	8/197	182/18800	0.00068201	0.00997671	0.00783352	PTPRC/PTPN22/CD84/PTPRJ/CD33/TYROBP/HAVCR2/CD36	8
GO:0002704	negative regulation of leukocyte mediated immunity	5/197	67/18800	0.000685022	0.00997671	0.00783352	PTPRC/CD84/NCKAP1L/CD300A/HAVCR2	5
GO:0044539	long-chain fatty acid import into cell	3/197	17/18800	0.000691454	0.00997671	0.00783352	ACSL5/ACSL1/CD36	3
GO:0097067	cellular response to thyroid hormone stimulus	3/197	17/18800	0.000691454	0.00997671	0.00783352	CTSS/CTSH/CTSB	3
GO:0016042	lipid catabolic process	11/197	327/18800	0.000692262	0.00997671	0.00783352	SGPL1/LIPA/ACER3/PLBD1/NCEH1/HEXB/PLA2G7/PIK3CG/AOAH/ASAH1/GLA	11
GO:0050921	positive regulation of chemotaxis	7/197	140/18800	0.000692587	0.00997671	0.00783352	NRP1/NCKAP1L/P2RX4/C5AR1/RAC2/CCR1/PLA2G7	7
GO:0043405	regulation of MAP kinase activity	8/197	183/18800	0.000706904	0.0101323	0.00795568	PTPRC/PTPN22/PTPRJ/TAOK3/CD300A/TLR6/PIK3CG/EZH2	8
GO:0009595	detection of biotic stimulus	4/197	39/18800	0.000721919	0.0102963	0.00808444	NLRP3/PTPRJ/NLRC4/TLR6	4
GO:0046942	carboxylic acid transport	10/197	279/18800	0.000745509	0.0105804	0.00830749	LRRC8C/LRRC8D/KMO/PSAP/P2RX4/SLC7A7/SLC6A6/SLC36A1/SERINC5/CD36	10
GO:0032760	positive regulation of tumor necrosis factor production	6/197	103/18800	0.000755367	0.0106677	0.00837608	PTPRC/CD84/PTPRJ/TYROBP/HAVCR2/CD36	6
GO:0046635	positive regulation of alpha-beta T cell activation	5/197	69/18800	0.00078382	0.0109273	0.00857987	PTPRC/NLRP3/PTPN22/NCKAP1L/CD86	5
GO:0062197	cellular response to chemical stress	11/197	332/18800	0.000783963	0.0109273	0.00857987	LRRC8C/LRRC8D/ALOX5/PRR5L/FANCD2/ATG7/TLR6/CD36/EZH2/DAPK1/BTK	11
GO:2001056	positive regulation of cysteine-type endopeptidase activity	7/197	143/18800	0.000785124	0.0109273	0.00857987	NLRP3/LAPTM5/CASP1/CTSH/NLRC4/DAPK1/TNFSF15	7
GO:0030866	cortical actin cytoskeleton organization	4/197	40/18800	0.000795615	0.01102	0.00865272	NCKAP1L/LCP1/EPB41L3/PLEK	4
GO:0034138	toll-like receptor 3 signaling pathway	3/197	18/18800	0.000823365	0.0112423	0.0088272	PTPN22/SCIMP/HAVCR2	3
GO:0140354	lipid import into cell	3/197	18/18800	0.000823365	0.0112423	0.0088272	ACSL5/ACSL1/CD36	3
GO:1902001	fatty acid transmembrane transport	3/197	18/18800	0.000823365	0.0112423	0.0088272	ACSL5/ACSL1/CD36	3
GO:0045055	regulated exocytosis	9/197	234/18800	0.00083226	0.0112503	0.00883352	CD84/NCKAP1L/CD300A/PLEK/HCK/ITGB2/RAC2/PIK3CG/BTK	9
GO:0006672	ceramide metabolic process	6/197	105/18800	0.00083567	0.0112503	0.00883352	SGPL1/ACER3/HEXB/ST8SIA4/ASAH1/GLA	6
GO:0046634	regulation of alpha-beta T cell activation	6/197	105/18800	0.00083567	0.0112503	0.00883352	PTPRC/NLRP3/PTPN22/NCKAP1L/CD300A/CD86	6
GO:0002819	regulation of adaptive immune response	8/197	188/18800	0.000842595	0.0112529	0.00883556	PTPRC/NLRP3/CD48/CD4/NCKAP1L/SAMSN1/HAVCR2/BTK	8
GO:0070371	ERK1 and ERK2 cascade	11/197	335/18800	0.000843674	0.0112529	0.00883556	PTPRC/PTPN22/NRP1/CD4/CTSH/SCIMP/C5AR1/CCR1/DAB2/HAVCR2/CD36	11
GO:0006865	amino acid transport	7/197	145/18800	0.00085206	0.0113124	0.00888226	LRRC8C/LRRC8D/KMO/SLC7A7/SLC6A6/SLC36A1/SERINC5	7
GO:0042119	neutrophil activation	4/197	41/18800	0.000874467	0.0115566	0.00907402	FCER1G/CD300A/TYROBP/ITGB2	4
GO:0030099	myeloid cell differentiation	12/197	391/18800	0.000891576	0.0117289	0.00920931	GPR137B/UBASH3B/FLI1/CD4/NCKAP1L/IRF8/TYROBP/RASSF2/CCR1/HCLS1/SNX10/PTBP3	12
GO:0032735	positive regulation of interleukin-12 production	4/197	42/18800	0.000958669	0.0123683	0.00971137	LAPTM5/IRF8/SCIMP/CD36	4
GO:2000249	regulation of actin cytoskeleton reorganization	4/197	42/18800	0.000958669	0.0123683	0.00971137	NRP1/HCK/HCLS1/IQGAP2	4
GO:0002283	neutrophil activation involved in immune response	3/197	19/18800	0.000970233	0.0123683	0.00971137	FCER1G/TYROBP/ITGB2	3
GO:0002888	positive regulation of myeloid leukocyte mediated immunity	3/197	19/18800	0.000970233	0.0123683	0.00971137	TYROBP/ITGB2/BTK	3
GO:0030050	vesicle transport along actin filament	3/197	19/18800	0.000970233	0.0123683	0.00971137	MYO5A/MYO1F/MYO1G	3
GO:0071800	podosome assembly	3/197	19/18800	0.000970233	0.0123683	0.00971137	BIN2/LCP1/HCK	3
GO:2000251	positive regulation of actin cytoskeleton reorganization	3/197	19/18800	0.000970233	0.0123683	0.00971137	NRP1/HCK/HCLS1	3
GO:0006470	protein dephosphorylation	10/197	291/18800	0.00102689	0.0130329	0.0102332	PTPRC/PTPN22/PTPRE/PTPRJ/UBASH3B/NCKAP1L/CD300A/CD33/NCEH1/DAPP1	10
GO:0016601	Rac protein signal transduction	4/197	43/18800	0.00104841	0.0132477	0.0104019	TIAM1/RAC2/PIK3CG/ELMO1	4
GO:1901222	regulation of NIK/NF-kappaB signaling	6/197	110/18800	0.00106531	0.0134024	0.0105233	NLRP3/LAPTM5/PTPN22/RASSF2/CD86/HAVCR2	6
GO:0050856	regulation of T cell receptor signaling pathway	4/197	44/18800	0.0011439	0.0143286	0.0112505	LAPTM5/PTPN22/PTPRJ/CD300A	4
GO:0002698	negative regulation of immune effector process	6/197	112/18800	0.00116962	0.0145873	0.0114537	SLAMF8/PTPRC/CD84/NCKAP1L/CD300A/HAVCR2	6
GO:0032892	positive regulation of organic acid transport	4/197	45/18800	0.00124532	0.0154645	0.0121424	KMO/ACSL5/P2RX4/ACSL1	4
GO:0071404	cellular response to low-density lipoprotein particle stimulus	3/197	21/18800	0.00131132	0.0161449	0.0126767	FCER1G/ITGB2/CD36	3
GO:0099515	actin filament-based transport	3/197	21/18800	0.00131132	0.0161449	0.0126767	MYO5A/MYO1F/MYO1G	3
GO:0019722	calcium-mediated signaling	8/197	202/18800	0.00133669	0.0163873	0.012867	PTPRC/PTPRJ/CD4/P2RX4/PLEK/CCR1/MCTP1/BTK	8
GO:0071675	regulation of mononuclear cell migration	6/197	116/18800	0.00140157	0.0171073	0.0134324	SLAMF8/C5AR1/ITGA4/CCR1/PLA2G7/DOCK8	6
GO:0006887	exocytosis	11/197	357/18800	0.0014073	0.0171073	0.0134324	CD84/NCKAP1L/CD300A/PLEK/HCK/ITGB2/RAC2/CCR1/PIK3CG/MYO1G/BTK	11
GO:0043281	regulation of cysteine-type endopeptidase activity involved in apoptotic process	8/197	204/18800	0.00142297	0.0172251	0.0135248	NLRP3/LAPTM5/CASP1/CTSH/PLAUR/NLRC4/DAPK1/TNFSF15	8
GO:0032418	lysosome localization	5/197	79/18800	0.0014449	0.0173448	0.0136188	CD84/CD300A/RAC2/PIK3CG/BTK	5
GO:1990849	vacuolar localization	5/197	79/18800	0.0014449	0.0173448	0.0136188	CD84/CD300A/RAC2/PIK3CG/BTK	5
GO:0019884	antigen processing and presentation of exogenous antigen	4/197	47/18800	0.00146672	0.0174612	0.0137102	FCER1G/CTSS/IFI30/HLA-DMA	4
GO:0036230	granulocyte activation	4/197	47/18800	0.00146672	0.0174612	0.0137102	FCER1G/CD300A/TYROBP/ITGB2	4
GO:0032516	positive regulation of phosphoprotein phosphatase activity	3/197	22/18800	0.00150672	0.0177904	0.0139687	PTPRC/CD300A/CD33	3
GO:0044546	NLRP3 inflammasome complex assembly	3/197	22/18800	0.00150672	0.0177904	0.0139687	NLRP3/TLR6/CD36	3
GO:0015711	organic anion transport	11/197	361/18800	0.00153718	0.018076	0.0141929	LRRC8C/LRRC8D/KMO/PSAP/P2RX4/SLC7A7/SLC6A6/SLC2A9/SLC36A1/SERINC5/CD36	11
GO:0072676	lymphocyte migration	6/197	119/18800	0.00159738	0.0186893	0.0146745	ITGAL/CXCL16/ITGA4/PIK3CG/MYO1G/DOCK8	6
GO:0045637	regulation of myeloid cell differentiation	8/197	208/18800	0.0016088	0.0186893	0.0146745	GPR137B/UBASH3B/CD4/NCKAP1L/TYROBP/RASSF2/CCR1/HCLS1	8
GO:0071902	positive regulation of protein serine/threonine kinase activity	8/197	208/18800	0.0016088	0.0186893	0.0146745	PTPRC/TAOK3/FAM20A/STK4/TLR6/ACSL1/PIK3CG/EZH2	8
GO:0031589	cell-substrate adhesion	11/197	364/18800	0.0016409	0.0189098	0.0148476	NRP1/PTPRJ/ITGAL/ITGA4/STK4/TIAM1/ITGB2/RAC2/DAB2/CD36/MYO1G	11
GO:0042742	defense response to bacterium	11/197	364/18800	0.0016409	0.0189098	0.0148476	SLAMF8/FCER1G/MPEG1/CD4/IRF8/C5AR1/NLRC4/TLR6/HAVCR2/CD36/TNFSF8	11
GO:0070372	regulation of ERK1 and ERK2 cascade	10/197	311/18800	0.00168556	0.019347	0.0151909	PTPRC/PTPN22/NRP1/CD4/SCIMP/C5AR1/CCR1/DAB2/HAVCR2/CD36	10
GO:0002573	myeloid leukocyte differentiation	8/197	210/18800	0.00170865	0.0194986	0.0153099	GPR137B/UBASH3B/CD4/TYROBP/RASSF2/CCR1/HCLS1/SNX10	8
GO:0045058	T cell selection	4/197	49/18800	0.00171417	0.0194986	0.0153099	PTPRC/SLAMF6/CD4/DOCK2	4
GO:0140632	inflammasome complex assembly	3/197	23/18800	0.00171944	0.0194986	0.0153099	NLRP3/TLR6/CD36	3
GO:0002440	production of molecular mediator of immune response	10/197	312/18800	0.00172584	0.0194986	0.0153099	PTPRC/NLRP3/LAPTM5/PTPN22/SCIMP/SAMHD1/CD86/HLA-DMA/CD36/BTK	10
GO:0010921	regulation of phosphatase activity	5/197	84/18800	0.00189776	0.0213572	0.0167692	PTPRC/NCKAP1L/CD300A/CD33/PLEK	5
GO:0002755	MyD88-dependent toll-like receptor signaling pathway	3/197	24/18800	0.00195001	0.0215651	0.0169325	CD300A/TLR6/BTK	3
GO:0050855	regulation of B cell receptor signaling pathway	3/197	24/18800	0.00195001	0.0215651	0.0169325	PTPN22/PRKCH/CD300A	3
GO:0090023	positive regulation of neutrophil chemotaxis	3/197	24/18800	0.00195001	0.0215651	0.0169325	NCKAP1L/C5AR1/RAC2	3
GO:1904996	positive regulation of leukocyte adhesion to vascular endothelial cell	3/197	24/18800	0.00195001	0.0215651	0.0169325	ALOX5/ITGA4/ITGB2	3
GO:0032102	negative regulation of response to external stimulus	12/197	429/18800	0.00195366	0.0215651	0.0169325	SLAMF8/PTPRC/NLRP3/ALOX5/NRP1/UBASH3B/RNF125/DPP4/HCK/SAMHD1/HAVCR2/AOAH	12
GO:0001910	regulation of leukocyte mediated cytotoxicity	5/197	85/18800	0.0019995	0.0219869	0.0172637	PTPRC/SLAMF6/NCKAP1L/TYROBP/HAVCR2	5
GO:0031348	negative regulation of defense response	9/197	268/18800	0.00212667	0.0232963	0.0182918	SLAMF8/PTPRC/NLRP3/ALOX5/RNF125/HCK/SAMHD1/HAVCR2/AOAH	9
GO:0001911	negative regulation of leukocyte mediated cytotoxicity	3/197	25/18800	0.00219895	0.0236387	0.0185606	PTPRC/NCKAP1L/HAVCR2	3
GO:0006929	substrate-dependent cell migration	3/197	25/18800	0.00219895	0.0236387	0.0185606	PTPRC/NRP1/STK4	3
GO:0050860	negative regulation of T cell receptor signaling pathway	3/197	25/18800	0.00219895	0.0236387	0.0185606	LAPTM5/PTPN22/PTPRJ	3
GO:1903306	negative regulation of regulated secretory pathway	3/197	25/18800	0.00219895	0.0236387	0.0185606	CD84/NCKAP1L/CD300A	3
GO:2000193	positive regulation of fatty acid transport	3/197	25/18800	0.00219895	0.0236387	0.0185606	ACSL5/P2RX4/ACSL1	3
GO:0046849	bone remodeling	5/197	88/18800	0.00232865	0.02494	0.0195824	GPR137B/UBASH3B/TPP1/RASSF2/SNX10	5
GO:0007596	blood coagulation	8/197	221/18800	0.00234889	0.0250635	0.0196794	FCER1G/VAV3/UBASH3B/PLAUR/PLEK/RAP2B/CD36/PIK3CG	8
GO:0010950	positive regulation of endopeptidase activity	7/197	174/18800	0.00242981	0.0258313	0.0202822	NLRP3/LAPTM5/CASP1/CTSH/NLRC4/DAPK1/TNFSF15	7
GO:0072348	sulfur compound transport	4/197	54/18800	0.00245674	0.0259367	0.020365	LRRC8C/LRRC8D/SLC6A6/SLC36A1	4
GO:0002407	dendritic cell chemotaxis	3/197	26/18800	0.00246673	0.0259367	0.020365	SLAMF8/CCR1/PIK3CG	3
GO:0031664	regulation of lipopolysaccharide-mediated signaling pathway	3/197	26/18800	0.00246673	0.0259367	0.020365	SCIMP/CD180/CD36	3
GO:0030168	platelet activation	6/197	130/18800	0.00249773	0.0261671	0.0205459	FCER1G/VAV3/UBASH3B/PLEK/RAP2B/PIK3CG	6
GO:0046777	protein autophosphorylation	8/197	224/18800	0.0025526	0.0266451	0.0209212	PTPRC/TAOK3/HCK/STK4/RASSF2/RAP2B/DAPK1/BTK	8
GO:0001909	leukocyte mediated cytotoxicity	6/197	131/18800	0.00259527	0.0269927	0.0211941	PTPRC/SLAMF6/NCKAP1L/CTSH/TYROBP/HAVCR2	6
GO:0002763	positive regulation of myeloid leukocyte differentiation	4/197	55/18800	0.00262801	0.0272349	0.0213843	CD4/TYROBP/CCR1/HCLS1	4
GO:0050817	coagulation	8/197	226/18800	0.00269591	0.0278385	0.0218582	FCER1G/VAV3/UBASH3B/PLAUR/PLEK/RAP2B/CD36/PIK3CG	8
GO:0018904	ether metabolic process	3/197	27/18800	0.00275383	0.028134	0.0220903	ALOX5/NCEH1/PLA2G7	3
GO:0036037	CD8-positive	alpha-beta T cell activation	3/197	27/18800	0.00275383	0.028134	0.0220903	PTPN22/NCKAP1L/TNFSF8	3
GO:0071624	positive regulation of granulocyte chemotaxis	3/197	27/18800	0.00275383	0.028134	0.0220903	NCKAP1L/C5AR1/RAC2	3
GO:0061756	leukocyte adhesion to vascular endothelial cell	4/197	56/18800	0.0028073	0.0285789	0.0224396	ALOX5/SELPLG/ITGA4/ITGB2	4
GO:2000116	regulation of cysteine-type endopeptidase activity	8/197	229/18800	0.0029226	0.029648	0.023279	NLRP3/LAPTM5/CASP1/CTSH/PLAUR/NLRC4/DAPK1/TNFSF15	8
GO:0002833	positive regulation of response to biotic stimulus	7/197	180/18800	0.00293586	0.029678	0.0233026	SLAMF6/SCIMP/TYROBP/NLRC4/HCK/CD180/HAVCR2	7
GO:0034109	homotypic cell-cell adhesion	5/197	93/18800	0.00296235	0.029841	0.0234306	UBASH3B/PLAUR/PLEK/RAP2B/PIK3CG	5
GO:0051090	regulation of DNA-binding transcription factor activity	12/197	452/18800	0.00299401	0.0300549	0.0235985	NLRP3/PRKCH/NLRC4/HCK/FANCD2/HCLS1/TLR6/HAVCR2/SGK1/CD36/EZH2/BTK	12
GO:0045619	regulation of lymphocyte differentiation	7/197	181/18800	0.00302751	0.0301954	0.0237088	SLAMF8/PTPRC/NLRP3/NCKAP1L/FANCD2/CD86/BTK	7
GO:0050727	regulation of inflammatory response	11/197	394/18800	0.00302897	0.0301954	0.0237088	SLAMF8/PTPRC/NLRP3/ALOX5/CASP1/HCK/FANCD2/PLA2G7/PIK3CG/AOAH/BTK	11
GO:0031342	negative regulation of cell killing	3/197	28/18800	0.0030607	0.0301982	0.023711	PTPRC/NCKAP1L/HAVCR2	3
GO:0032703	negative regulation of interleukin-2 production	3/197	28/18800	0.0030607	0.0301982	0.023711	PTPRC/LAPTM5/HAVCR2	3
GO:0090025	regulation of monocyte chemotaxis	3/197	28/18800	0.0030607	0.0301982	0.023711	SLAMF8/CCR1/PLA2G7	3
GO:0045088	regulation of innate immune response	8/197	231/18800	0.00308181	0.0303027	0.0237931	SLAMF8/PTPN22/SLAMF6/TYROBP/NLRC4/HCK/SAMHD1/HAVCR2	8
GO:0002690	positive regulation of leukocyte chemotaxis	5/197	94/18800	0.00310266	0.0304039	0.0238726	NCKAP1L/C5AR1/RAC2/CCR1/PLA2G7	5
GO:0097066	response to thyroid hormone	3/197	29/18800	0.00338775	0.0329332	0.0258585	CTSS/CTSH/CTSB	3
GO:0002820	negative regulation of adaptive immune response	4/197	59/18800	0.00339505	0.0329332	0.0258585	PTPRC/NCKAP1L/SAMSN1/HAVCR2	4
GO:0043666	regulation of phosphoprotein phosphatase activity	4/197	59/18800	0.00339505	0.0329332	0.0258585	PTPRC/NCKAP1L/CD300A/CD33	4
GO:0031349	positive regulation of defense response	9/197	289/18800	0.00351459	0.0339783	0.0266791	SLAMF6/CASP1/TYROBP/NLRC4/HCK/HAVCR2/PLA2G7/PIK3CG/BTK	9
GO:0051607	defense response to virus	9/197	290/18800	0.00359512	0.0346406	0.0271991	PTPRC/PTPN22/RNF125/SAMHD1/IFNAR2/IFNGR2/ATG7/DDX60L/SERINC5	9
GO:0006687	glycosphingolipid metabolic process	4/197	60/18800	0.0036082	0.0346508	0.0272071	GLB1/HEXB/ST8SIA4/GLA	4
GO:0140546	defense response to symbiont	9/197	291/18800	0.00367708	0.0349495	0.0274417	PTPRC/PTPN22/RNF125/SAMHD1/IFNAR2/IFNGR2/ATG7/DDX60L/SERINC5	9
GO:0098657	import into cell	8/197	238/18800	0.00369283	0.0349495	0.0274417	LRRC8C/ACSL5/IL10RA/ITGA4/SLC6A6/ACSL1/SLC36A1/CD36	8
GO:0007265	Ras protein signal transduction	10/197	347/18800	0.00370862	0.0349495	0.0274417	NRP1/CYTH1/RASGRP3/TIAM1/RAC2/RAP2B/ARHGEF3/RASGEF1B/PIK3CG/ELMO1	10
GO:0002718	regulation of cytokine production involved in immune response	5/197	98/18800	0.0037121	0.0349495	0.0274417	NLRP3/LAPTM5/SCIMP/CD36/BTK	5
GO:0032479	regulation of type I interferon production	5/197	98/18800	0.0037121	0.0349495	0.0274417	PTPN22/IRF8/RNF125/REL/HAVCR2	5
GO:0032606	type I interferon production	5/197	98/18800	0.0037121	0.0349495	0.0274417	PTPN22/IRF8/RNF125/REL/HAVCR2	5
GO:0050671	positive regulation of lymphocyte proliferation	6/197	141/18800	0.00373498	0.0350504	0.0275209	PTPRC/VAV3/PTPN22/NCKAP1L/CD86/HAVCR2	6
GO:0035306	positive regulation of dephosphorylation	4/197	61/18800	0.00383026	0.0357119	0.0280403	PTPRC/CD300A/CD33/PLEK	4
GO:0045428	regulation of nitric oxide biosynthetic process	4/197	61/18800	0.00383026	0.0357119	0.0280403	P2RX4/TLR6/CD36/GLA	4
GO:0015908	fatty acid transport	5/197	99/18800	0.00387696	0.0359148	0.0281996	ACSL5/P2RX4/ACSL1/CD36/PLIN2	5
GO:0045639	positive regulation of myeloid cell differentiation	5/197	99/18800	0.00387696	0.0359148	0.0281996	CD4/NCKAP1L/TYROBP/CCR1/HCLS1	5
GO:0055074	calcium ion homeostasis	12/197	468/18800	0.00395406	0.0365117	0.0286683	PTPRC/UBASH3B/P2RX4/ATP2B1/FAM20A/C5AR1/FPR3/CCR1/HEXB/SNX10/CD36/PIK3CG	12
GO:0032946	positive regulation of mononuclear cell proliferation	6/197	143/18800	0.00400148	0.0368315	0.0289194	PTPRC/VAV3/PTPN22/NCKAP1L/CD86/HAVCR2	6
GO:0002367	cytokine production involved in immune response	5/197	100/18800	0.004047	0.0368968	0.0289707	NLRP3/LAPTM5/SCIMP/CD36/BTK	5
GO:0003333	amino acid transmembrane transport	5/197	100/18800	0.004047	0.0368968	0.0289707	LRRC8C/LRRC8D/SLC7A7/SLC6A6/SLC36A1	5
GO:0031341	regulation of cell killing	5/197	100/18800	0.004047	0.0368968	0.0289707	PTPRC/SLAMF6/NCKAP1L/TYROBP/HAVCR2	5
GO:0045577	regulation of B cell differentiation	3/197	31/18800	0.00410404	0.0372988	0.0292863	SLAMF8/NCKAP1L/BTK	3
GO:0010952	positive regulation of peptidase activity	7/197	192/18800	0.00418658	0.0379293	0.0297814	NLRP3/LAPTM5/CASP1/CTSH/NLRC4/DAPK1/TNFSF15	7
GO:0009311	oligosaccharide metabolic process	4/197	63/18800	0.00430178	0.0381336	0.0299418	MPDU1/HEXB/ST8SIA4/GLA	4
GO:0015800	acidic amino acid transport	4/197	63/18800	0.00430178	0.0381336	0.0299418	LRRC8C/LRRC8D/KMO/SLC6A6	4
GO:0032615	interleukin-12 production	4/197	63/18800	0.00430178	0.0381336	0.0299418	LAPTM5/IRF8/SCIMP/CD36	4
GO:0032655	regulation of interleukin-12 production	4/197	63/18800	0.00430178	0.0381336	0.0299418	LAPTM5/IRF8/SCIMP/CD36	4
GO:0045453	bone resorption	4/197	63/18800	0.00430178	0.0381336	0.0299418	GPR137B/UBASH3B/TPP1/SNX10	4
GO:0046173	polyol biosynthetic process	4/197	63/18800	0.00430178	0.0381336	0.0299418	IPMK/ACER3/PLEK/ASAH1	4
GO:0048002	antigen processing and presentation of peptide antigen	4/197	63/18800	0.00430178	0.0381336	0.0299418	FCER1G/CTSS/IFI30/HLA-DMA	4
GO:0032480	negative regulation of type I interferon production	3/197	32/18800	0.00449402	0.0393534	0.0308995	RNF125/REL/HAVCR2	3
GO:0043304	regulation of mast cell degranulation	3/197	32/18800	0.00449402	0.0393534	0.0308995	CD84/CD300A/RAC2	3
GO:0043372	positive regulation of CD4-positive	alpha-beta T cell differentiation	3/197	32/18800	0.00449402	0.0393534	0.0308995	NLRP3/NCKAP1L/CD86	3
GO:1902624	positive regulation of neutrophil migration	3/197	32/18800	0.00449402	0.0393534	0.0308995	NCKAP1L/C5AR1/RAC2	3
GO:0080164	regulation of nitric oxide metabolic process	4/197	64/18800	0.00455159	0.0394154	0.0309482	P2RX4/TLR6/CD36/GLA	4
GO:2000377	regulation of reactive oxygen species metabolic process	6/197	147/18800	0.0045764	0.0394154	0.0309482	ALOX5/TYROBP/ITGB2/RAC2/TLR6/CD36	6
GO:0035335	peptidyl-tyrosine dephosphorylation	5/197	103/18800	0.00458906	0.0394154	0.0309482	PTPRC/PTPN22/PTPRE/PTPRJ/UBASH3B	5
GO:0042102	positive regulation of T cell proliferation	5/197	103/18800	0.00458906	0.0394154	0.0309482	PTPRC/PTPN22/NCKAP1L/CD86/HAVCR2	5
GO:0001915	negative regulation of T cell mediated cytotoxicity	2/197	10/18800	0.0046516	0.0394154	0.0309482	PTPRC/NCKAP1L	2
GO:0003056	regulation of vascular associated smooth muscle contraction	2/197	10/18800	0.0046516	0.0394154	0.0309482	ATP2B1/DOCK4	2
GO:0021562	vestibulocochlear nerve development	2/197	10/18800	0.0046516	0.0394154	0.0309482	NRP1/NRP2	2
GO:0021979	hypothalamus cell differentiation	2/197	10/18800	0.0046516	0.0394154	0.0309482	NRP1/NRP2	2
GO:0033007	negative regulation of mast cell activation involved in immune response	2/197	10/18800	0.0046516	0.0394154	0.0309482	CD84/CD300A	2
GO:0060368	regulation of Fc receptor mediated stimulatory signaling pathway	2/197	10/18800	0.0046516	0.0394154	0.0309482	PTPRC/PTPRJ	2
GO:0071389	cellular response to mineralocorticoid stimulus	2/197	10/18800	0.0046516	0.0394154	0.0309482	ATP2B1/SGK1	2
GO:0019932	second-messenger-mediated signaling	9/197	303/18800	0.00477975	0.040155	0.0315289	PTPRC/PTPRJ/CD4/P2RX4/PLEK/CCR1/MCTP1/CD36/BTK	9
GO:0050830	defense response to Gram-positive bacterium	5/197	104/18800	0.00478069	0.040155	0.0315289	MPEG1/C5AR1/HAVCR2/CD36/TNFSF8	5
GO:1903509	liposaccharide metabolic process	5/197	104/18800	0.00478069	0.040155	0.0315289	GLB1/HEXB/ST8SIA4/AOAH/GLA	5
GO:2000191	regulation of fatty acid transport	3/197	33/18800	0.00490571	0.0410853	0.0322594	ACSL5/P2RX4/ACSL1	3
GO:0016311	dephosphorylation	11/197	422/18800	0.00506013	0.042057	0.0330223	PTPRC/PTPN22/PTPRE/PTPRJ/UBASH3B/NCKAP1L/CD300A/CD33/PLEK/NCEH1/DAPP1	11
GO:0051924	regulation of calcium ion transport	8/197	251/18800	0.00507247	0.042057	0.0330223	CD84/UBASH3B/CD4/P2RX4/ATP2B1/CD33/CCR1/PIK3CG	8
GO:0015909	long-chain fatty acid transport	4/197	66/18800	0.00508012	0.042057	0.0330223	ACSL5/ACSL1/CD36/PLIN2	4
GO:0071677	positive regulation of mononuclear cell migration	4/197	66/18800	0.00508012	0.042057	0.0330223	ITGA4/CCR1/PLA2G7/DOCK8	4
GO:0062207	regulation of pattern recognition receptor signaling pathway	5/197	106/18800	0.0051809	0.0427684	0.0335809	PTPN22/CD300A/RNF125/TLR6/CD36	5
GO:0008360	regulation of cell shape	6/197	151/18800	0.00521002	0.0428859	0.0336732	PLXNC1/EPB41L3/HCK/ITGB2/RAC2/HEXB	6
GO:0002449	lymphocyte mediated immunity	10/197	365/18800	0.00527094	0.0432103	0.0339279	FCER1G/PTPRC/NLRP3/SLAMF6/NCKAP1L/CTSH/HAVCR2/HLA-DMA/MYO1G/BTK	10
GO:0002335	mature B cell differentiation	3/197	34/18800	0.00533942	0.0432103	0.0339279	SLAMF8/IRF8/CMTM7	3
GO:0032743	positive regulation of interleukin-2 production	3/197	34/18800	0.00533942	0.0432103	0.0339279	PTPRC/CD4/CD86	3
GO:0033006	regulation of mast cell activation involved in immune response	3/197	34/18800	0.00533942	0.0432103	0.0339279	CD84/CD300A/RAC2	3
GO:0034383	low-density lipoprotein particle clearance	3/197	34/18800	0.00533942	0.0432103	0.0339279	LIPA/NCEH1/CD36	3
GO:0090322	regulation of superoxide metabolic process	3/197	34/18800	0.00533942	0.0432103	0.0339279	TYROBP/ITGB2/CD36	3
GO:0019882	antigen processing and presentation	5/197	107/18800	0.00538965	0.0433731	0.0340557	FCER1G/CTSS/CTSH/IFI30/HLA-DMA	5
GO:0045621	positive regulation of lymphocyte differentiation	5/197	107/18800	0.00538965	0.0433731	0.0340557	PTPRC/NLRP3/NCKAP1L/CD86/BTK	5
GO:0002357	defense response to tumor cell	2/197	11/18800	0.00564623	0.0442195	0.0347203	LAPTM5/DAPK1	2
GO:0015810	aspartate transmembrane transport	2/197	11/18800	0.00564623	0.0442195	0.0347203	LRRC8C/LRRC8D	2
GO:0021561	facial nerve development	2/197	11/18800	0.00564623	0.0442195	0.0347203	NRP1/NRP2	2
GO:0021604	cranial nerve structural organization	2/197	11/18800	0.00564623	0.0442195	0.0347203	NRP1/NRP2	2
GO:0021610	facial nerve morphogenesis	2/197	11/18800	0.00564623	0.0442195	0.0347203	NRP1/NRP2	2
GO:0032493	response to bacterial lipoprotein	2/197	11/18800	0.00564623	0.0442195	0.0347203	TLR6/CD36	2
GO:0045060	negative thymic T cell selection	2/197	11/18800	0.00564623	0.0442195	0.0347203	PTPRC/DOCK2	2
GO:0045628	regulation of T-helper 2 cell differentiation	2/197	11/18800	0.00564623	0.0442195	0.0347203	NLRP3/CD86	2
GO:0046643	regulation of gamma-delta T cell activation	2/197	11/18800	0.00564623	0.0442195	0.0347203	PTPRC/NCKAP1L	2
GO:0002720	positive regulation of cytokine production involved in immune response	4/197	68/18800	0.0056483	0.0442195	0.0347203	NLRP3/LAPTM5/SCIMP/CD36	4
GO:0051092	positive regulation of NF-kappaB transcription factor activity	6/197	154/18800	0.00572582	0.0447048	0.0351014	NLRP3/PRKCH/NLRC4/TLR6/CD36/BTK	6
GO:0045920	negative regulation of exocytosis	3/197	35/18800	0.00579547	0.0451264	0.0354324	CD84/NCKAP1L/CD300A	3
GO:1905952	regulation of lipid localization	6/197	155/18800	0.00590576	0.045816	0.0359739	ACSL5/P2RX4/ACSL1/DAB2/CD36/PLIN2	6
GO:0032370	positive regulation of lipid transport	4/197	69/18800	0.00594765	0.045816	0.0359739	ACSL5/P2RX4/ACSL1/DAB2	4
GO:0032715	negative regulation of interleukin-6 production	4/197	69/18800	0.00594765	0.045816	0.0359739	PTPN22/CD84/NCKAP1L/HAVCR2	4
GO:0070527	platelet aggregation	4/197	69/18800	0.00594765	0.045816	0.0359739	UBASH3B/PLEK/RAP2B/PIK3CG	4
GO:0032890	regulation of organic acid transport	4/197	70/18800	0.00625739	0.0476449	0.0374099	KMO/ACSL5/P2RX4/ACSL1	4
GO:0043368	positive T cell selection	3/197	36/18800	0.00627417	0.0476449	0.0374099	PTPRC/SLAMF6/DOCK2	3
GO:0140448	signaling receptor ligand precursor processing	3/197	36/18800	0.00627417	0.0476449	0.0374099	CASP1/DPP4/PLA2G7	3
GO:0001676	long-chain fatty acid metabolic process	5/197	111/18800	0.0062843	0.0476449	0.0374099	ALOX5/ACSL5/ACSL1/TBXAS1/PTGS1	5
GO:0031532	actin cytoskeleton reorganization	5/197	111/18800	0.0062843	0.0476449	0.0374099	NRP1/PLEK/HCK/HCLS1/IQGAP2	5
GO:0046632	alpha-beta T cell differentiation	5/197	111/18800	0.0062843	0.0476449	0.0374099	NLRP3/SLAMF6/NCKAP1L/CD86/TNFSF8	5
GO:0070665	positive regulation of leukocyte proliferation	6/197	158/18800	0.00647035	0.0489267	0.0384163	PTPRC/VAV3/PTPN22/NCKAP1L/CD86/HAVCR2	6
GO:0002456	T cell mediated immunity	5/197	112/18800	0.00652331	0.049198	0.0386293	PTPRC/NLRP3/NCKAP1L/CTSH/MYO1G	5
GO:2000379	positive regulation of reactive oxygen species metabolic process	4/197	71/18800	0.00657766	0.0494784	0.0388495	TYROBP/ITGB2/TLR6/CD36	4
GO:0002887	negative regulation of myeloid leukocyte mediated immunity	2/197	12/18800	0.00672897	0.049581	0.03893	CD84/CD300A	2
GO:0036295	cellular response to increased oxygen levels	2/197	12/18800	0.00672897	0.049581	0.03893	ATG7/ATP6V1A	2
GO:0038203	TORC2 signaling	2/197	12/18800	0.00672897	0.049581	0.03893	PRR5L/NCKAP1L	2
GO:0043383	negative T cell selection	2/197	12/18800	0.00672897	0.049581	0.03893	PTPRC/DOCK2	2
GO:0060907	positive regulation of macrophage cytokine production	2/197	12/18800	0.00672897	0.049581	0.03893	LAPTM5/CD36	2
GO:0070493	thrombin-activated receptor signaling pathway	2/197	12/18800	0.00672897	0.049581	0.03893	PLEK/IQGAP2	2
GO:0140052	cellular response to oxidised low-density lipoprotein particle stimulus	2/197	12/18800	0.00672897	0.049581	0.03893	TLR6/CD36	2
GO:1900227	positive regulation of NLRP3 inflammasome complex assembly	2/197	12/18800	0.00672897	0.049581	0.03893	TLR6/CD36	2
