# Supplementary material for: Integrative single-cell and bulk RNA-seq analyses identify CD4+ T-cell subpopulation infiltration and biomarkers of regulatory T cells involved in mediating the progression of atherosclerotic plaque
Source: Front Immunol. 2025 Jan 17;15:1528475. doi: 10.3389/fimmu.2024.1528475 (PMC11781991; doi:10.3389/fimmu.2024.1528475)
Supplement: Supplementary Table 3 — The transcription factors of 209 key genes using transcription factor enrichment analysis by orthogonal omics integration. [file Table3.xlsx]

## Sheet: Sheet1
Query Name	Rank	TF	Score	Library	Overlapping_Genes
gene_set_query	1	TFEC	1.333	ARCHS4 Coexpression,2;Enrichr Queries,1;GTEx Coexpression,1	CD86,CD84,NCF2,SLA,DDX60L,IFI30,LIPA,CXCL16,LACTB,PLXNC1,IFNAR2,CD300A,ACSL1,CD180,KMO,MPEG1,TYROBP,BTK,GSAP,SKAP2,FTL,C5AR1,FPR3,SAMSN1,PLA2G7,GNS,PSAP,SLAMF8,ST8SIA4,NLRP3,NCKAP1L,PAG1,CCR1,CD163,PILRA,ARHGAP25,FLI1,PTPRE,DAB2,PTPRC,ARHGAP30,TBXAS1,DMXL2,NABP1,FKBP15,ADPGK,DOCK8,ITGB2,PLEK,SNX10,PTPN22,PTPRJ,ITGAL,CTSS,PIK3CG,CASP1,RAC2,CTSH,FLVCR2,CD36,CYTIP,CD33,HAVCR2,CTSB,CD53,SERPINB1,FCER…
gene_set_query	2	SP110	14	ARCHS4 Coexpression,22;Enrichr Queries,12;GTEx Coexpression,8	CD86,NCF2,DOCK8,PLEK,ITGB2,DDX60L,PTPN22,PTPRJ,ITGAL,IFI30,PIK3CG,CTSS,CXCL16,RASSF2,RAC2,CASP1,CYTIP,CD33,CD53,IFNAR2,FCER1G,WARS,CD300A,RNASET2,PLAUR,MPEG1,APBB1IP,HCK,TYROBP,BIN2,BTK,HCLS1,IRF8,LCP2,CD48,TLR6,LCP1,DOCK2,SGK1,SELPLG,C5AR1,AOAH,STK4,IL2RG,SAMHD1,SAMSN1,RASGRP3,DRAM1,ALOX5,ST8SIA4,SLAMF6,NCKAP1L,CYTH1,CCR1,IL10RA,LAPTM5,PILRA,ARHGAP25,FLI1,PTPRC,ARHGAP30,TBXAS1,TNFSF8,MYO1F,MYO1G
gene_set_query	3	IRF5	15.33	ARCHS4 Coexpression,4;Enrichr Queries,6;GTEx Coexpression,36	CD86,CD84,NCF2,DOCK8,PLEK,ITGB2,PTPN22,LRMP,IFI30,ITGAL,CTSS,CXCL16,RAC2,CASP1,CTSH,CD36,HAVCR2,CTSB,CD53,DENND2D,IFNAR2,FCER1G,ITGA4,H2AFY,CD300A,RNASET2,IFNGR2,CD180,PLAUR,AMPD3,MPEG1,APBB1IP,HCK,TYROBP,SLC7A7,TFEC,BTK,IRF8,HCLS1,CD48,LCP2,TLR6,LCP1,DOCK2,SGK1,SELPLG,C5AR1,DAPP1,FPR3,NPL,NLRC4,STK4,IL2RG,SAMHD1,SAMSN1,PLA2G7,PTGS1,HLA-DMA,ALOX5,PSAP,ST8SIA4,SLAMF6,NCKAP1L,RNF130,ZNF267,CYTH1,CC…
gene_set_query	4	SPI1	16.33	Literature ChIP-seq,2;ARCHS4 Coexpression,57;ENCODE ChIP-seq,1;Enrichr Queries,2;ReMap ChIP-seq,2;GTEx Coexpression,34	CD86,FAM49B,CD84,NCF2,SLA,DDX60L,CALML4,IFI30,CXCL16,CNDP2,LACTB,RASSF2,RASSF4,PLXNC1,IFNAR2,CD300A,ACSL1,CD180,ACSL5,MPEG1,GPRIN3,TYROBP,RNF125,BIN2,BTK,ELMO1,PLBD1,FTL,ATP6V1A,C5AR1,DAPP1,FPR3,STK4,IQGAP2,SAMSN1,PLA2G7,COMMD9,PSAP,ST8SIA4,NLRP3,NCKAP1L,SLAMF6,ATG7,ZNF267,MPDU1,CCR1,CD163,MYO5A,PILRA,ARHGAP25,FLI1,GPR137B,SLC6A6,ARHGAP30,PTPRC,NCEH1,ARPC3,TBXAS1,DMXL2,NABP1,TNFSF8,TPP1,SERINC5,M…
gene_set_query	5	SP140	17.33	ARCHS4 Coexpression,13;Enrichr Queries,4;GTEx Coexpression,35	CD86,CD84,NCF2,DOCK8,PLEK,ITGB2,SLA,PTPN22,LRMP,DDX60L,ITGAL,IFI30,CTSS,RASSF2,RAC2,CASP1,CTSH,CYTIP,CD53,DENND2D,IFNAR2,FCER1G,WARS,ITGA4,CD300A,RNASET2,CD180,PLAUR,MPEG1,APBB1IP,HCK,TYROBP,BIN2,BTK,IRF8,HCLS1,CD48,LCP2,TLR6,LCP1,DOCK2,SELPLG,DAPP1,AOAH,STK4,IL2RG,SAMHD1,SAMSN1,RASGRP3,DRAM1,ALOX5,ST8SIA4,SLAMF8,SLAMF6,NCKAP1L,CYTH1,CCR1,IL10RA,LAPTM5,SCIMP,ARHGAP25,FLI1,ARHGAP30,PTPRC,KLHL6,NAB…
gene_set_query	6	MTF1	21	ARCHS4 Coexpression,5;GTEx Coexpression,37	FAM49B,FKBP15,NCF2,ITGB2,PLEK,SLA,DDX60L,PTPRJ,SNX10,IFI30,PIK3CG,CTSS,LACTB,RAC2,CASP1,FLVCR2,PLXNC1,CD53,FCER1G,ACSL1,IFNGR2,IPMK,PLAUR,BAZ1A,AMPD3,PGD,KMO,MPEG1,APBB1IP,HCK,RNF144B,TYROBP,SLC7A7,BIN2,TFEC,PLBD1,CD48,LCP2,TLR6,LCP1,SELPLG,C5AR1,FPR3,AOAH,NLRC4,NPL,SAMSN1,PLA2G7,DRAM1,ALOX5,PSAP,SLAMF8,NLRP3,ATG7,CCR1,SLC31A2,IL10RA,LAPTM5,PILRA,LHFPL2,SLC6A6,PTPRE,P2RX4,TBXAS1,DMXL2,TNFSF8,MYO1…
gene_set_query	7	IRF8	22	Literature ChIP-seq,14;ARCHS4 Coexpression,20;Enrichr Queries,7;GTEx Coexpression,47	CD86,CD84,ADPGK,NCF2,DOCK8,PLEK,ITGB2,PTPN22,LRMP,PTPRJ,SNX10,ITGAL,IFI30,CTSS,PIK3CG,CXCL16,RASSF2,RAC2,CASP1,CTSH,CD36,CYTIP,HAVCR2,CTSB,CD53,DENND2D,IFNAR2,FCER1G,ITGA4,CD300A,RNASET2,SFMBT2,CD180,PLAUR,MPEG1,PTBP3,APBB1IP,HCK,RNF144B,SLC7A7,TYROBP,TFEC,BTK,HCLS1,CD48,LCP2,LCP1,DOCK2,SGK1,SELPLG,DAPP1,STK4,SAMHD1,IL2RG,SAMSN1,HLA-DMA,ALOX5,NLRP3,SLAMF6,NCKAP1L,ZNF267,CYTH1,CCR1,IL10RA,OSBPL3,L…
gene_set_query	8	ZNF267	23	ARCHS4 Coexpression,3;Enrichr Queries,59;GTEx Coexpression,7	CD86,CD84,DOCK4,NCF2,DOCK8,PLEK,DDX60L,PTPN22,LRMP,SNX10,PTPRJ,IFI30,PIK3CG,CTSS,LACTB,RAC2,CASP1,FLVCR2,PLXNC1,CYTIP,CD53,IFNAR2,WARS,FCER1G,ITGA4,CD300A,ACSL1,IFNGR2,RNASET2,IPMK,PLAUR,BAZ1A,AMPD3,KMO,APBB1IP,HCK,RNF144B,SLC7A7,TYROBP,BIN2,TFEC,BTK,HCLS1,CD48,LCP2,TLR6,LCP1,DOCK2,SGK1,C5AR1,NPL,AOAH,STK4,IL2RG,SAMSN1,PLA2G7,DRAM1,ALOX5,ST8SIA4,NLRP3,SLAMF6,NCKAP1L,CYTH1,CCR1,SLC31A2,IL10RA,LAPT…
gene_set_query	9	TET2	23	ARCHS4 Coexpression,29;GTEx Coexpression,17	FKBP15,NCF2,DOCK8,PLEK,SLA,DDX60L,PTPN22,PTPRJ,PIK3CG,CTSS,RASSF2,RAC2,CASP1,PLXNC1,CYTIP,CD53,DENND2D,IFNAR2,H2AFY,ITGA4,CD300A,ACSL1,IFNGR2,IPMK,BAZ1A,MPEG1,PTBP3,APBB1IP,HCK,BIN2,PLBD1,HCLS1,LCP2,TLR6,LCP1,DOCK2,C5AR1,DAPP1,AOAH,NLRC4,STK4,IL2RG,SAMSN1,ALOX5,ST8SIA4,NCKAP1L,MBNL3,ZNF267,MPP1,MAP3K1,LAPTM5,ARHGAP25,FLI1,PTPRE,PTPRC,ARHGAP30,DMXL2,TBXAS1,REL,ZNF217,MYO1F
gene_set_query	10	AKNA	24.33	ARCHS4 Coexpression,50;Enrichr Queries,10;GTEx Coexpression,13	CD84,NCF2,DOCK8,PLEK,ITGB2,PTPN22,PTPRJ,ITGAL,CTSS,PIK3CG,RASSF2,RAC2,CASP1,PLXNC1,CYTIP,CD33,HAVCR2,CD53,DENND2D,IFNAR2,FCER1G,ITGA4,CD300A,RNASET2,PLAUR,MPEG1,APBB1IP,HCK,TYROBP,BIN2,BTK,ELMO1,HCLS1,IRF8,LCP2,CD48,TLR6,LCP1,DOCK2,SGK1,SELPLG,C5AR1,AOAH,STK4,IL2RG,SAMHD1,SAMSN1,ALOX5,ST8SIA4,SLAMF6,NCKAP1L,CYTH1,CMTM7,IL10RA,LAPTM5,PILRA,ARHGAP25,FLI1,PTPRE,PTPRC,ARHGAP30,KLHL6,TNFSF8,MYO1F,MYO1G
gene_set_query	11	BATF	27.2	ARCHS4 Coexpression,90;ENCODE ChIP-seq,12;Enrichr Queries,15;ReMap ChIP-seq,5;GTEx Coexpression,14	CD86,FAM49B,CD84,NCF2,HEXB,PLEK,ITGB2,SLA,PTPN22,LRMP,IFI30,ITGAL,PIK3CG,CTSS,RASSF4,RAC2,CASP1,CTSH,FLVCR2,PLXNC1,CYTIP,CD33,HAVCR2,CD53,IFNAR2,DENND2D,FCER1G,WARS,ITGA4,CD300A,ACSL1,RNASET2,SFMBT2,CD180,ARAP2,PLAUR,AMPD3,MPEG1,APBB1IP,HCK,TYROBP,SLC7A7,BIN2,BTK,HCLS1,IRF8,CD48,LCP2,TLR6,LCP1,DOCK2,BCAT1,SGK1,ATP6V1A,SELPLG,GLRX,STK4,IL2RG,IQGAP2,SAMSN1,HLA-DMA,ALOX5,ST8SIA4,LRRC8D,NLRP3,SLAMF6,…
gene_set_query	12	IKZF1	29.83	Literature ChIP-seq,103;ARCHS4 Coexpression,16;ENCODE ChIP-seq,2;Enrichr Queries,3;ReMap ChIP-seq,53;GTEx Coexpression,2	CD86,FAM49B,CD84,NCF2,SLA,DDX60L,RASSF2,PLXNC1,GLUL,IFNAR2,PRKCH,CD300A,ACSL1,CD180,PGD,MPEG1,TYROBP,RNF125,BIN2,BTK,ELMO1,ATP6V1A,C5AR1,DAPP1,FPR3,STK4,SAMSN1,PSAP,ST8SIA4,SLAMF8,NLRP3,SLAMF6,NCKAP1L,ZNF267,PAG1,MPDU1,CCR1,TNFSF15,PILRA,ARHGAP25,FLI1,PTPRC,ARHGAP30,NCEH1,TBXAS1,TNFSF8,TPP1,SERINC5,FKBP15,DOCK8,PLEK,ITGB2,PTPRJ,PTPN22,LRMP,SNX10,ITGAL,CTSS,PIK3CG,RAC2,CASP1,CYTIP,CD33,CTSB,HAVCR2…
gene_set_query	13	ZNF831	30.33	ARCHS4 Coexpression,47;Enrichr Queries,28;GTEx Coexpression,16	FAM49B,CD84,DOCK8,PLEK,ITGB2,SLA,PTPRJ,PTPN22,ITGAL,CTSS,PIK3CG,RASSF2,RAC2,CASP1,CYTIP,HAVCR2,CD53,DENND2D,PRKCH,ITGA4,CD300A,RNASET2,CD180,MPEG1,APBB1IP,GPRIN3,HCK,BIN2,ARHGEF3,HCLS1,IRF8,LCP2,CD48,LCP1,DOCK2,SELPLG,C5AR1,AOAH,STK4,IL2RG,DPP4,ST8SIA4,SLAMF6,CYTH1,MAP3K1,IL10RA,LAPTM5,PILRA,ARHGAP25,FLI1,PTPRE,PTPRC,ARHGAP30,KLHL6,TNFSF8,MYO1F,MYO1G
gene_set_query	14	TBX21	31.75	ARCHS4 Coexpression,38;Enrichr Queries,26;ReMap ChIP-seq,7;GTEx Coexpression,56	CD86,FAM49B,NCF2,DOCK8,PLEK,ITGB2,PTPN22,IFI30,ITGAL,CTSS,GNPTAB,RAC2,PLXNC1,CYTIP,HAVCR2,DENND2D,CD53,SERPINB1,PRKCH,FCER1G,ITGA4,CD300A,IFNGR2,PLAUR,ARAP2,APBB1IP,HCK,TYROBP,BIN2,ARHGEF3,IRF8,HCLS1,LCP2,CD48,LCP1,DOCK2,SGK1,SELPLG,C5AR1,PRR5L,AOAH,STK4,IL2RG,HLA-DMA,DRAM1,ALOX5,ST8SIA4,LRRC8C,NLRP3,SLAMF6,PAG1,CYTH1,CCR1,GIT2,IL10RA,LAPTM5,PILRA,ARHGAP25,SCIMP,FLI1,CD4,PTPRC,ARHGAP30,KLHL6,REL,…
gene_set_query	15	IRF9	33.5	ARCHS4 Coexpression,44;Enrichr Queries,47;ReMap ChIP-seq,32;GTEx Coexpression,11	CD86,FAM49B,CD84,FKBP15,ADPGK,NCF2,DOCK8,PLEK,ITGB2,DDX60L,PTPN22,IFI30,ITGAL,PIK3CG,CTSS,RASSF2,RAC2,CASP1,CTSH,CYTIP,CD33,CTSB,CD53,DENND2D,IFNAR2,SERPINB1,FCER1G,WARS,CD300A,RNASET2,CD180,PLAUR,PGD,MPEG1,APBB1IP,HCK,SLC7A7,TYROBP,BIN2,BTK,HCLS1,IRF8,LCP2,PLIN2,CD48,TLR6,LCP1,DOCK2,BCAT1,SGK1,FTL,SELPLG,C5AR1,FPR3,GLRX,AOAH,STK4,IL2RG,SAMHD1,HLA-DMA,DRAM1,ALOX5,ST8SIA4,SLAMF6,NCKAP1L,ATG7,CYTH1…
gene_set_query	16	SP140L	36	ARCHS4 Coexpression,52;GTEx Coexpression,20	CD84,FKBP15,ADPGK,DOCK8,DDX60L,PTPN22,IFI30,ITGAL,RAC2,CASP1,CYTIP,CD33,CD53,DENND2D,IFNAR2,ITGA4,CD300A,RNASET2,CD180,MPEG1,APBB1IP,RNF125,BIN2,BTK,HCLS1,IRF8,LCP2,CD48,LCP1,DOCK2,SELPLG,AOAH,STK4,IL2RG,HLA-DMA,ST8SIA4,SLAMF6,NCKAP1L,CYTH1,CMTM7,IL10RA,LAPTM5,ARHGAP25,SCIMP,FLI1,CD4,PTPRC,ARHGAP30,P2RX4,KLHL6,MYO1G
gene_set_query	17	MXD1	36.67	ARCHS4 Coexpression,35;Enrichr Queries,53;GTEx Coexpression,22	FAM49B,NCF2,DOCK8,PLEK,ITGB2,SLA,PTPRJ,DDX60L,ITGAL,CTSS,PIK3CG,CXCL16,RASSF2,RAC2,CASP1,PLXNC1,CYTIP,GLUL,CTSB,CD53,WARS,CD300A,ACSL1,IPMK,PLAUR,MPEG1,APBB1IP,HCK,TYROBP,BIN2,PLBD1,HCLS1,LCP2,PLIN2,LCP1,TLR6,SGK1,DOCK2,RBM47,C5AR1,GLRX,NPL,AOAH,NLRC4,IL2RG,SAMSN1,ALOX5,ST8SIA4,NLRP3,CCR1,MPP1,LAPTM5,PILRA,ARHGAP25,PTPRE,SLC6A6,PTPRC,ARHGAP30,TBXAS1,NABP1,TNFSF8,GLA,MYO1F
gene_set_query	18	NFATC2	38	ARCHS4 Coexpression,17;Enrichr Queries,37;GTEx Coexpression,60	NRP1,CD84,DOCK8,PLEK,ITGB2,PTPRJ,ITGAL,CTSS,PIK3CG,RASSF2,RAC2,CD36,PLXNC1,CYTIP,HAVCR2,DENND2D,CD53,PRKCH,ITGA4,CD300A,PLAUR,MPEG1,APBB1IP,GPRIN3,TIAM1,RNF125,BIN2,ARHGEF3,ELMO1,IRF8,HCLS1,GSAP,LCP2,CD48,LCP1,DOCK2,SGK1,SELPLG,DAPP1,AOAH,IL2RG,IQGAP2,STK4,PTGS1,HLA-DMA,SLAMF6,NCKAP1L,PAG1,CYTH1,CMTM7,IL10RA,LAPTM5,ARHGAP25,FLI1,SLC6A6,CD4,PTPRC,ARHGAP30,KLHL6,TNFSF8,MYO1G
gene_set_query	19	SCML4	38.33	ARCHS4 Coexpression,68;Enrichr Queries,22;GTEx Coexpression,25	NCF2,DOCK8,ITGB2,PLEK,SLA,PTPRJ,PTPN22,ITGAL,CTSS,PIK3CG,RAC2,CASP1,PLXNC1,CYTIP,CD33,CD53,DENND2D,VAV3,PRKCH,ITGA4,CD300A,RNASET2,CD180,MPEG1,APBB1IP,HCK,TYROBP,RNF125,BIN2,ARHGEF3,ELMO1,HCLS1,IRF8,LCP2,TLR6,LCP1,SGK1,SELPLG,C5AR1,AOAH,IL2RG,IQGAP2,STK4,DPP4,ST8SIA4,SLAMF6,PAG1,CYTH1,CMTM7,IL10RA,LAPTM5,PILRA,ARHGAP25,FLI1,PTPRC,ARHGAP30,KLHL6,TBXAS1,TNFSF8,MYO1F,MYO1G
gene_set_query	20	ELF4	38.33	ARCHS4 Coexpression,78;Enrichr Queries,34;GTEx Coexpression,3	FKBP15,NCF2,ADPGK,DOCK8,PLEK,ITGB2,DDX60L,PTPN22,PTPRJ,IFI30,ITGAL,CTSS,PIK3CG,RASSF2,RAC2,CASP1,CTSH,CYTIP,CD33,CTSB,CD53,DENND2D,IFNAR2,CD300A,IFNGR2,PLAUR,BAZ1A,MPEG1,APBB1IP,HCK,TYROBP,BIN2,BTK,HCLS1,IRF8,PLBD1,LCP2,TLR6,LCP1,DOCK2,SGK1,SELPLG,C5AR1,AOAH,NLRC4,STK4,IL2RG,SAMSN1,DRAM1,ALOX5,ST8SIA4,NCKAP1L,ZNF267,CYTH1,CCR1,CMTM7,IL10RA,LAPTM5,PILRA,LHFPL2,ARHGAP25,FLI1,SLC6A6,DAB2,PTPRC,ARHGA…
gene_set_query	21	HLX	39.33	ARCHS4 Coexpression,26;Enrichr Queries,38;GTEx Coexpression,54	NRP1,NCF2,ITGB2,DDX60L,PTPRJ,IFI30,PIK3CG,CTSS,HHEX,RASSF2,CASP1,FLVCR2,CD33,CTSB,IFNAR2,FCER1G,ACSL1,IFNGR2,PLAUR,AMPD3,MPEG1,APBB1IP,HCK,TYROBP,SLC7A7,BIN2,TFEC,PLBD1,HCLS1,IRF8,LCP2,LCP1,SGK1,SKAP2,RBM47,SELPLG,C5AR1,AOAH,NLRC4,NPL,PTGS1,DRAM1,ALOX5,PSAP,ST8SIA4,RNF130,CCR1,CMTM7,IL10RA,LAPTM5,LHFPL2,PILRA,ARHGAP25,FLI1,SLC6A6,DAB2,CD4,ARHGAP30,TBXAS1,TNFSF8,GLA,MYO1F,MYO1G
gene_set_query	22	RUNX3	43.6	ARCHS4 Coexpression,98;ENCODE ChIP-seq,43;Enrichr Queries,14;ReMap ChIP-seq,6;GTEx Coexpression,57	CD86,CD84,NCF2,DOCK8,HEXB,PLEK,ITGB2,PTPN22,LRMP,IFI30,ITGAL,CTSS,CNDP2,LACTB,RASSF2,RASSF4,RAC2,CASP1,PLXNC1,CYTIP,HAVCR2,DENND2D,CD53,SLC36A1,PRKCH,FCER1G,ITGA4,CD300A,ACSL1,DAPK1,IFNGR2,PLAUR,MPEG1,APBB1IP,HCK,TYROBP,FANCD2,BTK,IRF8,HCLS1,CD48,LCP2,PLIN2,LCP1,DOCK2,SGK1,TNFRSF21,SELPLG,C5AR1,AOAH,STK4,IL2RG,SAMSN1,HLA-DMA,DRAM1,COMMD9,PSAP,ST8SIA4,SLAMF6,NCKAP1L,MBNL3,ATG7,CYTH1,PAG1,CMTM7,IL1…
gene_set_query	23	SP100	46	ARCHS4 Coexpression,42;Enrichr Queries,20;GTEx Coexpression,76	CD86,CD84,FKBP15,ADPGK,NCF2,DOCK8,PLEK,ITGB2,DDX60L,PTPN22,LRMP,ITGAL,CTSS,CXCL16,RAC2,CASP1,PLXNC1,CYTIP,CTSB,IFNAR2,CD53,PARP4,FCER1G,WARS,ITGA4,PLAUR,APBB1IP,HCK,RNF125,BIN2,BTK,IRF8,HCLS1,CD48,LCP2,LCP1,DOCK2,SGK1,SELPLG,AOAH,STK4,SAMHD1,IL2RG,SAMSN1,RASGRP3,HLA-DMA,DRAM1,ST8SIA4,SLAMF6,NCKAP1L,ZNF267,CYTH1,IL10RA,LAPTM5,SCIMP,ARHGAP25,FLI1,DAB2,PTPRC,ARHGAP30,KLHL6,REL,NABP1,MYO1G
gene_set_query	24	POU2F2	48.2	ARCHS4 Coexpression,45;ENCODE ChIP-seq,83;Enrichr Queries,9;ReMap ChIP-seq,52;GTEx Coexpression,52	CD86,NRP1,CD84,FKBP15,NCF2,DOCK8,PLEK,ITGB2,PTPN22,LRMP,ITGAL,IFI30,CTSS,RASSF2,RAC2,CASP1,CTSH,CTSB,CD53,IFNAR2,DENND2D,FCER1G,ITGA4,CD300A,RNASET2,CD180,PLAUR,AMPD3,MPEG1,APBB1IP,HCK,TYROBP,BTK,IRF8,HCLS1,CD48,LCP2,TLR6,LCP1,DOCK2,SGK1,FTL,SELPLG,C5AR1,DAPP1,STK4,IL2RG,SAMSN1,HLA-DMA,COMMD9,DRAM1,ALOX5,ST8SIA4,NLRP3,SLAMF6,NCKAP1L,SEC23B,CYTH1,ZNF267,PAG1,MPDU1,IL10RA,LAPTM5,PILRA,SCIMP,ARHGAP2…
gene_set_query	25	GFI1	49.67	ARCHS4 Coexpression,95;Enrichr Queries,31;GTEx Coexpression,23	CD86,ADPGK,DOCK8,PLEK,ITGB2,PTPRJ,PTPN22,LRMP,IFI30,ITGAL,PIK3CG,HHEX,RAC2,CYTIP,HAVCR2,CD53,DENND2D,IFNAR2,PRKCH,ITGA4,H2AFY,CD300A,RNASET2,PLAUR,APBB1IP,HCK,BIN2,BTK,IRF8,HCLS1,LCP2,CD48,LCP1,DOCK2,SGK1,C5AR1,AOAH,STK4,IL2RG,SAMSN1,PLA2G7,DPP4,ST8SIA4,LRRC8C,SLAMF6,NCKAP1L,CYTH1,CMTM7,IL10RA,LAPTM5,ARHGAP25,FLI1,PTPRC,ARHGAP30,KLHL6,TNFSF8,MYO1G
gene_set_query	26	IRF7	49.67	ARCHS4 Coexpression,89;Enrichr Queries,30;GTEx Coexpression,30	CD86,NCF2,PLEK,ITGB2,DDX60L,PTPN22,LRMP,IFI30,ITGAL,CTSS,CXCL16,RAC2,CASP1,CTSH,CYTIP,CD53,DENND2D,IFNAR2,FCER1G,WARS,CD300A,RNASET2,CD180,PLAUR,MPEG1,APBB1IP,HCK,TYROBP,BTK,IRF8,HCLS1,CD48,LCP2,PLIN2,TLR6,LCP1,DOCK2,SGK1,C5AR1,GLRX,AOAH,STK4,IL2RG,SAMHD1,ALOX5,ST8SIA4,SLAMF6,NCKAP1L,ZNF267,CYTH1,CCR1,IL10RA,LAPTM5,PILRA,ARHGAP25,SCIMP,ARHGAP30,PTPRC,GLA,MYO1F,MYO1G
gene_set_query	27	NFE2	51.6	ARCHS4 Coexpression,135;ENCODE ChIP-seq,17;Enrichr Queries,25;ReMap ChIP-seq,42;GTEx Coexpression,39	CD86,FAM49B,FKBP15,NCF2,ITGB2,PLEK,SLA,PTPRJ,LRMP,IFI30,ITGAL,PIK3CG,CTSS,CNDP2,HHEX,GNPTAB,RAC2,PLXNC1,CD36,CYTIP,CD33,CTSB,CD53,SLC36A1,SERPINB1,FCER1G,H2AFY,DAPK1,PLAUR,AMPD3,APBB1IP,HCK,TYROBP,BIN2,BTK,PLBD1,HCLS1,IRF8,LCP2,PLIN2,TLR6,LCP1,SGK1,FTL,SKAP2,ATP6V1A,BLM,SELPLG,C5AR1,DAPP1,GLRX,NPL,AOAH,NLRC4,IQGAP2,STK4,SAMSN1,GNS,PTGS1,COMMD9,ALOX5,PSAP,LRRC8D,RNF130,MPDU1,CCR1,MPP1,GIT2,SLC31A2…
gene_set_query	28	STAT4	52	Literature ChIP-seq,6;ARCHS4 Coexpression,71;Enrichr Queries,17;GTEx Coexpression,114	CD86,NCF2,PLEK,ITGB2,SLA,PTPN22,SNX10,LRMP,ITGAL,PIK3CG,CTSS,CXCL16,CNDP2,RASSF2,RASSF4,RAC2,CASP1,CD36,CYTIP,HAVCR2,CTSB,CD53,DENND2D,IFNAR2,PRKCH,FCER1G,WARS,ITGA4,CD300A,PLAUR,ARAP2,KMO,PTBP3,APBB1IP,HCK,RNF125,SLC7A7,RAP2B,BIN2,ARHGEF3,ELMO1,HCLS1,IRF8,LCP2,CD48,LCP1,TLR6,SGK1,DOCK2,SKAP2,ATP6V1A,SELPLG,C5AR1,AOAH,IL2RG,STK4,SAMHD1,SAMSN1,DPP4,ST8SIA4,SLAMF8,LRRC8C,SLAMF6,SEC23B,PAG1,CYTH1,CC…
gene_set_query	29	CEBPB	54.5	Literature ChIP-seq,44;ARCHS4 Coexpression,51;ENCODE ChIP-seq,49;Enrichr Queries,52;ReMap ChIP-seq,90;GTEx Coexpression,41	FAM49B,NCF2,HEXB,DOCK8,ITGB2,PLEK,SLA,DDX60L,PTPN22,PTPRJ,IFI30,ITGAL,CTSS,CXCL16,HHEX,UBASH3B,CASP1,CTSH,FLVCR2,CYTIP,GLUL,CD33,HAVCR2,CTSB,IFNAR2,SERPINB1,FCER1G,WARS,ACSL1,CD300A,IFNGR2,IPMK,PLAUR,AMPD3,APBB1IP,HCK,TYROBP,SLC7A7,BIN2,TFEC,IRF8,PLBD1,HCLS1,LCP2,PLIN2,LCP1,SGK1,FTL,RBM47,SELPLG,C5AR1,PRR5L,GLRX,AOAH,NPL,NLRC4,SAMSN1,COMMD9,DRAM1,ALOX5,PSAP,LRRC8C,NLRP3,NCKAP1L,CCR1,CMTM7,CD163,T…
gene_set_query	30	FOXP3	54.75	Literature ChIP-seq,29;ARCHS4 Coexpression,81;Enrichr Queries,35;GTEx Coexpression,74	CD86,NRP1,CD84,NCF2,DOCK8,ITGB2,PLEK,SLA,PTPN22,IFI30,ITGAL,PIK3CG,RAC2,CYTIP,CD33,HAVCR2,CD53,DENND2D,PRKCH,ITGA4,CD300A,PLAUR,PTBP3,APBB1IP,HCK,TYROBP,BIN2,BTK,ARHGEF3,ELMO1,IRF8,HCLS1,LCP2,CD48,LCP1,TLR6,DOCK2,SELPLG,C5AR1,AOAH,IL2RG,STK4,DPP4,SLAMF6,PAG1,CYTH1,CCR1,IL10RA,LAPTM5,PILRA,ARHGAP25,CD4,ARHGAP30,PTPRC,TBXAS1,TNFSF8,MYO1F,MYO1G,EZH2
gene_set_query	31	LYL1	56	Literature ChIP-seq,73;ARCHS4 Coexpression,105;Enrichr Queries,5;ReMap ChIP-seq,4;GTEx Coexpression,93	CD86,CD84,NCF2,ITGB2,PLEK,SLA,LRMP,ITGAL,IFI30,PIK3CG,CTSS,HHEX,RASSF2,GNPTAB,RAC2,CASP1,CTSH,CD36,CD33,CTSB,HAVCR2,CD53,VAV3,DENND2D,IFNAR2,SERPINB1,FCER1G,ITGA4,CD300A,ACSL1,DAPK1,IFNGR2,PLAUR,KMO,MPEG1,APBB1IP,HCK,TYROBP,SLC7A7,BIN2,BTK,ELMO1,PLBD1,HCLS1,IRF8,LCP2,PLIN2,CD48,SGK1,DOCK2,SELPLG,C5AR1,DAPP1,NPL,AOAH,IL2RG,IQGAP2,SAMSN1,PTGS1,DRAM1,COMMD9,ALOX5,ST8SIA4,LRRC8C,NLRP3,NCKAP1L,ATG7,RN…
gene_set_query	32	TRAFD1	57	ARCHS4 Coexpression,55;Enrichr Queries,49;GTEx Coexpression,67	CD86,FKBP15,NCF2,PLEK,ITGB2,PTPN22,SNX10,DDX60L,IFI30,PIK3CG,CTSS,RASSF2,RAC2,CASP1,CTSH,CYTIP,GLUL,CTSB,CD53,DENND2D,WARS,ACSL1,PLAUR,BAZ1A,MPEG1,PTBP3,HCK,FANCD2,BTK,ARHGEF3,IRF8,HCLS1,CD48,LCP2,TLR6,LCP1,DOCK2,SGK1,SELPLG,C5AR1,DAPP1,GLRX,NLRC4,STK4,IL2RG,SAMHD1,DRAM1,ALOX5,NCKAP1L,ATG7,ZNF267,CYTH1,CCR1,IL10RA,LAPTM5,PILRA,ARHGAP25,ARHGAP30,REL,ZNF217,MYO1F,EZH2,MYO1G
gene_set_query	33	PLSCR1	57.5	ARCHS4 Coexpression,23;GTEx Coexpression,92	CD86,ADPGK,NCF2,PLEK,SLA,DDX60L,SNX10,IFI30,CTSS,CXCL16,CASP1,FLVCR2,HAVCR2,IFNAR2,CD53,FCER1G,PARP4,WARS,ACSL1,IFNGR2,IPMK,PLAUR,BAZ1A,AMPD3,KMO,APBB1IP,HCK,RNF144B,SLC7A7,TYROBP,TFEC,LCP2,CD48,SKAP2,SAMSN1,HLA-DMA,DRAM1,ALOX5,ST8SIA4,ZNF267,CCR1,CMTM7,SLC31A2,IL10RA,LAPTM5,PILRA,LHFPL2,FLI1,P2RX4,ARPC3,TBXAS1,NABP1,GLA
gene_set_query	34	IRF1	57.67	Literature ChIP-seq,85;ARCHS4 Coexpression,41;ENCODE ChIP-seq,109;Enrichr Queries,50;ReMap ChIP-seq,51;GTEx Coexpression,10	FAM49B,CD84,NCF2,DDX60L,IFI30,LIPA,CNDP2,RASSF2,RASSF4,IFNAR2,ACSL5,PGD,TYROBP,BIN2,FANCD2,BTK,FTL,SKAP2,BLM,C5AR1,FPR3,STK4,COMMD9,PSAP,ST8SIA4,ATG7,ZNF267,CCR1,PILRA,ARHGAP25,FLI1,PTPRE,PTPRC,ARHGAP30,ARPC3,TBXAS1,NABP1,TNFSF8,TPP1,FKBP15,DOCK8,ITGB2,PLEK,PTPRJ,PTPN22,ITGAL,CTSS,PIK3CG,HHEX,RAC2,CASP1,CTSH,CYTIP,CD33,CD53,SLC36A1,SERPINB1,WARS,FCER1G,PARP4,IFNGR2,RNASET2,PLAUR,BAZ1A,APBB1IP,HCK…
gene_set_query	35	IKZF3	59	ARCHS4 Coexpression,66;Enrichr Queries,8;GTEx Coexpression,103	CD86,CD84,DOCK8,PLEK,ITGB2,PTPN22,LRMP,IFI30,ITGAL,CTSS,PIK3CG,RASSF2,RAC2,CYTIP,CD53,DENND2D,FCER1G,ITGA4,CD180,MPEG1,APBB1IP,HCK,BIN2,FANCD2,BTK,IRF8,HCLS1,CD48,LCP2,LCP1,DOCK2,SELPLG,STK4,SAMHD1,IL2RG,SAMSN1,RASGRP3,DPP4,ST8SIA4,SLAMF6,NCKAP1L,ZNF267,CYTH1,IL10RA,LAPTM5,SCIMP,ARHGAP25,FLI1,CD4,PTPRC,ARHGAP30,KLHL6,REL,TNFSF8,MYO1F,MYO1G
gene_set_query	36	FLI1	61.67	Literature ChIP-seq,21;ARCHS4 Coexpression,28;ENCODE ChIP-seq,106;Enrichr Queries,11;ReMap ChIP-seq,200;GTEx Coexpression,4	CD84,NCF2,SLA,DDX60L,RASSF2,PLXNC1,IFNAR2,PRKCH,CD180,MPEG1,TYROBP,BIN2,FANCD2,BTK,ELMO1,SKAP2,ATP6V1A,BLM,C5AR1,DAPP1,STK4,IQGAP2,SAMSN1,RASGRP3,COMMD9,ST8SIA4,NLRP3,NCKAP1L,ATG7,MPDU1,CCR1,OSBPL3,ARHGAP25,PTPRE,SLC6A6,DAB2,PTPRC,ARHGAP30,NCEH1,ARPC3,TBXAS1,TNFSF8,SERINC5,NRP1,FKBP15,ADPGK,DOCK8,ITGB2,PLEK,PTPN22,PTPRJ,LRMP,ITGAL,CTSS,PIK3CG,HHEX,RAC2,CASP1,CD36,CD33,HAVCR2,CD53,VAV3,DENND2D,FCE…
gene_set_query	37	STAT5A	62.17	Literature ChIP-seq,36;ARCHS4 Coexpression,46;ENCODE ChIP-seq,16;Enrichr Queries,78;ReMap ChIP-seq,19;GTEx Coexpression,178	NRP1,NCF2,HEXB,DOCK8,PLEK,ITGB2,SIPA1L2,CTSS,CNDP2,UBASH3B,RASSF4,RAC2,CTSH,CD36,CYTIP,CTSB,IFNAR2,CD53,DENND2D,SERPINB1,WARS,PRKCH,H2AFY,ACSL1,IFNGR2,PLAUR,AMPD3,PGD,MPEG1,APBB1IP,GPRIN3,HCK,RNF125,TYROBP,BTK,IRF8,HCLS1,CD48,LCP2,PLIN2,LCP1,FAM20A,SGK1,DOCK2,FTL,RBM47,ASAH1,SELPLG,FPR3,SAMHD1,GNS,HLA-DMA,COMMD9,LRRC8C,NCKAP1L,RNF130,CYTH1,MPDU1,CCR1,MPP1,SLC31A2,TNFSF15,IL10RA,LAPTM5,PILRA,SCIMP…
gene_set_query	38	NR1H3	63.2	Literature ChIP-seq,8;ARCHS4 Coexpression,6;Enrichr Queries,21;ReMap ChIP-seq,112;GTEx Coexpression,169	NRP1,DOCK4,NRP2,CD84,FKBP15,NCF2,HEXB,PLEK,ITGB2,SNX10,IFI30,SIPA1L2,LIPA,CTSS,CXCL16,CNDP2,LACTB,UBASH3B,RASSF4,CASP1,FLVCR2,CTSH,CD36,GLUL,CTSB,SLC36A1,VAV3,DENND2D,FCER1G,ACSL1,CD300A,IFNGR2,PLAUR,AMPD3,PGD,HCK,RNF125,SLC7A7,TYROBP,TFEC,ARHGEF3,IRF8,HCLS1,PLIN2,TLR6,SGK1,DOCK2,TNFRSF21,FTL,ATP6V1A,ASAH1,C5AR1,GLRX,FPR3,NPL,IQGAP2,STK4,PLA2G7,GNS,DPP4,HLA-DMA,DRAM1,PSAP,LRRC8C,SLAMF8,NCKAP1L,RN…
gene_set_query	39	ARID5A	67.5	ARCHS4 Coexpression,30;GTEx Coexpression,105	CD86,SELPLG,DOCK8,C5AR1,PLEK,ITGB2,AOAH,ITGAL,SAMSN1,CXCL16,ALOX5,ST8SIA4,RAC2,NLRP3,NCKAP1L,CYTIP,ZNF267,CYTH1,HAVCR2,IFNAR2,CMTM7,CCR1,CD53,FCER1G,IL10RA,RNASET2,LAPTM5,PLAUR,PILRA,ARHGAP25,APBB1IP,PTPRE,HCK,CD4,TYROBP,ARHGAP30,KLHL6,TBXAS1,HCLS1,TNFSF8,LCP2,CD48,LCP1,DOCK2,GLA,MYO1F,MYO1G
gene_set_query	40	BATF3	67.67	ARCHS4 Coexpression,76;Enrichr Queries,27;GTEx Coexpression,100	CD86,CD84,MCTP1,NCF2,PLEK,ITGB2,DDX60L,SNX10,IFI30,CTSS,CXCL16,LACTB,RAC2,CASP1,FLVCR2,CYTIP,IFNAR2,CD53,WARS,FCER1G,ITGA4,SFMBT2,CD180,PLAUR,AMPD3,HCK,BTK,IRF8,CD48,LCP2,LCP1,DOCK2,SGK1,BCAT1,STK4,SAMSN1,PTGS1,HLA-DMA,DRAM1,SLAMF8,SLAMF6,NCKAP1L,ZNF267,CCR1,IL10RA,LAPTM5,PILRA,SCIMP,FLI1,PTPRC,REL,CPVL,MYO1G
gene_set_query	41	RELB	67.75	ARCHS4 Coexpression,40;Enrichr Queries,121;ReMap ChIP-seq,45;GTEx Coexpression,65	CD86,ADPGK,NCF2,HEXB,PLEK,ITGB2,PTPN22,PTPRJ,IFI30,CTSS,CXCL16,RASSF4,RAC2,CASP1,FLVCR2,CYTIP,CTSB,CD53,IFNAR2,FCER1G,CD300A,IFNGR2,PLAUR,BAZ1A,AMPD3,PGD,APBB1IP,HCK,TYROBP,SLC7A7,BTK,IRF8,HCLS1,LCP2,CD48,LCP1,DOCK2,SGK1,C5AR1,STK4,IL2RG,DRAM1,ALOX5,PSAP,ST8SIA4,NCKAP1L,ZNF267,CYTH1,CMTM7,CCR1,GIT2,IL10RA,LAPTM5,PILRA,ARHGAP25,GPR137B,CD4,ARHGAP30,P2RX4,KLHL6,DMXL2,TBXAS1,REL,TPP1,GLA,MYO1F,MYO1G
gene_set_query	42	ZNF641	68.33	ARCHS4 Coexpression,36;Enrichr Queries,57;GTEx Coexpression,112	NRP1,NCF2,DOCK8,ITGB2,SLA,DDX60L,PTPRJ,SIPA1L2,ITGAL,PIK3CG,CTSS,RASSF2,UBASH3B,PLXNC1,CD33,CTSB,CD53,FCER1G,MPEG1,APBB1IP,HCK,RNF144B,TYROBP,BIN2,ARHGEF3,HCLS1,PLBD1,LCP2,TLR6,LCP1,SGK1,DOCK2,RBM47,SELPLG,C5AR1,NLRC4,AOAH,IQGAP2,SAMHD1,GNS,ALOX5,CYTH1,CCR1,LAPTM5,MYO5A,PILRA,ARHGAP25,FLI1,SLC6A6,PTPRE,DAB2,PTPRC,ARHGAP30,TBXAS1,MYO1F
gene_set_query	43	TCF7	74.6	Literature ChIP-seq,75;ARCHS4 Coexpression,59;Enrichr Queries,72;ReMap ChIP-seq,136;GTEx Coexpression,31	CD86,FAM49B,FKBP15,DOCK8,HEXB,PLEK,ITGB2,PTPN22,IFI30,ITGAL,CTSS,PIK3CG,RAC2,PLXNC1,CYTIP,CTSB,CD53,DENND2D,IFNAR2,VAV3,SERPINB1,PRKCH,ITGA4,H2AFY,CD300A,DAPK1,RNASET2,PLAUR,BAZ1A,MPEG1,APBB1IP,TIAM1,BIN2,BTK,ARHGEF3,IRF8,HCLS1,LCP2,CD48,LCP1,DOCK2,SGK1,SELPLG,DAPP1,AOAH,STK4,IL2RG,IQGAP2,SAMHD1,DPP4,HLA-DMA,COMMD9,ALOX5,SLAMF6,NCKAP1L,ATG7,CYTH1,PAG1,CMTM7,MAP3K1,IL10RA,LAPTM5,PILRA,LHFPL2,ARHGA…
gene_set_query	44	NFKB2	76	ARCHS4 Coexpression,110;Enrichr Queries,99;ReMap ChIP-seq,22;GTEx Coexpression,73	CD86,CD84,ADPGK,NCF2,PLEK,ITGB2,PTPN22,LRMP,IFI30,CTSS,CXCL16,RASSF4,RAC2,FLVCR2,CYTIP,DENND2D,IFNAR2,SERPINB1,ITGA4,H2AFY,DAPK1,CD180,PLAUR,AMPD3,HCK,TYROBP,BTK,IRF8,HCLS1,CD48,LCP2,PLIN2,LCP1,DOCK2,BCAT1,SGK1,C5AR1,AOAH,STK4,IL2RG,DPP4,HLA-DMA,SGPL1,DRAM1,PSAP,ST8SIA4,SLAMF6,NCKAP1L,SEC23B,ZNF267,CYTH1,GIT2,IL10RA,LAPTM5,PILRA,SCIMP,P2RX4,ARHGAP30,KLHL6,DMXL2,TBXAS1,REL,ZNF217,MYO1G
gene_set_query	45	ZNF438	76	ARCHS4 Coexpression,92;Enrichr Queries,29;GTEx Coexpression,107	NRP1,DOCK4,MCTP1,NCF2,PLEK,ITGB2,SLA,PTPRJ,SIPA1L2,IFI30,PIK3CG,CTSS,PLXNC1,CD33,CTSB,VAV3,FCER1G,ACSL1,PLAUR,APBB1IP,HCK,TYROBP,BIN2,BTK,PLBD1,PLIN2,LCP1,SGK1,BCAT1,SKAP2,RBM47,ASAH1,SELPLG,C5AR1,DAPP1,GLRX,NLRC4,NPL,IQGAP2,PTGS1,DRAM1,ALOX5,ATG7,CCR1,MPP1,CD163,SLC31A2,PILRA,FLI1,PTPRE,DAB2,TBXAS1,NABP1,TPP1,GLA,MYO1F
gene_set_query	46	TAL1	76.33	Literature ChIP-seq,15;ARCHS4 Coexpression,278;ENCODE ChIP-seq,9;Enrichr Queries,45;ReMap ChIP-seq,27;GTEx Coexpression,84	NRP1,FAM49B,CD84,NRP2,FKBP15,ADPGK,DOCK8,PLEK,ITGB2,SLA,DDX60L,PTPRJ,ITGAL,CTSS,CNDP2,HHEX,UBASH3B,RASSF4,CASP1,RAC2,CD36,PLXNC1,CD33,HAVCR2,CTSB,IFNAR2,DENND2D,CD53,SERPINB1,PRKCH,FCER1G,ITGA4,DAPK1,IFNGR2,AMPD3,APBB1IP,TYROBP,BIN2,TFEC,BTK,ELMO1,IRF8,LCP2,PLIN2,SGK1,DOCK2,TNFRSF21,FTL,SKAP2,BLM,ASAH1,SELPLG,DAPP1,GLRX,NPL,AOAH,IQGAP2,STK4,SAMHD1,IL2RG,SAMSN1,PTGS1,COMMD9,PSAP,ST8SIA4,LRRC8C,RNF…
gene_set_query	47	IRF4	76.4	ARCHS4 Coexpression,130;ENCODE ChIP-seq,68;Enrichr Queries,16;ReMap ChIP-seq,11;GTEx Coexpression,157	CD86,FAM49B,NCF2,HEXB,PLEK,ITGB2,LRMP,PTPN22,ITGAL,CTSS,PIK3CG,RASSF2,RASSF4,RAC2,PLXNC1,CYTIP,HAVCR2,DENND2D,IFNAR2,CD53,FCER1G,ITGA4,CD300A,SFMBT2,CD180,PLAUR,AMPD3,MPEG1,GPRIN3,APBB1IP,HCK,FANCD2,BTK,ELMO1,IRF8,HCLS1,CD48,LCP2,LCP1,DOCK2,SGK1,FTL,RBM47,SELPLG,DAPP1,GLRX,IL2RG,IQGAP2,STK4,SAMSN1,GNS,RASGRP3,DPP4,COMMD9,ST8SIA4,NLRP3,SLAMF6,SEC23B,CYTH1,ZNF267,MPDU1,CCR1,MAP3K1,IL10RA,LAPTM5,PIL…
gene_set_query	48	BACH1	78.17	Literature ChIP-seq,25;ARCHS4 Coexpression,8;ENCODE ChIP-seq,62;Enrichr Queries,70;ReMap ChIP-seq,143;GTEx Coexpression,161	CD86,FAM49B,NCF2,DDX60L,CALML4,CNDP2,LACTB,RASSF2,PLXNC1,GLUL,PRKCH,ACSL1,CD300A,IPMK,PGD,MPEG1,TIAM1,BIN2,ELMO1,PLBD1,FTL,C5AR1,DAPP1,IQGAP2,STK4,SGPL1,PSAP,EPB41L3,NLRP3,NCKAP1L,ATG7,ZNF267,PAG1,CCR1,MYO5A,PILRA,FLI1,SLC6A6,PTPRE,DAB2,PTPRC,ARHGAP30,ACER3,DMXL2,TBXAS1,REL,NABP1,TPP1,NRP1,DOCK8,PLEK,ITGB2,SNX10,PTPRJ,CTSS,CASP1,CTSH,CYTIP,CD33,CTSB,CD53,VAV3,DENND2D,SLC36A1,IFNGR2,PLAUR,BAZ1A,AM…
gene_set_query	49	CEBPE	78.67	ARCHS4 Coexpression,138;Enrichr Queries,32;GTEx Coexpression,66	SELPLG,NCF2,C5AR1,ITGB2,PLEK,GLRX,NPL,AOAH,NLRC4,IL2RG,ITGAL,PIK3CG,RASSF2,ALOX5,RAC2,CD36,CYTIP,CD33,MPP1,CMTM7,CCR1,FCER1G,CD300A,LAPTM5,PLAUR,PILRA,ARHGAP25,FLI1,MPEG1,APBB1IP,HCK,TYROBP,ARHGAP30,BIN2,TBXAS1,TFEC,BTK,PLBD1,IRF8,HCLS1,TNFSF8,LCP2,TLR6,LCP1,DOCK2,MYO1F,MYO1G
gene_set_query	50	SNAI3	78.67	ARCHS4 Coexpression,39;Enrichr Queries,136;GTEx Coexpression,61	FAM49B,SELPLG,NCF2,C5AR1,ITGB2,AOAH,NLRC4,IL2RG,ITGAL,IFI30,PIK3CG,CTSS,RASSF2,ALOX5,RAC2,CD33,CYTH1,CD53,MPP1,CCR1,FCER1G,CD300A,IL10RA,LAPTM5,PLAUR,PILRA,ARHGAP25,APBB1IP,HCK,SLC6A6,CD4,TYROBP,ARHGAP30,BIN2,TBXAS1,PLBD1,HCLS1,IRF8,TNFSF8,LCP2,TLR6,LCP1,SGK1,MYO1F,MYO1G
gene_set_query	51	NFE4	79	GTEx Coexpression,79	SELPLG,NCF2,ITGB2,SLA,NPL,NLRC4,PIK3CG,ALOX5,PLXNC1,CD33,CD53,FCER1G,SLC31A2,LAPTM5,PILRA,ARHGAP25,APBB1IP,HCK,TYROBP,BIN2,TBXAS1,PLBD1,HCLS1,TNFSF8,TLR6,MYO1F
gene_set_query	52	BCL6	79.2	Literature ChIP-seq,117;ARCHS4 Coexpression,49;Enrichr Queries,86;ReMap ChIP-seq,82;GTEx Coexpression,62	FAM49B,NRP1,NCF2,ADPGK,DOCK8,ITGB2,SLA,DDX60L,LRMP,PTPRJ,CALML4,IFI30,ITGAL,PIK3CG,CTSS,LACTB,RASSF2,RAC2,PLXNC1,CD36,GLUL,CTSB,CD53,DENND2D,FCER1G,ACSL1,IFNGR2,RNASET2,IPMK,CD180,PLAUR,BAZ1A,AMPD3,PGD,APBB1IP,GPRIN3,HCK,TYROBP,BIN2,PLBD1,IRF8,HCLS1,PLIN2,LCP2,TLR6,LCP1,SGK1,TNFRSF21,SKAP2,BLM,SELPLG,C5AR1,DAPP1,GLRX,NLRC4,AOAH,SAMSN1,COMMD9,ALOX5,ST8SIA4,CYTH1,CCR1,CMTM7,SLC31A2,LAPTM5,PILRA,ARH…
gene_set_query	53	REL	79.33	ARCHS4 Coexpression,164;Enrichr Queries,46;GTEx Coexpression,28	CD86,CD84,DOCK8,PLEK,ITGB2,PTPN22,LRMP,PTPRJ,CTSS,CXCL16,RASGEF1B,RAC2,CYTIP,CD53,DENND2D,IFNAR2,ITGA4,CD300A,IPMK,PLAUR,BAZ1A,PTBP3,HCK,BTK,IRF8,CD48,LCP2,TLR6,LCP1,DOCK2,SGK1,DAPP1,STK4,IL2RG,SAMHD1,SAMSN1,RASGRP3,ST8SIA4,SLAMF6,NCKAP1L,ZNF267,CYTH1,MAP3K1,LAPTM5,SCIMP,PTPRE,PTPRC,ARHGAP30,P2RX4,KLHL6,ZNF217,NABP1,GLA,MYO1G
gene_set_query	54	IRF2	79.75	ARCHS4 Coexpression,24;Enrichr Queries,79;ReMap ChIP-seq,211;GTEx Coexpression,5	CD86,FKBP15,NCF2,DOCK8,PLEK,ITGB2,SLA,DDX60L,PTPN22,PTPRJ,IFI30,ITGAL,CTSS,PIK3CG,RASSF2,RAC2,CASP1,PLXNC1,CYTIP,CD33,CTSB,CD53,IFNAR2,SERPINB1,FCER1G,CD300A,ACSL1,IFNGR2,RNASET2,MPEG1,APBB1IP,HCK,TYROBP,BIN2,BTK,ARHGEF3,HCLS1,IRF8,LCP2,CD48,TLR6,LCP1,DOCK2,SGK1,SKAP2,FTL,SELPLG,C5AR1,AOAH,NLRC4,STK4,IL2RG,IQGAP2,SAMHD1,SAMSN1,HLA-DMA,DRAM1,ALOX5,ST8SIA4,NCKAP1L,ZNF267,CYTH1,CCR1,MAP3K1,IL10RA,LA…
gene_set_query	55	TFEB	80.25	Literature ChIP-seq,110;ARCHS4 Coexpression,72;Enrichr Queries,90;GTEx Coexpression,49	FAM49B,NCF2,DOCK8,ITGB2,PTPRJ,IFI30,PIK3CG,CTSS,RASSF2,RAC2,CTSH,GLUL,CD33,CD53,IFNAR2,SLC36A1,CD300A,ACSL1,RNASET2,MPEG1,APBB1IP,HCK,TYROBP,BIN2,BTK,HCLS1,IRF8,PLBD1,TLR6,LCP1,DOCK2,SGK1,SKAP2,ATP6V1A,SELPLG,C5AR1,AOAH,NLRC4,IL2RG,STK4,GNS,COMMD9,ALOX5,ST8SIA4,SLAMF6,CYTH1,CCR1,GIT2,SLC31A2,LAPTM5,PILRA,ARHGAP25,FLI1,ARHGAP30,TBXAS1,TPP1,MYO1F,MYO1G
gene_set_query	56	RUNX2	80.4	Literature ChIP-seq,74;ARCHS4 Coexpression,12;Enrichr Queries,85;ReMap ChIP-seq,59;GTEx Coexpression,172	NRP1,NRP2,ADPGK,DOCK8,ITGB2,SLA,DDX60L,PTPRJ,ITGAL,PIK3CG,LACTB,RASSF2,UBASH3B,RASGEF1B,RAC2,CASP1,PLXNC1,CYTIP,CD33,CTSB,VAV3,CD53,PARP4,ITGA4,H2AFY,DAPK1,PLAUR,ARAP2,AMPD3,MPEG1,APBB1IP,RNF144B,RAP2B,TFEC,BTK,ARHGEF3,IRF8,HCLS1,LCP2,GSAP,FAM20A,TLR6,LCP1,SGK1,BCAT1,DOCK2,TNFRSF21,SKAP2,ASAH1,RBM47,SELPLG,GLRX,PRR5L,STK4,SAMHD1,IL2RG,IQGAP2,SAMSN1,RASGRP3,DPP4,HLA-DMA,COMMD9,DRAM1,NCKAP1L,SLAMF6…
gene_set_query	57	CREB5	80.67	ARCHS4 Coexpression,127;Enrichr Queries,82;GTEx Coexpression,33	FAM49B,NRP1,DOCK4,NCF2,DOCK8,ITGB2,SLA,DDX60L,PTPRJ,PIK3CG,CTSS,RASSF2,PLXNC1,CD36,CD33,CD53,IFNAR2,FCER1G,ACSL1,PLAUR,MPEG1,APBB1IP,HCK,TYROBP,BIN2,PLBD1,HCLS1,TLR6,LCP1,SGK1,BCAT1,RBM47,SELPLG,C5AR1,NPL,NLRC4,SAMSN1,ALOX5,ST8SIA4,CCR1,SLC31A2,LAPTM5,PILRA,LHFPL2,ARHGAP25,SLC6A6,DAB2,PTPRC,ARHGAP30,TBXAS1,TNFSF8,MYO1F
gene_set_query	58	ZNF746	83	ARCHS4 Coexpression,86;Enrichr Queries,113;GTEx Coexpression,50	FAM49B,NCF2,DOCK8,ITGB2,SLA,PTPRJ,SIPA1L2,PIK3CG,CTSS,RASSF2,RAC2,PLXNC1,GLUL,CD33,CD53,FCER1G,H2AFY,PGD,MPEG1,APBB1IP,HCK,TYROBP,BIN2,PLBD1,HCLS1,PLIN2,LCP2,TLR6,LCP1,SGK1,DOCK2,SELPLG,C5AR1,NPL,AOAH,NLRC4,ALOX5,CCR1,MAP3K1,LAPTM5,PILRA,ARHGAP25,SLC6A6,ARHGAP30,TBXAS1,ZNF217,TNFSF8,MYO1F,EZH2
gene_set_query	59	PAX5	83.8	ARCHS4 Coexpression,119;ENCODE ChIP-seq,39;Enrichr Queries,39;ReMap ChIP-seq,83;GTEx Coexpression,139	NRP2,DOCK8,ITGB2,PTPN22,LRMP,IFI30,ITGAL,UBASH3B,RASSF4,RAC2,PLXNC1,DENND2D,PRKCH,ITGA4,H2AFY,IFNGR2,CD180,ARAP2,TIAM1,HCK,TYROBP,FANCD2,BTK,ELMO1,IRF8,HCLS1,CD48,GSAP,LCP1,DOCK2,SGK1,FTL,SELPLG,C5AR1,STK4,RASGRP3,DPP4,HLA-DMA,SGPL1,DRAM1,ALOX5,SLAMF6,NCKAP1L,CYTH1,MPDU1,MAP3K1,LAPTM5,SCIMP,FLI1,PTPRC,ARHGAP30,KLHL6,REL,NABP1,MYO1G
gene_set_query	60	SPIB	87.5	ARCHS4 Coexpression,211;Enrichr Queries,18;ReMap ChIP-seq,1;GTEx Coexpression,120	CD86,FAM49B,CD84,NRP2,NCF2,PLEK,ITGB2,SLA,PTPN22,LRMP,PTPRJ,SNX10,ITGAL,IFI30,CTSS,PIK3CG,CNDP2,RASSF2,RASSF4,RAC2,CTSH,CD36,CYTIP,CTSB,DENND2D,IFNAR2,CD53,SERPINB1,FCER1G,ITGA4,ACSL1,CD180,PLAUR,KMO,MPEG1,APBB1IP,HCK,TYROBP,BIN2,FANCD2,TFEC,BTK,IRF8,HCLS1,CD48,DOCK2,FTL,SELPLG,FPR3,GLRX,AOAH,STK4,IL2RG,PLA2G7,RASGRP3,DPP4,HLA-DMA,ALOX5,LRRC8D,SLAMF6,NCKAP1L,CYTH1,MPDU1,GIT2,IL10RA,LAPTM5,SCIMP,A…
gene_set_query	61	LEF1	87.75	ARCHS4 Coexpression,60;Enrichr Queries,94;ReMap ChIP-seq,146;GTEx Coexpression,51	FAM49B,NRP1,NCF2,DOCK8,PLEK,ITGB2,ITGAL,CTSS,PIK3CG,RAC2,PLXNC1,CYTIP,CD53,DENND2D,PRKCH,ITGA4,CD300A,DAPK1,RNASET2,PLAUR,AMPD3,APBB1IP,BIN2,ARHGEF3,IRF8,HCLS1,LCP2,GSAP,CD48,LCP1,DOCK2,SGK1,SELPLG,NPL,AOAH,STK4,IL2RG,RASGRP3,LRRC8C,SLAMF6,NCKAP1L,PAG1,CYTH1,MAP3K1,IL10RA,LAPTM5,PILRA,ARHGAP25,FLI1,PTPRC,ARHGAP30,TNFSF8,MYO1F,SERINC5,MYO1G,EZH2
gene_set_query	62	PRDM1	88.8	ARCHS4 Coexpression,79;ENCODE ChIP-seq,54;Enrichr Queries,48;ReMap ChIP-seq,69;GTEx Coexpression,194	NRP1,NCF2,DOCK8,ITGB2,PLEK,SLA,ITGAL,LIPA,CTSS,PIK3CG,CXCL16,RASSF4,CASP1,RAC2,FLVCR2,CD36,CYTIP,HAVCR2,DENND2D,CD53,SERPINB1,PRKCH,H2AFY,PLAUR,ARAP2,ACSL5,BAZ1A,PTBP3,APBB1IP,GPRIN3,RNF144B,RAP2B,ARHGEF3,IRF8,HCLS1,PLIN2,CD48,LCP2,TLR6,LCP1,SGK1,BLM,SELPLG,DAPP1,PRR5L,SAMHD1,STK4,IL2RG,GNS,SAMSN1,DPP4,DRAM1,ST8SIA4,LRRC8C,MBNL3,MPDU1,MAP3K1,TNFSF15,IL10RA,LAPTM5,ARHGAP25,FLI1,PTPRE,DAB2,CD4,PTPR…
gene_set_query	63	ZNF467	89.67	ARCHS4 Coexpression,96;Enrichr Queries,131;GTEx Coexpression,42	NRP1,SELPLG,NCF2,ITGB2,C5AR1,SLA,NPL,AOAH,NLRC4,PIK3CG,CTSS,PTGS1,RASSF2,ALOX5,ST8SIA4,RAC2,CTSH,PLXNC1,GLUL,CD33,CCR1,CD53,VAV3,FCER1G,SLC31A2,LAPTM5,PLAUR,PILRA,LHFPL2,ARHGAP25,MPEG1,APBB1IP,HCK,RNF144B,SLC6A6,TYROBP,ARHGAP30,BIN2,TBXAS1,PLBD1,HCLS1,TNFSF8,TLR6,LCP1,SGK1,MYO1F
gene_set_query	64	BATF2	91.33	ARCHS4 Coexpression,134;Enrichr Queries,44;GTEx Coexpression,96	CD86,SELPLG,NCF2,PLEK,C5AR1,ITGB2,DDX60L,AOAH,NLRC4,IFI30,SAMHD1,IL2RG,CTSS,CXCL16,RASGRP3,DRAM1,ALOX5,CASP1,SLAMF8,CD33,CCR1,CD53,WARS,ACSL1,RNASET2,IL10RA,PLAUR,PILRA,ARHGAP25,MPEG1,HCK,SLC7A7,TYROBP,ARHGAP30,P2RX4,BIN2,TBXAS1,TFEC,HCLS1,IRF8,PLBD1,LCP2,MYO1F
gene_set_query	65	RUNX1	92.2	Literature ChIP-seq,17;ARCHS4 Coexpression,166;Enrichr Queries,58;ReMap ChIP-seq,23;GTEx Coexpression,197	NRP1,ADPGK,HEXB,DOCK8,ITGB2,SLA,PTPN22,LRMP,ITGAL,CTSS,UBASH3B,RASSF4,RAC2,CASP1,CD53,FCER1G,ITGA4,H2AFY,ACSL1,CD300A,DAPK1,PLAUR,PTBP3,HCK,TIAM1,TYROBP,RNF125,RAP2B,TFEC,BTK,ARHGEF3,IRF8,LCP2,LCP1,SGK1,DOCK2,FTL,SELPLG,GLRX,PRR5L,IQGAP2,SAMHD1,DRAM1,PSAP,ST8SIA4,NLRP3,NCKAP1L,RNF130,ATG7,SEC23B,PAG1,CYTH1,MPDU1,CMTM7,IL10RA,LAPTM5,LHFPL2,ATP2B1,FLI1,SLC6A6,PTPRE,DAB2,PTPRC,TBXAS1,ZNF217,NABP1,MY…
gene_set_query	66	CSRNP1	96.5	ARCHS4 Coexpression,56;GTEx Coexpression,137	DOCK8,C5AR1,PLEK,ITGB2,SAMSN1,CTSS,CXCL16,ALOX5,NLRP3,CYTIP,CYTH1,HAVCR2,CMTM7,CD53,PRKCH,CD300A,ACSL1,IL10RA,RNASET2,PLAUR,LAPTM5,PILRA,AMPD3,PTPRE,HCK,CD4,TYROBP,ARHGAP30,REL,HCLS1,TNFSF8,LCP2,SGK1,DOCK2,GLA,MYO1G
gene_set_query	67	FOXN2	98.33	ARCHS4 Coexpression,73;Enrichr Queries,204;GTEx Coexpression,18	CD86,FAM49B,MCTP1,NCF2,DOCK8,PLEK,ITGB2,SLA,DDX60L,PTPN22,PTPRJ,PIK3CG,CTSS,RASSF2,RAC2,PLXNC1,CYTIP,CD53,IFNAR2,VAV3,ITGA4,BAZ1A,MPEG1,PTBP3,APBB1IP,HCK,RNF125,BIN2,BTK,HCLS1,CD48,TLR6,LCP1,DOCK2,SGK1,SKAP2,DAPP1,NPL,NLRC4,STK4,IQGAP2,SAMHD1,SAMSN1,ALOX5,ST8SIA4,NCKAP1L,RNF130,ZNF267,PAG1,CCR1,GIT2,MAP3K1,SLC31A2,LAPTM5,LHFPL2,FLI1,PTPRC,ARHGAP30,ACER3,TBXAS1,NABP1
gene_set_query	68	NFKB1	100	ARCHS4 Coexpression,7;Enrichr Queries,105;ReMap ChIP-seq,157;GTEx Coexpression,131	CD86,NRP1,NRP2,NCF2,ITGB2,PLEK,PTPN22,LRMP,DDX60L,PTPRJ,IFI30,CTSS,LACTB,RASSF4,CASP1,FLVCR2,CYTIP,CTSB,CD53,FCER1G,WARS,ITGA4,ACSL1,IFNGR2,PLAUR,BAZ1A,AMPD3,KMO,MPEG1,PTBP3,HCK,RNF144B,TYROBP,TFEC,BTK,IRF8,HCLS1,CD48,LCP2,LCP1,DOCK2,SGK1,FTL,C5AR1,FPR3,STK4,SAMSN1,PLA2G7,DRAM1,PSAP,NLRP3,SLAMF6,ZNF267,CYTH1,MPDU1,CCR1,MAP3K1,IL10RA,LAPTM5,PILRA,LHFPL2,SCIMP,CD4,TBXAS1,REL,ZNF217,MYO1G
gene_set_query	69	STAT5B	101.5	ARCHS4 Coexpression,54;Enrichr Queries,270;ReMap ChIP-seq,34;GTEx Coexpression,48	NCF2,DOCK8,ITGB2,SLA,DDX60L,PTPRJ,ITGAL,PIK3CG,CTSS,RASSF2,RAC2,PLXNC1,GLUL,CD33,HAVCR2,CD53,IFNAR2,DENND2D,FCER1G,CD180,APBB1IP,GPRIN3,HCK,TYROBP,RNF125,BIN2,PLBD1,HCLS1,IRF8,LCP2,TLR6,LCP1,SGK1,DOCK2,SELPLG,C5AR1,AOAH,NLRC4,STK4,SAMHD1,IQGAP2,ALOX5,ST8SIA4,LRRC8C,ZNF267,PAG1,CYTH1,MPDU1,CCR1,GIT2,MAP3K1,IL10RA,LAPTM5,PILRA,ARHGAP25,FLI1,SLC6A6,PTPRC,ARHGAP30,TBXAS1,REL,ZNF217,TNFSF8,MYO1F,EZH2,…
gene_set_query	70	GLMP	102.5	ARCHS4 Coexpression,77;GTEx Coexpression,128	NRP2,ASAH1,ADPGK,HEXB,C5AR1,FPR3,NPL,IFI30,GNS,PLA2G7,DPP4,DRAM1,PSAP,SLAMF8,FLVCR2,ATG7,MPDU1,CTSB,CCR1,CD163,PARP4,OPN3,PLAUR,PILRA,LHFPL2,DAB2,TYROBP,P2RX4,ARPC3,GLB1,NABP1,TPP1,CPVL,GLA,SERINC5,FTL
gene_set_query	71	MYB	102.7	Literature ChIP-seq,4;ARCHS4 Coexpression,175;ENCODE ChIP-seq,52;Enrichr Queries,173;ReMap ChIP-seq,38;GTEx Coexpression,174	CD84,NCF2,DOCK8,ITGB2,PLEK,SNX10,CALML4,ITGAL,IFI30,LIPA,PIK3CG,HHEX,UBASH3B,GNPTAB,RAC2,CD33,VAV3,DENND2D,IFNAR2,SERPINB1,PARP4,PRKCH,ITGA4,H2AFY,ACSL1,IFNGR2,PLAUR,ACSL5,AMPD3,BAZ1A,PTBP3,APBB1IP,TYROBP,FANCD2,TFEC,BTK,IRF8,CD48,LCP2,PLIN2,LCP1,SGK1,DOCK2,FTL,ATP6V1A,BLM,SELPLG,PRR5L,GLRX,AOAH,IQGAP2,SAMHD1,SAMSN1,PTGS1,PSAP,ST8SIA4,LRRC8D,NCKAP1L,PAG1,CYTH1,MPDU1,MPP1,CMTM7,IL10RA,LAPTM5,LHFPL…
gene_set_query	72	ETS1	102.8	Literature ChIP-seq,157;ARCHS4 Coexpression,43;ENCODE ChIP-seq,4;Enrichr Queries,87;ReMap ChIP-seq,227;GTEx Coexpression,99	NRP1,CD84,FKBP15,ADPGK,DOCK8,HEXB,ITGB2,PTPRJ,IFI30,ITGAL,PIK3CG,HHEX,RASSF2,RASGEF1B,RAC2,CD36,CYTIP,GLUL,HAVCR2,IFNAR2,CD53,DENND2D,PRKCH,PARP4,ITGA4,H2AFY,PLAUR,AMPD3,MPEG1,APBB1IP,GPRIN3,RNF125,SLC7A7,FANCD2,ELMO1,ARHGEF3,IRF8,HCLS1,PLIN2,CD48,LCP2,LCP1,DOCK2,SGK1,FTL,BLM,RBM47,SELPLG,GLRX,STK4,SAMSN1,RASGRP3,HLA-DMA,COMMD9,PSAP,LRRC8C,SLAMF8,SLAMF6,NCKAP1L,ATG7,ZNF267,CYTH1,PAG1,MPDU1,CCR1,C…
gene_set_query	73	ZBTB34	103.3	ARCHS4 Coexpression,91;Enrichr Queries,192;GTEx Coexpression,27	FAM49B,NRP1,NCF2,DOCK8,ITGB2,SLA,DDX60L,PTPRJ,PIK3CG,CTSS,RASSF2,CASP1,PLXNC1,CD33,CD53,IFNAR2,FCER1G,MPEG1,PTBP3,APBB1IP,HCK,TYROBP,BIN2,PLBD1,HCLS1,TLR6,LCP1,SGK1,DOCK2,SKAP2,SELPLG,C5AR1,DAPP1,NPL,NLRC4,SAMSN1,PTGS1,ALOX5,ST8SIA4,PAG1,CCR1,MAP3K1,SLC31A2,LAPTM5,MYO5A,PILRA,ARHGAP25,FLI1,SLC6A6,PTPRC,ARHGAP30,TBXAS1,TNFSF8,MYO1F
gene_set_query	74	HHEX	109	ARCHS4 Coexpression,122;Enrichr Queries,19;ReMap ChIP-seq,106;GTEx Coexpression,189	NRP1,NCF2,PLEK,ITGB2,SLA,IFI30,CTSS,PIK3CG,LACTB,RASSF4,RAC2,CTSH,CD36,GLUL,CD33,CTSB,CD53,SERPINB1,PRKCH,FCER1G,ITGA4,H2AFY,ACSL1,PLAUR,MPEG1,RNF144B,HCK,SLC7A7,TYROBP,TFEC,BTK,IRF8,PLBD1,HCLS1,GSAP,PLIN2,CD48,SGK1,DOCK2,ASAH1,RBM47,NLRC4,IQGAP2,SAMSN1,PTGS1,RASGRP3,DPP4,DRAM1,ALOX5,RNF130,MPP1,LAPTM5,LHFPL2,FLI1,DAB2,CD4,PTPRC,ARHGAP30,TBXAS1,CPVL,MYO1F
gene_set_query	75	GATA1	113.7	Literature ChIP-seq,5;ARCHS4 Coexpression,348;ENCODE ChIP-seq,13;Enrichr Queries,203;ReMap ChIP-seq,16;GTEx Coexpression,97	CD86,CD84,NCF2,SLA,LACTB,RASSF2,GNPTAB,UBASH3B,PLXNC1,GLUL,IFNAR2,CD300A,ACSL1,DAPK1,CD180,ACSL5,PGD,TIAM1,TYROBP,RNF125,BIN2,FANCD2,BTK,BLM,C5AR1,DAPP1,IQGAP2,STK4,SAMSN1,COMMD9,PSAP,EPB41L3,ST8SIA4,NLRP3,NCKAP1L,ATG7,MPDU1,CCR1,OSBPL3,PILRA,ARHGAP25,FLI1,SLC2A9,PTPRE,PTPRC,ARHGAP30,ARPC3,TBXAS1,ACER3,REL,TNFSF8,TPP1,SERINC5,EZH2,NRP1,FKBP15,ADPGK,DOCK8,PLEK,LRMP,PTPRJ,PTPN22,SIPA1L2,PIK3CG,CTSS…
gene_set_query	76	ZNF80	115.7	ARCHS4 Coexpression,251;Enrichr Queries,51;GTEx Coexpression,45	CD84,SELPLG,DOCK8,C5AR1,PLEK,PTPRJ,PTPN22,LRMP,PRR5L,AOAH,STK4,ITGAL,IL2RG,SAMSN1,CTSS,DPP4,RAC2,SLAMF6,CD36,PLXNC1,CYTIP,HAVCR2,DENND2D,CMTM7,CD53,PRKCH,CD300A,IL10RA,CD180,LAPTM5,PLAUR,ARHGAP25,MPEG1,CD4,PTPRC,BIN2,KLHL6,ARHGEF3,IRF8,TNFSF8,LCP2,TLR6,DOCK2,MYO1G
gene_set_query	77	TRERF1	116.3	ARCHS4 Coexpression,88;Enrichr Queries,73;GTEx Coexpression,188	NRP1,NCF2,DOCK8,C5AR1,ITGB2,DAPP1,PTPRJ,IQGAP2,ITGAL,CTSS,RASSF2,UBASH3B,ALOX5,RAC2,NCKAP1L,PLXNC1,PAG1,CYTH1,VAV3,DENND2D,H2AFY,DAPK1,OSBPL3,IL10RA,ARHGAP25,MPEG1,PTBP3,APBB1IP,TIAM1,SLC6A6,HCK,RAP2B,PTPRC,ARHGAP30,ARHGEF3,HCLS1,LCP2,LCP1,SGK1,BCAT1,DOCK2,MYO1F,EZH2,MYO1G
gene_set_query	78	USF1	117.8	ARCHS4 Coexpression,133;ENCODE ChIP-seq,26;Enrichr Queries,193;ReMap ChIP-seq,225;GTEx Coexpression,12	FKBP15,NCF2,ITGB2,SLA,DDX60L,ITGAL,IFI30,CTSS,PIK3CG,CNDP2,RASSF2,RAC2,CASP1,FLVCR2,CYTIP,GLUL,CD33,CTSB,CD53,IFNAR2,SLC36A1,FCER1G,H2AFY,CD300A,RNASET2,PLAUR,PGD,MPEG1,APBB1IP,HCK,TYROBP,BIN2,HCLS1,IRF8,LCP2,CD48,PLIN2,TLR6,LCP1,SGK1,TNFRSF21,FTL,SKAP2,ATP6V1A,BLM,SELPLG,C5AR1,NPL,AOAH,NLRC4,IL2RG,STK4,GNS,HLA-DMA,COMMD9,ALOX5,PSAP,ST8SIA4,LRRC8D,CYTH1,MPDU1,CCR1,MPP1,CMTM7,GIT2,SLC31A2,IL10RA,L…
gene_set_query	79	KLF2	119	Literature ChIP-seq,140;ARCHS4 Coexpression,85;Enrichr Queries,89;GTEx Coexpression,162	NRP1,NRP2,SELPLG,NCF2,DOCK8,C5AR1,ITGB2,IFI30,ITGAL,CTSS,HLA-DMA,RASSF2,ALOX5,LRRC8C,RAC2,NLRP3,CTSH,GLUL,CYTH1,CTSB,CD53,PRKCH,IL10RA,PLAUR,LAPTM5,PILRA,ARHGAP25,FLI1,APBB1IP,HCK,DAB2,RNF125,ARHGAP30,IRF8,HCLS1,LCP2,LCP1,SGK1,DOCK2,MYO1F,MYO1G
gene_set_query	80	EOMES	120.8	Literature ChIP-seq,41;ARCHS4 Coexpression,360;Enrichr Queries,71;ReMap ChIP-seq,43;GTEx Coexpression,89	NRP1,NRP2,ADPGK,HEXB,PLEK,ITGB2,PTPRJ,ITGAL,SIPA1L2,CTSS,HHEX,UBASH3B,RAC2,FLVCR2,CYTIP,GLUL,HAVCR2,DENND2D,PRKCH,H2AFY,CD300A,IPMK,PLAUR,BIN2,IRF8,LCP2,CD48,FAM20A,DOCK2,BCAT1,SGK1,C5AR1,GLRX,AOAH,NPL,IL2RG,STK4,PLA2G7,DPP4,ALOX5,EPB41L3,SLAMF8,ST8SIA4,NLRP3,SLAMF6,PAG1,MPP1,CMTM7,OPN3,TNFSF15,IL10RA,PILRA,ARHGAP25,PTPRE,CD4,PTPRC,GLB1,ACER3,ZNF217,TNFSF8,CPVL,SERINC5,MYO1G,EZH2
gene_set_query	81	ZNF792	122	ARCHS4 Coexpression,124;Enrichr Queries,100;GTEx Coexpression,142	CD84,FKBP15,DOCK8,DAPP1,DDX60L,IQGAP2,PIK3CG,PTGS1,HLA-DMA,HHEX,DRAM1,UBASH3B,LRRC8C,RAC2,CD36,CYTIP,PAG1,IFNAR2,CMTM7,VAV3,MPP1,PRKCH,ITGA4,PLAUR,FLI1,PTPRE,RNF125,PTPRC,ARHGAP30,BIN2,KLHL6,ARHGEF3,BTK,HCLS1,LCP2,SGK1,BCAT1,DOCK2,TNFRSF21,SKAP2
gene_set_query	82	JDP2	124.3	ARCHS4 Coexpression,32;Enrichr Queries,235;GTEx Coexpression,106	CD86,NRP1,ADPGK,NCF2,ITGB2,SLA,DDX60L,IFI30,CTSS,CXCL16,CASP1,CD33,CTSB,IFNAR2,FCER1G,ACSL1,IFNGR2,RNASET2,PLAUR,MPEG1,APBB1IP,HCK,TYROBP,SLC7A7,HCLS1,IRF8,PLBD1,SGK1,BCAT1,FTL,C5AR1,NPL,NLRC4,HLA-DMA,DRAM1,ALOX5,PSAP,RNF130,CMTM7,CCR1,CD163,SLC31A2,LAPTM5,LHFPL2,PILRA,ARHGAP25,FLI1,PTPRE,DAB2,CD4,TBXAS1,NABP1,MYO1F
gene_set_query	83	ZNF101	125.7	ARCHS4 Coexpression,328;Enrichr Queries,43;GTEx Coexpression,6	NCF2,DOCK8,PLEK,ITGB2,SLA,PTPN22,ITGAL,IFI30,CTSS,PIK3CG,RAC2,CASP1,PLXNC1,CYTIP,CD33,CD53,DENND2D,IFNAR2,PRKCH,ITGA4,CD300A,RNASET2,CD180,BAZ1A,APBB1IP,HCK,TYROBP,RNF125,BIN2,BTK,HCLS1,IRF8,LCP2,CD48,TLR6,LCP1,DOCK2,SGK1,BLM,SELPLG,AOAH,STK4,IL2RG,SAMHD1,RASGRP3,ALOX5,ST8SIA4,SLAMF6,NCKAP1L,ZNF267,PAG1,IL10RA,LAPTM5,ARHGAP25,SCIMP,PTPRC,ARHGAP30,ARPC3,TBXAS1,NABP1,TNFSF8,MYO1F,MYO1G
gene_set_query	84	ETV6	127.3	ARCHS4 Coexpression,10;Enrichr Queries,64;ReMap ChIP-seq,20;GTEx Coexpression,415	FAM49B,NRP1,CD84,FKBP15,NCF2,HEXB,DOCK8,ITGB2,PLEK,PTPN22,PTPRJ,DDX60L,ITGAL,IFI30,PIK3CG,CTSS,UBASH3B,RAC2,CD33,CD53,DENND2D,VAV3,SERPINB1,FCER1G,PARP4,ITGA4,H2AFY,RNASET2,CD180,PLAUR,BAZ1A,MPEG1,APBB1IP,HCK,RNF144B,RAP2B,TYROBP,TFEC,ARHGEF3,ELMO1,BTK,IRF8,HCLS1,CD48,PLIN2,LCP2,LCP1,SGK1,DOCK2,SKAP2,SELPLG,C5AR1,DAPP1,IQGAP2,SAMHD1,HLA-DMA,NCKAP1L,GIT2,MAP3K1,IL10RA,LAPTM5,SCIMP,FLI1,SLC6A6,PTPR…
gene_set_query	85	ZBTB49	128	ARCHS4 Coexpression,115;GTEx Coexpression,141	SELPLG,NCF2,C5AR1,PLEK,AOAH,IL2RG,PIK3CG,RAC2,SLAMF6,CYTIP,CYTH1,CD53,GIT2,IL10RA,LAPTM5,PILRA,ARHGAP25,PTPRC,ARHGAP30,BIN2,TAOK3,HCLS1,CD48,LCP2,TLR6,LCP1,MYO1F
gene_set_query	86	BORCS8MEF2B	128	ARCHS4 Coexpression,128	CD53,SELPLG,NCF2,C5AR1,ITGB2,LAPTM5,LRMP,PILRA,ARHGAP25,APBB1IP,HCK,ARHGAP30,ALOX5,RAC2,HCLS1,CD48,LCP1,CYTH1,MYO1F,MYO1G
gene_set_query	87	GTF2B	128.5	ARCHS4 Coexpression,202;ENCODE ChIP-seq,55;ReMap ChIP-seq,166;GTEx Coexpression,91	FAM49B,NCF2,HEXB,PLEK,SNX10,IFI30,PIK3CG,LACTB,HHEX,RAC2,CYTIP,CD53,FCER1G,PARP4,WARS,PLAUR,BAZ1A,PGD,KMO,APBB1IP,HCK,TYROBP,BIN2,FANCD2,BTK,PLBD1,HCLS1,CD48,TLR6,LCP1,BCAT1,FTL,SKAP2,RBM47,SELPLG,C5AR1,NLRC4,SAMSN1,DRAM1,ALOX5,PSAP,ATG7,SEC23B,ZNF267,MPDU1,MPP1,SLC31A2,LAPTM5,SCIMP,SHCBP1,SLC6A6,ARHGAP30,NCEH1,P2RX4,ARPC3,GLB1,TBXAS1,REL,ZNF217,NABP1,GLA
gene_set_query	88	GFI1B	128.6	Literature ChIP-seq,30;ARCHS4 Coexpression,252;Enrichr Queries,92;ReMap ChIP-seq,197;GTEx Coexpression,72	DOCK4,NCF2,ADPGK,DOCK8,ITGB2,PLEK,PTPN22,IFI30,ITGAL,PIK3CG,HHEX,RAC2,CD36,CYTIP,GLUL,CD33,HAVCR2,VAV3,FCER1G,PRKCH,PARP4,CD300A,DAPK1,IFNGR2,APBB1IP,HCK,TYROBP,RNF125,RAP2B,BIN2,BTK,ELMO1,PLBD1,IRF8,LCP2,CD48,TNFRSF21,FTL,SKAP2,SELPLG,C5AR1,DAPP1,NPL,AOAH,IL2RG,STK4,PTGS1,ALOX5,PSAP,LRRC8D,RNF130,CCR1,MPP1,SLC31A2,LAPTM5,PILRA,ARHGAP25,FLI1,SLC6A6,NCEH1,ARHGAP30,P2RX4,TBXAS1,TNFSF8,MYO1F
gene_set_query	89	MAFB	128.8	ARCHS4 Coexpression,1;Enrichr Queries,24;ReMap ChIP-seq,92;GTEx Coexpression,398	CD86,NRP1,CD84,DOCK4,FKBP15,NCF2,HEXB,PLEK,ITGB2,PTPRJ,SIPA1L2,IFI30,CTSS,CXCL16,LACTB,RASSF4,CTSH,FLVCR2,CD36,GLUL,HAVCR2,CTSB,VAV3,SLC36A1,WARS,FCER1G,ACSL1,IFNGR2,RNASET2,CD180,PLAUR,AMPD3,MPEG1,HCK,RAP2B,TYROBP,SLC7A7,TFEC,IRF8,PLIN2,LCP2,SGK1,TNFRSF21,FTL,ASAH1,C5AR1,FPR3,NPL,AOAH,NLRC4,PLA2G7,GNS,PTGS1,SGPL1,HLA-DMA,DRAM1,ALOX5,EPB41L3,PSAP,SLAMF8,NLRP3,ATG7,RNF130,MPDU1,CCR1,MPP1,CD163,MAP…
gene_set_query	90	MEF2B	129.8	ARCHS4 Coexpression,149;Enrichr Queries,331;ReMap ChIP-seq,13;GTEx Coexpression,26	CD86,NCF2,PLEK,ITGB2,PTPN22,LRMP,IFI30,ITGAL,PIK3CG,UBASH3B,RAC2,PLXNC1,CYTIP,CD53,IFNAR2,DENND2D,FCER1G,ITGA4,CD300A,RNASET2,CD180,KMO,MPEG1,APBB1IP,GPRIN3,HCK,RNF144B,TYROBP,BIN2,BTK,HCLS1,IRF8,CD48,TLR6,LCP1,DOCK2,SGK1,SELPLG,DAPP1,GLRX,AOAH,STK4,IL2RG,SAMSN1,RASGRP3,ALOX5,ST8SIA4,SLAMF6,NCKAP1L,PAG1,CYTH1,GIT2,MAP3K1,IL10RA,LAPTM5,PILRA,ARHGAP25,SCIMP,SHCBP1,GPR137B,FLI1,ARHGAP30,TAOK3,KLHL6,…
gene_set_query	91	ELF1	131	Literature ChIP-seq,116;ARCHS4 Coexpression,9;ENCODE ChIP-seq,81;ReMap ChIP-seq,226;GTEx Coexpression,223	DOCK4,CD84,FKBP15,DOCK8,PLEK,LRMP,CALML4,IFI30,ITGAL,CTSS,PIK3CG,RAC2,CASP1,CYTIP,CD53,SERPINB1,PARP4,FCER1G,ITGA4,ARAP2,BAZ1A,PTBP3,APBB1IP,BIN2,FANCD2,BTK,HCLS1,CD48,LCP2,LCP1,DOCK2,FTL,SKAP2,SELPLG,DAPP1,AOAH,STK4,IQGAP2,IL2RG,SAMSN1,PTGS1,HLA-DMA,COMMD9,LRRC8C,NCKAP1L,CYTH1,MPDU1,MPP1,MAP3K1,IL10RA,LAPTM5,ARHGAP25,FLI1,PTPRC,ARHGAP30,TAOK3,KLHL6,TBXAS1,REL,ZNF217,MYO1G
gene_set_query	92	ZEB2	132	ARCHS4 Coexpression,11;Enrichr Queries,33;ReMap ChIP-seq,135;GTEx Coexpression,349	NRP1,DOCK4,CD84,MCTP1,FKBP15,NCF2,DOCK8,PLEK,ITGB2,DDX60L,PTPRJ,IFI30,PIK3CG,CTSS,RASSF2,CD36,PLXNC1,GLUL,CTSB,SERPINB1,FCER1G,ITGA4,CD180,PLAUR,ARAP2,MPEG1,HCK,TYROBP,TFEC,PLIN2,LCP2,SGK1,DOCK2,FTL,FPR3,NPL,AOAH,NLRC4,EPB41L3,ST8SIA4,NCKAP1L,RNF130,MPDU1,CCR1,MPP1,CD163,LAPTM5,MYO5A,LHFPL2,ATP2B1,FLI1,SLC6A6,PTPRE,DAB2,PTPRC,ACER3,DMXL2,TBXAS1,REL,ZNF217,MYO1F
gene_set_query	93	LTF	132.5	ARCHS4 Coexpression,144;GTEx Coexpression,121	NCF2,C5AR1,PLEK,ITGB2,PTPRJ,AOAH,NLRC4,ITGAL,IL2RG,PIK3CG,RASSF2,ALOX5,RAC2,NLRP3,CYTIP,HAVCR2,DENND2D,CMTM7,SERPINB1,CD300A,PLAUR,LAPTM5,PILRA,AMPD3,PGD,PTPRE,ARHGAP30,PLBD1,TNFSF8,LCP2,LCP1,DOCK2,MYO1F,MYO1G
gene_set_query	94	PPARG	135.2	Literature ChIP-seq,12;ARCHS4 Coexpression,240;Enrichr Queries,102;ReMap ChIP-seq,48;GTEx Coexpression,274	NRP1,HEXB,DOCK8,SLA,SNX10,LIPA,RASSF2,UBASH3B,RASGEF1B,FLVCR2,CD36,CYTIP,DENND2D,IFNAR2,SERPINB1,PRKCH,H2AFY,ACSL1,DAPK1,PLAUR,ACSL5,AMPD3,MPEG1,PTBP3,APBB1IP,RNF144B,RNF125,GSAP,PLIN2,LCP2,LCP1,SGK1,BCAT1,TNFRSF21,FTL,ASAH1,SELPLG,PRR5L,GLRX,GNS,PTGS1,DPP4,COMMD9,PSAP,LRRC8C,IL10RA,DAB2,TBXAS1,ZNF217,NABP1
gene_set_query	95	STAT2	135.4	ARCHS4 Coexpression,53;ENCODE ChIP-seq,35;Enrichr Queries,56;ReMap ChIP-seq,77;GTEx Coexpression,456	ADPGK,NCF2,DOCK8,PLEK,ITGB2,DDX60L,PTPRJ,IFI30,LIPA,CTSS,CXCL16,LACTB,CASP1,CD33,CTSB,CD53,SERPINB1,WARS,ACSL1,PLAUR,BAZ1A,MPEG1,HCK,SLC7A7,IRF8,HCLS1,GSAP,LCP2,LCP1,SGK1,DOCK2,SELPLG,C5AR1,GLRX,AOAH,NLRC4,SAMHD1,DRAM1,ALOX5,SLAMF6,CYTH1,MPDU1,MPP1,CCR1,IL10RA,LAPTM5,PILRA,ARHGAP25,PTPRC,ARHGAP30,KLHL6,NABP1,MYO1F,EZH2,MYO1G
gene_set_query	96	ZNF366	138.3	ARCHS4 Coexpression,137;Enrichr Queries,41;GTEx Coexpression,237	CD86,NRP1,RBM47,CD84,PLEK,FPR3,LIPA,PLA2G7,PIK3CG,RASGRP3,RASSF2,LRRC8C,SLAMF8,CD36,PLXNC1,HAVCR2,CTSB,CCR1,CD163,CD180,LAPTM5,ARHGAP25,SCIMP,FLI1,PTPRE,DAB2,RNF125,PTPRC,P2RX4,KLHL6,TFEC,IRF8,LCP2,SGK1,CPVL,MYO1F
gene_set_query	97	BCL11B	141.3	Literature ChIP-seq,118;ARCHS4 Coexpression,94;Enrichr Queries,98;GTEx Coexpression,255	NRP1,DOCK8,IQGAP2,STK4,ITGAL,IL2RG,SGPL1,RASGEF1B,RAC2,PLXNC1,CYTIP,PAG1,CYTH1,VAV3,DENND2D,MAP3K1,PRKCH,ITGA4,IL10RA,IPMK,ARAP2,ATP2B1,ARHGAP25,APBB1IP,GPRIN3,TIAM1,RNF125,PTPRC,ARHGAP30,ARHGEF3,HCLS1,CD48,LCP2,SGK1,BCAT1,DOCK2,MYO1G
gene_set_query	98	RAG1	142.7	ARCHS4 Coexpression,214;Enrichr Queries,60;GTEx Coexpression,154	NRP1,RBM47,HEXB,ITGB2,PTPN22,LRMP,IQGAP2,ITGAL,LIPA,GNS,CTSS,PIK3CG,DPP4,HHEX,UBASH3B,CASP1,CD36,PAG1,CTSB,VAV3,ITGA4,H2AFY,LAPTM5,FLI1,APBB1IP,DAB2,PTPRC,GLB1,IRF8,TPP1,CPVL,SGK1,DOCK2
gene_set_query	99	STAT6	143	Literature ChIP-seq,7;ARCHS4 Coexpression,62;Enrichr Queries,103;GTEx Coexpression,400	NRP1,FKBP15,ADPGK,NCF2,DOCK8,ITGB2,SLA,PTPRJ,SNX10,PTPN22,ITGAL,CTSS,RASSF2,RAC2,CTSH,CTSB,CD53,VAV3,PARP4,PRKCH,SFMBT2,PLAUR,MPEG1,APBB1IP,HCK,TIAM1,IRF8,PLBD1,HCLS1,LCP2,TLR6,LCP1,SGK1,DOCK2,SELPLG,C5AR1,NLRC4,STK4,RASGRP3,DPP4,ALOX5,CYTH1,ZNF267,LAPTM5,PILRA,ARHGAP25,FLI1,SLC6A6,PTPRE,ARHGAP30,KLHL6,GLB1,NABP1,TPP1,MYO1F,MYO1G
gene_set_query	100	STAT1	144	Literature ChIP-seq,104;ARCHS4 Coexpression,65;ENCODE ChIP-seq,20;Enrichr Queries,69;ReMap ChIP-seq,3;GTEx Coexpression,603	CD86,FAM49B,NRP1,NRP2,NCF2,ADPGK,DOCK8,PLEK,ITGB2,PTPRJ,DDX60L,IFI30,ITGAL,CTSS,CXCL16,LACTB,RASSF2,RASSF4,RAC2,CASP1,PLXNC1,CYTIP,CTSB,DENND2D,IFNAR2,CD53,SERPINB1,FCER1G,WARS,ITGA4,ACSL1,IFNGR2,SFMBT2,CD180,PLAUR,AMPD3,PGD,MPEG1,HCK,RNF144B,SLC7A7,TYROBP,IRF8,HCLS1,CD48,GSAP,LCP2,LCP1,SGK1,DOCK2,RBM47,SELPLG,FPR3,GLRX,AOAH,SAMHD1,STK4,IL2RG,GNS,HLA-DMA,DRAM1,PSAP,LRRC8C,NLRP3,NCKAP1L,ZNF267,CYT…
gene_set_query	101	IKZF2	144	ARCHS4 Coexpression,150;Enrichr Queries,65;GTEx Coexpression,217	NRP1,DOCK8,DAPP1,LRMP,IQGAP2,STK4,RASGRP3,DPP4,ST8SIA4,NCKAP1L,PLXNC1,GLUL,PAG1,CYTH1,VAV3,PRKCH,ITGA4,ARAP2,SCIMP,PTBP3,TIAM1,ARHGAP30,BTK,REL,NABP1,IRF8,ZNF217,CD48,LCP1,SGK1,DOCK2,EZH2,MYO1G
gene_set_query	102	NFIL3	146.3	ARCHS4 Coexpression,33;Enrichr Queries,248;GTEx Coexpression,158	CD86,NCF2,C5AR1,PLEK,ITGB2,GLRX,AOAH,NLRC4,SAMSN1,CTSS,CXCL16,RASSF2,ALOX5,NLRP3,CYTIP,GLUL,CCR1,FCER1G,ACSL1,IFNGR2,RNASET2,IPMK,PLAUR,LAPTM5,PILRA,MPEG1,APBB1IP,SLC6A6,HCK,PTPRE,TYROBP,ARHGAP30,TBXAS1,IRF8,PLBD1,HCLS1,LCP2,PLIN2,SGK1,DOCK2,GLA,MYO1F
gene_set_query	103	MBD4	149.8	ARCHS4 Coexpression,199;ENCODE ChIP-seq,112;Enrichr Queries,348;ReMap ChIP-seq,75;GTEx Coexpression,15	CD84,FKBP15,NCF2,ADPGK,HEXB,DOCK8,SLA,DDX60L,PTPN22,LRMP,PIK3CG,RASSF4,RAC2,CASP1,PLXNC1,GLUL,CD33,CTSB,CD53,IFNAR2,SERPINB1,FCER1G,RNASET2,CD180,ACSL5,BAZ1A,APBB1IP,HCK,RNF144B,BIN2,FANCD2,BTK,HCLS1,IRF8,GSAP,PLIN2,TLR6,LCP1,FAM20A,DOCK2,SGK1,TNFRSF21,FTL,SKAP2,DAPP1,NLRC4,STK4,SAMSN1,HLA-DMA,ALOX5,ST8SIA4,LRRC8D,SLAMF6,NCKAP1L,MBNL3,RNF130,SEC23B,ZNF267,MPDU1,CMTM7,MAP3K1,LAPTM5,ARHGAP25,SCIMP,…
gene_set_query	104	CEBPA	151.4	Literature ChIP-seq,135;ARCHS4 Coexpression,141;Enrichr Queries,36;ReMap ChIP-seq,25;GTEx Coexpression,420	CD86,NRP1,DOCK4,NCF2,HEXB,ITGB2,SLA,ITGAL,IFI30,LIPA,CTSS,CXCL16,HHEX,RASSF4,RAC2,CTSH,CD36,GLUL,CTSB,DENND2D,IFNAR2,SERPINB1,PRKCH,FCER1G,PARP4,ACSL1,IFNGR2,CD180,AMPD3,PGD,MPEG1,APBB1IP,HCK,RNF125,TYROBP,IRF8,PLBD1,HCLS1,PLIN2,LCP1,SGK1,DOCK2,FTL,ASAH1,GLRX,SAMHD1,GNS,DPP4,DRAM1,PSAP,LRRC8C,NCKAP1L,MBNL3,RNF130,CCR1,CMTM7,SLC31A2,LAPTM5,PILRA,NCEH1,PTPRC,ZNF217,NABP1,CPVL,EZH2
gene_set_query	105	ETV3L	153.3	ARCHS4 Coexpression,154;Enrichr Queries,116;GTEx Coexpression,190	NRP1,NCF2,PLEK,LRMP,SNX10,SAMSN1,RASGRP3,DRAM1,RASGEF1B,EPB41L3,NLRP3,FLVCR2,SLAMF6,ITGA4,SLC31A2,TNFSF15,LAPTM5,PLAUR,PILRA,AMPD3,LHFPL2,KMO,SCIMP,RNF144B,P2RX4,TFEC,IRF8,CD48,SGK1,GLA,MYO1G
gene_set_query	106	ZNF586	156.3	ARCHS4 Coexpression,239;Enrichr Queries,198;GTEx Coexpression,32	SELPLG,NCF2,C5AR1,PLEK,ITGB2,SLA,PTPN22,GLRX,AOAH,IL2RG,SAMSN1,PIK3CG,CNDP2,ALOX5,ST8SIA4,RAC2,LRRC8C,CYTIP,CYTH1,ZNF267,CD53,IFNAR2,VAV3,FCER1G,PRKCH,CD300A,LAPTM5,PILRA,ARHGAP25,APBB1IP,HCK,TIAM1,TYROBP,PTPRC,ARHGAP30,RNF125,BIN2,TBXAS1,PLBD1,TNFSF8,LCP2,CD48,TLR6,LCP1,MYO1F
gene_set_query	107	VDR	156.6	Literature ChIP-seq,11;ARCHS4 Coexpression,183;Enrichr Queries,88;ReMap ChIP-seq,236;GTEx Coexpression,265	CD86,NRP1,RBM47,C5AR1,GLRX,PTPRJ,DDX60L,IFI30,CTSS,PTGS1,DPP4,LACTB,SGPL1,PSAP,CASP1,SLAMF8,RAC2,CTSH,ZNF267,MPDU1,CTSB,VAV3,CCR1,SLC36A1,SERPINB1,FCER1G,H2AFY,ACSL1,IPMK,PLAUR,ACSL5,AMPD3,PTBP3,HCK,DAB2,SLC7A7,PTPRC,GLB1,IRF8,SGK1,FTL
gene_set_query	108	ARNTL	163.5	ARCHS4 Coexpression,25;Enrichr Queries,290;ReMap ChIP-seq,175;GTEx Coexpression,164	NRP1,NCF2,DOCK8,ITGB2,SLA,PTPRJ,ITGAL,CTSS,LACTB,RASSF2,RAC2,CASP1,CD36,CYTIP,GLUL,CD53,ACSL1,DAPK1,IPMK,ARAP2,APBB1IP,GPRIN3,RNF144B,HCK,RNF125,BIN2,ARHGEF3,HCLS1,GSAP,LCP2,TLR6,LCP1,SGK1,DOCK2,SELPLG,C5AR1,GLRX,AOAH,STK4,IL2RG,SAMSN1,PSAP,PAG1,CYTH1,CD163,SLC31A2,IL10RA,LAPTM5,ARHGAP25,SLC6A6,PTPRE,CD4,PTPRC,ARHGAP30,CPVL,MYO1F,MYO1G
gene_set_query	109	ZNF462	164.7	ARCHS4 Coexpression,242;Enrichr Queries,243;GTEx Coexpression,9	CD86,NRP1,CD84,DOCK4,PLEK,ITGB2,PTPRJ,PTPN22,LRMP,IFI30,ITGAL,SIPA1L2,CTSS,PIK3CG,RAC2,CYTIP,CD33,CD53,IFNAR2,VAV3,CD300A,DAPK1,RNASET2,APBB1IP,TYROBP,BIN2,BTK,HCLS1,LCP2,TLR6,LCP1,DOCK2,SGK1,TNFRSF21,AOAH,STK4,IL2RG,SAMSN1,ALOX5,ST8SIA4,SLAMF6,NCKAP1L,PAG1,CYTH1,CCR1,MPP1,LAPTM5,ARHGAP25,PTPRC,ARHGAP30,P2RX4,KLHL6,TBXAS1,TNFSF8,MYO1G
gene_set_query	110	ATF6	167.3	ARCHS4 Coexpression,307;Enrichr Queries,108;GTEx Coexpression,87	NRP1,SELPLG,NCF2,SLA,PTPRJ,GLRX,NLRC4,SAMSN1,GNS,PIK3CG,ALOX5,ATG7,GLUL,CTSB,CCR1,CD53,IFNAR2,VAV3,FCER1G,SLC31A2,IFNGR2,MYO5A,BAZ1A,ATP2B1,APBB1IP,HCK,TIAM1,RNF144B,TYROBP,PTPRC,BIN2,FANCD2,TBXAS1,PLBD1,HCLS1,NABP1,TLR6,LCP1,SGK1
gene_set_query	111	ZNF394	171.7	ARCHS4 Coexpression,82;Enrichr Queries,393;GTEx Coexpression,40	SELPLG,NCF2,DOCK8,C5AR1,PLEK,ITGB2,DAPP1,AOAH,ITGAL,IL2RG,STK4,SAMSN1,PIK3CG,RAC2,NLRP3,CYTIP,GLUL,CD33,CYTH1,CD53,CMTM7,MAP3K1,CD300A,ACSL1,IL10RA,LAPTM5,PLAUR,PILRA,ARHGAP25,APBB1IP,TYROBP,ARHGAP30,RNF125,PTPRC,P2RX4,BIN2,TBXAS1,HCLS1,TNFSF8,LCP2,CD48,LCP1,SGK1,DOCK2,GLA,MYO1F,MYO1G
gene_set_query	112	GATA2	172.8	Literature ChIP-seq,16;ARCHS4 Coexpression,212;ENCODE ChIP-seq,21;Enrichr Queries,239;ReMap ChIP-seq,79;GTEx Coexpression,470	NRP1,FAM49B,DOCK8,TPM3P9,PTPRJ,LIPA,LACTB,HHEX,RASGEF1B,RAC2,CTSH,GLUL,CD33,CTSB,SLC36A1,VAV3,SERPINB1,PRKCH,ITGA4,H2AFY,ACSL1,DAPK1,SFMBT2,IFNGR2,RNASET2,CD180,AMPD3,RNF144B,BTK,ELMO1,SGK1,BCAT1,DOCK2,ASAH1,SELPLG,DAPP1,FPR3,NPL,IQGAP2,SAMSN1,GNS,PTGS1,RASGRP3,SGPL1,PSAP,LRRC8D,SLAMF6,RNF130,CYTH1,MPP1,OSBPL3,LAPTM5,ATP2B1,LHFPL2,FLI1,CD4,DAB2,P2RX4,PTPRC,TAOK3,KLHL6,GLB1,ACER3,DMXL2,TBXAS1,ZNF2…
gene_set_query	113	ZNF385A	177.3	ARCHS4 Coexpression,61;Enrichr Queries,61;GTEx Coexpression,410	NRP1,NCF2,ITGB2,C5AR1,FPR3,NPL,NLRC4,IFI30,CTSS,PTGS1,SGPL1,ALOX5,PSAP,SLAMF8,CTSH,CD36,GLUL,RNF130,CTSB,VAV3,CCR1,FCER1G,IL10RA,ARAP2,LAPTM5,PLAUR,PILRA,MPEG1,PTPRE,SLC6A6,HCK,CD4,SLC7A7,TYROBP,ARHGAP30,TBXAS1,PLBD1,HCLS1,SGK1,MYO1F,FTL
gene_set_query	114	ZNF107	177.3	ARCHS4 Coexpression,321;Enrichr Queries,168;GTEx Coexpression,43	CD84,BLM,ADPGK,DOCK8,DAPP1,PTPN22,LRMP,DDX60L,STK4,SLAMF6,NCKAP1L,ZNF267,CYTH1,PAG1,CD53,DENND2D,MAP3K1,ITGA4,OSBPL3,RNASET2,CD180,ARAP2,BAZ1A,SCIMP,SHCBP1,PTBP3,ARHGAP30,KLHL6,FANCD2,BTK,REL,ZNF217,IRF8,CD48,TLR6,DOCK2,MYO1G,EZH2
gene_set_query	115	FOXO1	178	Literature ChIP-seq,10;ARCHS4 Coexpression,225;Enrichr Queries,223;ReMap ChIP-seq,29;GTEx Coexpression,403	NRP1,FAM49B,NRP2,DOCK8,HEXB,SLA,DDX60L,LRMP,PTPN22,IFI30,RASSF2,UBASH3B,RAC2,CYTIP,GLUL,CTSB,DENND2D,VAV3,FCER1G,PRKCH,PARP4,ITGA4,DAPK1,IFNGR2,CD180,PLAUR,ARAP2,AMPD3,MPEG1,PTBP3,GPRIN3,APBB1IP,SLC7A7,RNF125,TYROBP,ARHGEF3,BTK,IRF8,LCP2,FAM20A,SGK1,SKAP2,SELPLG,C5AR1,GLRX,PRR5L,SAMHD1,STK4,IQGAP2,GNS,PSAP,LRRC8D,SLAMF6,PAG1,CYTH1,GIT2,MAP3K1,OSBPL3,LAPTM5,LHFPL2,ARHGAP25,FLI1,CD4,PTPRC,KLHL6,NAB…
gene_set_query	116	HNF4G	180.2	ARCHS4 Coexpression,265;ENCODE ChIP-seq,93;Enrichr Queries,134;ReMap ChIP-seq,115;GTEx Coexpression,294	RBM47,HEXB,CALML4,SAMHD1,IQGAP2,CTSS,CNDP2,DPP4,HLA-DMA,RASSF4,ST8SIA4,LRRC8D,PLXNC1,CD36,MBNL3,PAG1,CTSB,SLC36A1,SERPINB1,FCER1G,ACSL5,AMPD3,CD4,SLC7A7,TAOK3,SGK1,FTL
gene_set_query	117	C11ORF95	184	GTEx Coexpression,184	DENND2D,H2AFY,DAPP1,BAZ1A,CYTH1,EZH2,PTBP3
gene_set_query	118	L3MBTL3	184.5	ARCHS4 Coexpression,294;GTEx Coexpression,75	ADPGK,DOCK8,SLA,DDX60L,PTPN22,STK4,GNS,PIK3CG,ST8SIA4,CD53,IFNAR2,CMTM7,MAP3K1,IL10RA,LAPTM5,ARHGAP25,FLI1,MPEG1,DAB2,PTPRC,HCLS1,NABP1,TNFSF8,TPP1,TLR6,DOCK2,BCAT1,GLA,SERINC5
gene_set_query	119	PCGF2	185.5	ARCHS4 Coexpression,217;ReMap ChIP-seq,154	CD53,MCTP1,SFMBT2,DOCK8,PLEK,ITGB2,LAPTM5,IQGAP2,PLA2G7,HCK,RNF125,PTPRC,ARHGAP30,RAC2,IRF8,HCLS1,LCP2,LCP1,MBNL3,DOCK2
gene_set_query	120	ZBTB14	186.5	ARCHS4 Coexpression,121;GTEx Coexpression,252	CD53,MAP3K1,DOCK8,DAPP1,PTPRJ,STK4,ITGAL,LIPA,FLI1,PIK3CG,PTGS1,PTBP3,RASSF2,PTPRC,ARHGAP30,TAOK3,BIN2,BTK,LRRC8D,LCP1,DOCK2,RNF130,CYTH1,SKAP2
gene_set_query	121	MYBL1	186.8	Literature ChIP-seq,160;ARCHS4 Coexpression,170;Enrichr Queries,307;GTEx Coexpression,110	CD86,BLM,C5AR1,PLEK,PTPN22,PTPRJ,LRMP,AOAH,STK4,ITGAL,IL2RG,SAMHD1,RAC2,SLAMF6,NCKAP1L,CYTIP,CYTH1,HAVCR2,MAP3K1,ITGA4,CD300A,IL10RA,PLAUR,SHCBP1,PTPRC,NCEH1,ARHGAP30,FANCD2,ZNF217,LCP2,DOCK2,SGK1,MYO1G,EZH2
gene_set_query	122	VENTX	190.3	ARCHS4 Coexpression,500;Enrichr Queries,42;GTEx Coexpression,29	CD86,NCF2,ITGB2,SLA,DDX60L,IFI30,PIK3CG,HHEX,PLXNC1,CD36,CD33,CD53,IFNAR2,FCER1G,IFNGR2,PLAUR,APBB1IP,HCK,TYROBP,BIN2,PLBD1,HCLS1,IRF8,LCP2,TLR6,SGK1,RBM47,SELPLG,C5AR1,NPL,AOAH,NLRC4,RASGRP3,ALOX5,EPB41L3,ST8SIA4,CCR1,CMTM7,CD163,LAPTM5,PILRA,ARHGAP25,SCIMP,PTPRE,ARHGAP30,TBXAS1,TNFSF8,CPVL,MYO1F
gene_set_query	123	ZNF697	190.7	ARCHS4 Coexpression,218;Enrichr Queries,174;GTEx Coexpression,180	NRP1,NRP2,TNFSF15,HEXB,PLAUR,AMPD3,LHFPL2,SIPA1L2,GNS,SLC6A6,DAB2,DRAM1,PSAP,LRRC8C,SLAMF8,NABP1,CD36,SGK1,TNFRSF21,CTSB
gene_set_query	124	ETS2	195.8	Literature ChIP-seq,88;ARCHS4 Coexpression,104;Enrichr Queries,167;GTEx Coexpression,424	CD86,NRP1,RBM47,C5AR1,PLEK,CXCL16,CNDP2,HLA-DMA,RASGEF1B,CTSH,NLRP3,GLUL,RNF130,ATG7,CTSB,VAV3,CCR1,SERPINB1,MAP3K1,H2AFY,ACSL1,IFNGR2,OSBPL3,PLAUR,LAPTM5,ACSL5,AMPD3,LHFPL2,PTPRE,RAP2B,TFEC,TBXAS1,PLIN2,LCP2,SGK1,TNFRSF21
gene_set_query	125	ERG	196.6	Literature ChIP-seq,81;ARCHS4 Coexpression,180;Enrichr Queries,124;ReMap ChIP-seq,265;GTEx Coexpression,333	NRP1,NRP2,CD84,MCTP1,ITGB2,TPM3P9,PTPN22,IQGAP2,RASGRP3,PTGS1,HLA-DMA,HHEX,PSAP,LRRC8C,CD36,GLUL,ATG7,SEC23B,MPDU1,CTSB,VAV3,DENND2D,IFNAR2,SERPINB1,PRKCH,PARP4,ITGA4,H2AFY,DAPK1,ACSL1,ACSL5,FLI1,APBB1IP,PTPRE,DAB2,CD4,RAP2B,ARHGAP30,TFEC,ELMO1,BTK,ZNF217,HCLS1,SGK1
gene_set_query	126	NFE2L2	198.4	Literature ChIP-seq,27;ARCHS4 Coexpression,48;Enrichr Queries,159;ReMap ChIP-seq,201;GTEx Coexpression,557	HEXB,ITGB2,IFI30,SIPA1L2,CTSS,PIK3CG,CXCL16,LACTB,HHEX,FLVCR2,CTSH,GLUL,CTSB,VAV3,ACSL1,DAPK1,IFNGR2,IPMK,PLAUR,ARAP2,AMPD3,PGD,MPEG1,PTBP3,RNF144B,PLIN2,GSAP,LCP1,SGK1,FTL,ASAH1,RBM47,C5AR1,DAPP1,GLRX,FPR3,NPL,GNS,SAMSN1,PLA2G7,RASGRP3,DRAM1,PSAP,SLAMF8,ST8SIA4,MPDU1,CCR1,CD163,MAP3K1,SLC31A2,PILRA,LHFPL2,GPR137B,SLC6A6,DAB2,TBXAS1,TPP1
gene_set_query	127	ZFAT	198.7	ARCHS4 Coexpression,233;Enrichr Queries,200;GTEx Coexpression,163	VAV3,ITGA4,DAPK1,DOCK8,LRMP,PTPRJ,IQGAP2,SCIMP,MPEG1,TIAM1,DAB2,FANCD2,BTK,ELMO1,LRRC8D,IRF8,SLAMF6,CD48,LCP1,DOCK2,SGK1,MBNL3,MYO1G
gene_set_query	128	KLF3	200.3	ARCHS4 Coexpression,83;Enrichr Queries,197;ReMap ChIP-seq,206;GTEx Coexpression,315	NRP1,BLM,SELPLG,HEXB,DOCK8,ITGB2,DAPP1,PTPRJ,STK4,ITGAL,CTSS,PIK3CG,SGPL1,MBNL3,GLUL,PAG1,CYTH1,CTSB,VAV3,MPP1,MAP3K1,ITGA4,SFMBT2,IL10RA,ATP2B1,ARHGAP25,FLI1,PTBP3,APBB1IP,SLC6A6,RNF125,PTPRC,ARHGAP30,BIN2,ZNF217,HCLS1,LCP2,SGK1,DOCK2,MYO1F
gene_set_query	129	ZBED2	202.7	ARCHS4 Coexpression,116;Enrichr Queries,299;GTEx Coexpression,193	ASAH1,NCF2,SLA,STK4,IL2RG,SAMSN1,DPP4,HHEX,RASSF4,RAC2,LRRC8C,SLAMF6,CYTIP,CTSB,DENND2D,PRKCH,WARS,ACSL1,OSBPL3,ARAP2,PLAUR,RNF144B,CD4,PTPRC,KLHL6,TNFSF8,CD48,LCP2,LCP1,SGK1,DOCK2,TNFRSF21,MYO1G
gene_set_query	130	ZNF276	203	ARCHS4 Coexpression,123;Enrichr Queries,391;GTEx Coexpression,95	SELPLG,FKBP15,NCF2,DOCK8,ITGB2,AOAH,ITGAL,IL2RG,PIK3CG,RASSF2,ALOX5,RAC2,CASP1,GLUL,CYTH1,CTSB,DENND2D,CD300A,LAPTM5,PILRA,ARHGAP25,APBB1IP,HCK,PTPRC,ARHGAP30,BIN2,HCLS1,TNFSF8,LCP2,TPP1,LCP1,SGK1,DOCK2,MYO1F,MYO1G
gene_set_query	131	KLF13	203.5	ARCHS4 Coexpression,100;Enrichr Queries,191;ReMap ChIP-seq,261;GTEx Coexpression,262	NRP1,SELPLG,NCF2,DOCK8,ITGB2,PTPRJ,ITGAL,CTSS,RASSF2,UBASH3B,ALOX5,RAC2,NCKAP1L,GLUL,PAG1,CYTH1,CTSB,SLC36A1,GIT2,MAP3K1,IL10RA,LAPTM5,MPEG1,TIAM1,SLC6A6,HCK,PTPRC,ARHGAP30,ARHGEF3,HCLS1,LCP2,LCP1,SGK1,DOCK2,MYO1F,MYO1G
gene_set_query	132	ZNF217	204.7	Literature ChIP-seq,24;ARCHS4 Coexpression,557;ENCODE ChIP-seq,110;Enrichr Queries,286;ReMap ChIP-seq,121;GTEx Coexpression,130	FAM49B,NRP1,DOCK4,ADPGK,HEXB,ITGB2,PTPN22,PTPRJ,SIPA1L2,FLVCR2,CTSB,DENND2D,VAV3,PARP4,PRKCH,ITGA4,DAPK1,SFMBT2,CD180,ARAP2,BAZ1A,KMO,PTBP3,TIAM1,RAP2B,BIN2,FANCD2,SGK1,DOCK2,RBM47,DAPP1,STK4,IQGAP2,GNS,ST8SIA4,MBNL3,ZNF267,MAP3K1,TNFSF15,MYO5A,LHFPL2,SLC6A6,PTPRE,DAB2,ARHGAP30,P2RX4,NCEH1,PTPRC,DMXL2,REL,NABP1,ZNF217,SERINC5,EZH2
gene_set_query	133	HIVEP3	206.3	ARCHS4 Coexpression,18;Enrichr Queries,104;GTEx Coexpression,497	CD86,NRP1,DOCK4,CD84,DOCK8,PLEK,ITGB2,PTPRJ,SIPA1L2,IFI30,CXCL16,UBASH3B,HAVCR2,CTSB,VAV3,CD53,FCER1G,SFMBT2,IFNGR2,RNASET2,ARAP2,PLAUR,AMPD3,APBB1IP,TIAM1,TYROBP,ARHGEF3,ELMO1,HCLS1,LCP2,LCP1,SGK1,DOCK2,C5AR1,NPL,HLA-DMA,SLAMF8,LRRC8C,PAG1,CCR1,IL10RA,LAPTM5,LHFPL2,PTPRE,CD4,P2RX4,KLHL6,TBXAS1,REL
gene_set_query	134	RFX5	206.6	ARCHS4 Coexpression,269;ENCODE ChIP-seq,73;Enrichr Queries,389;ReMap ChIP-seq,183;GTEx Coexpression,119	CD86,CD84,DOCK8,PLEK,PTPN22,LRMP,IFI30,LIPA,HHEX,RAC2,GLUL,WARS,ITGA4,H2AFY,CD180,IPMK,AMPD3,RAP2B,BTK,IRF8,HCLS1,CD48,GSAP,LCP1,DOCK2,SGK1,FTL,GLRX,NLRC4,STK4,SAMHD1,GNS,HLA-DMA,SLAMF6,NCKAP1L,ATG7,RNF130,ZNF267,SLC31A2,SCIMP,SHCBP1,GPR137B,CD4,ARHGAP30,ARPC3,GLB1,NABP1,ZNF217,TPP1,GLA,MYO1G,EZH2
gene_set_query	135	ZNF710	208	ARCHS4 Coexpression,125;Enrichr Queries,143;GTEx Coexpression,356	NRP1,DOCK4,RBM47,NCF2,C5AR1,ITGB2,PTPRJ,NLRC4,CTSS,RASSF2,ALOX5,PSAP,SEC23B,CCR1,SERPINB1,LAPTM5,AMPD3,LHFPL2,PILRA,MPEG1,SLC6A6,HCK,TYROBP,ARHGAP30,ZNF217,PLBD1,HCLS1,LCP1,BCAT1,SGK1,MYO1F
gene_set_query	136	ETV7	211	ARCHS4 Coexpression,113;Enrichr Queries,80;GTEx Coexpression,440	NCF2,DAPP1,DDX60L,SNX10,IFI30,SAMHD1,CTSS,RASGRP3,DRAM1,CASP1,RAC2,CYTIP,VAV3,CCR1,CD53,WARS,SLC31A2,ACSL1,IL10RA,PLAUR,PILRA,PTBP3,HCK,SLC7A7,TYROBP,REL,IRF8,HCLS1,CD48,LCP2,MYO1F
gene_set_query	137	ELK3	212	Literature ChIP-seq,119;ARCHS4 Coexpression,286;Enrichr Queries,170;GTEx Coexpression,273	NRP1,NRP2,HEXB,DAPP1,PTPRJ,NPL,PTGS1,UBASH3B,LRRC8C,ST8SIA4,RAC2,CYTH1,MPDU1,MPP1,MAP3K1,LAPTM5,PLAUR,LHFPL2,BAZ1A,PGD,FLI1,DAB2,RNF125,RAP2B,SGK1,MYO1F,SKAP2,FTL
gene_set_query	138	MBD2	212.8	ARCHS4 Coexpression,112;Enrichr Queries,256;ReMap ChIP-seq,240;GTEx Coexpression,243	NCF2,DOCK8,ITGB2,DAPP1,PTPRJ,NLRC4,IFI30,CTSS,ALOX5,NCKAP1L,PLXNC1,CYTH1,CTSB,MAP3K1,H2AFY,ACSL1,SFMBT2,LAPTM5,BAZ1A,ATP2B1,MPEG1,PTBP3,SLC6A6,HCK,ARHGAP30,BTK,ZNF217,HCLS1,CD48,LCP1,SGK1,DOCK2,MYO1G
gene_set_query	139	BHLHE40	218.3	ARCHS4 Coexpression,289;ENCODE ChIP-seq,11;ReMap ChIP-seq,129;GTEx Coexpression,444	HEXB,DOCK8,ITGB2,PTPRJ,IFI30,CTSS,PIK3CG,RASSF4,RASGEF1B,CTSH,CYTIP,GLUL,HAVCR2,VAV3,SLC36A1,SERPINB1,CD300A,RNASET2,AMPD3,BAZ1A,MPEG1,PTBP3,HCLS1,PLIN2,LCP2,LCP1,FTL,RBM47,SELPLG,C5AR1,STK4,IL2RG,RASGRP3,HLA-DMA,COMMD9,SLAMF8,CYTH1,MPDU1,CCR1,MAP3K1,SLC31A2,OSBPL3,LAPTM5,SCIMP,FLI1,SLC6A6,NCEH1,TAOK3,ARPC3,DMXL2,MYO1G
gene_set_query	140	MAF	218.5	ARCHS4 Coexpression,253;Enrichr Queries,75;ReMap ChIP-seq,145;GTEx Coexpression,401	NRP1,SELPLG,ITGB2,ITGAL,IL2RG,IQGAP2,STK4,CTSS,DPP4,SGPL1,RAC2,ST8SIA4,CD36,PLXNC1,CYTIP,GLUL,MPDU1,CTSB,HAVCR2,VAV3,DENND2D,MAP3K1,LAPTM5,ACSL5,LHFPL2,GPRIN3,CD4,DAB2,TYROBP,IRF8,SGK1,FTL,MYO1G
gene_set_query	141	BCL6B	220	ARCHS4 Coexpression,295;Enrichr Queries,154;GTEx Coexpression,211	NRP1,NRP2,DOCK4,PRKCH,WARS,PLAUR,FLI1,RASGRP3,DAB2,HHEX,LRRC8C,IRF8,CD36,SGK1
gene_set_query	142	ZNF600	222	ARCHS4 Coexpression,237;Enrichr Queries,66;GTEx Coexpression,363	ADPGK,DAPP1,TPM3P9,DDX60L,SAMHD1,STK4,IL2RG,SAMSN1,PIK3CG,DPP4,CD36,ZNF267,PAG1,DENND2D,VAV3,CD53,MAP3K1,PRKCH,ACSL1,DAB2,P2RX4,RNF125,PTPRC,NABP1,SGK1
gene_set_query	143	RARA	222.6	Literature ChIP-seq,148;ARCHS4 Coexpression,103;Enrichr Queries,632;ReMap ChIP-seq,192;GTEx Coexpression,38	NRP1,NCF2,ITGB2,SLA,PIK3CG,CTSS,RASSF2,RAC2,PLXNC1,CD33,CD53,IFNAR2,FCER1G,PLAUR,APBB1IP,HCK,TYROBP,SLC7A7,BIN2,FANCD2,HCLS1,PLBD1,LCP2,TLR6,LCP1,FAM20A,SGK1,ATP6V1A,SELPLG,C5AR1,GLRX,AOAH,NLRC4,IQGAP2,PTGS1,ALOX5,ST8SIA4,RNF130,CYTH1,MPDU1,CCR1,CMTM7,TNFSF15,LAPTM5,PILRA,ARHGAP25,SLC6A6,ARHGAP30,KLHL6,TBXAS1,TNFSF8,TPP1,GLA,MYO1F,MYO1G
gene_set_query	144	AHR	224.6	Literature ChIP-seq,90;ARCHS4 Coexpression,108;Enrichr Queries,135;ReMap ChIP-seq,153;GTEx Coexpression,637	NRP1,FAM49B,RBM47,ITGB2,DDX60L,FPR3,PTPRJ,SAMHD1,SIPA1L2,GNS,CTSS,DRAM1,PSAP,ST8SIA4,FLVCR2,CTSH,NLRP3,CD36,MBNL3,MPDU1,CTSB,CCR1,WARS,PARP4,PRKCH,IL10RA,CD180,PLAUR,LHFPL2,MPEG1,PTBP3,PTPRE,DAB2,KLHL6,DMXL2,TFEC,REL,ZNF217,NABP1,LCP2,SGK1,DOCK2,TNFRSF21
gene_set_query	145	HIVEP1	225.3	ARCHS4 Coexpression,201;Enrichr Queries,176;GTEx Coexpression,299	NRP1,DOCK4,MAP3K1,ACSL1,DOCK8,MYO5A,PTPRJ,DDX60L,ATP2B1,STK4,PTBP3,KLHL6,DMXL2,REL,ZNF217,LCP2,SGK1,CYTIP,DOCK2,ZNF267
gene_set_query	146	KDM2B	227	ARCHS4 Coexpression,234;GTEx Coexpression,220	VAV3,MAP3K1,DOCK8,CD180,LAPTM5,DAPP1,PTBP3,ARHGAP30,REL,NCKAP1L,LCP1,DOCK2,CYTH1,EZH2,MYO1G
gene_set_query	147	ZNF112	228.5	ARCHS4 Coexpression,255;GTEx Coexpression,202	CD53,TIAM1,PRKCH,ARHGAP30,IFNGR2,ST8SIA4,RAC2,LAPTM5,HCLS1,LCP2,LCP1,CXCL16
gene_set_query	148	ATF3	229.5	Literature ChIP-seq,109;ARCHS4 Coexpression,21;ENCODE ChIP-seq,36;Enrichr Queries,255;ReMap ChIP-seq,199;GTEx Coexpression,757	CD86,CD84,NRP2,FKBP15,ADPGK,HEXB,PLEK,SNX10,IFI30,LIPA,CTSS,CXCL16,LACTB,UBASH3B,RASGEF1B,FLVCR2,CTSH,CD36,GLUL,HAVCR2,CTSB,SLC36A1,FCER1G,WARS,ACSL1,IFNGR2,PLAUR,ACSL5,AMPD3,BAZ1A,PGD,TYROBP,SLC7A7,FANCD2,TFEC,IRF8,PLIN2,TLR6,SGK1,FTL,SKAP2,ASAH1,RBM47,SELPLG,C5AR1,FPR3,PRR5L,GLRX,NPL,GNS,PLA2G7,COMMD9,DRAM1,PSAP,ATG7,SEC23B,MPDU1,CCR1,CMTM7,GIT2,CD163,OPN3,SLC31A2,TNFSF15,PILRA,LHFPL2,PTPRE,SLC…
gene_set_query	149	CREBL2	230.3	ARCHS4 Coexpression,15;Enrichr Queries,187;GTEx Coexpression,489	CD86,ASAH1,CD84,NCF2,HEXB,ITGB2,FPR3,PTPRJ,SNX10,NPL,IFI30,GNS,LIPA,PLA2G7,CTSS,DPP4,EPB41L3,PSAP,SLAMF8,FLVCR2,CTSH,GLUL,CTSB,CCR1,SLC36A1,CD163,MAP3K1,FCER1G,SLC31A2,ACSL1,IL10RA,LAPTM5,PILRA,LHFPL2,MPEG1,SLC6A6,HCK,CD4,SLC7A7,TYROBP,TFEC,DMXL2,ARHGEF3,IRF8,TPP1,SGK1
gene_set_query	150	ZNF75D	231	ARCHS4 Coexpression,84;Enrichr Queries,399;GTEx Coexpression,210	RBM47,FKBP15,ADPGK,NCF2,DOCK8,DDX60L,PTPRJ,NLRC4,STK4,ITGAL,GNS,CTSS,PIK3CG,HHEX,RASSF2,PLXNC1,MBNL3,CYTH1,VAV3,GIT2,WARS,MAP3K1,ITGA4,FLI1,MPEG1,PTBP3,GPRIN3,SLC6A6,PTPRC,ARHGAP30,GLB1,ZNF217,GSAP,LCP1,SGK1,DOCK2
gene_set_query	151	HNF1B	231.3	ARCHS4 Coexpression,412;Enrichr Queries,212;ReMap ChIP-seq,70	NRP1,SERPINB1,RBM47,TNFSF15,HEXB,ACSL5,GLRX,IQGAP2,GPRIN3,DPP4,SLC2A9,HHEX,RAP2B,UBASH3B,ZNF217,CTSH,IRF8,GSAP,TLR6,BCAT1,SGK1,TNFRSF21
gene_set_query	152	KLF1	231.8	Literature ChIP-seq,64;ARCHS4 Coexpression,354;Enrichr Queries,387;ReMap ChIP-seq,195;GTEx Coexpression,159	SELPLG,ITGB2,PLEK,AOAH,IL2RG,IFI30,CTSS,PIK3CG,SGPL1,UBASH3B,PSAP,RAC2,LRRC8C,CD36,RNF130,CD33,CTSB,MPDU1,MPP1,IFNAR2,MAP3K1,CD300A,LAPTM5,PILRA,RNF144B,TYROBP,BIN2,TAOK3,ACER3,TBXAS1,BTK,ELMO1,IRF8,SGK1,BCAT1,MYO1F,TNFRSF21,FTL
gene_set_query	153	ZNF532	233.3	ARCHS4 Coexpression,231;Enrichr Queries,162;GTEx Coexpression,307	DENND2D,CD53,NRP1,DOCK4,OSBPL3,LAPTM5,MYO5A,SIPA1L2,TIAM1,DAB2,ARHGAP30,ARPC3,RAC2,ZNF217,HCLS1,LCP1,SGK1,BCAT1,DOCK2,MPDU1
gene_set_query	154	CUX1	238.5	Literature ChIP-seq,68;ARCHS4 Coexpression,350;ENCODE ChIP-seq,32;Enrichr Queries,507;ReMap ChIP-seq,207;GTEx Coexpression,267	CD86,NRP1,NRP2,CD84,PLEK,ITGB2,PTPRJ,PTPN22,IFI30,PIK3CG,CXCL16,LACTB,RAC2,CYTIP,CD53,SLC36A1,PARP4,ITGA4,H2AFY,CD300A,IPMK,CD180,ACSL5,AMPD3,BAZ1A,KMO,PTBP3,TIAM1,RNF144B,SLC7A7,BIN2,FANCD2,TFEC,ELMO1,CD48,LCP2,SGK1,TNFRSF21,FTL,SKAP2,BLM,SELPLG,C5AR1,GLRX,STK4,IL2RG,SAMSN1,PTGS1,RASGRP3,HLA-DMA,PSAP,SLAMF6,ATG7,SEC23B,ZNF267,CCR1,GIT2,CD163,OPN3,TNFSF15,LAPTM5,ARHGAP25,NCEH1,PTPRC,TAOK3,KLHL6,G…
gene_set_query	155	PPARD	239.5	Literature ChIP-seq,55;ARCHS4 Coexpression,182;Enrichr Queries,324;GTEx Coexpression,397	NRP1,C5AR1,ITGB2,IFI30,CXCL16,PSAP,EPB41L3,SLAMF8,FLVCR2,CTSB,FCER1G,OSBPL3,IFNGR2,ARAP2,PLAUR,AMPD3,LHFPL2,SLC2A9,TIAM1,SLC6A6,TYROBP,PLIN2,FAM20A,SGK1,TNFRSF21
gene_set_query	156	EPAS1	240.3	ARCHS4 Coexpression,390;Enrichr Queries,300;ReMap ChIP-seq,50;GTEx Coexpression,221	NRP1,DOCK4,MCTP1,ITGB2,PTPRJ,GNS,PTGS1,LACTB,DRAM1,RAC2,NLRP3,SLAMF6,CD36,CYTIP,GLUL,CTSB,PRKCH,WARS,IFNGR2,AMPD3,APBB1IP,HCK,PTPRE,DAB2,RAP2B,TFEC,DMXL2,ARHGEF3,PLIN2,SGK1
gene_set_query	157	NKX23	242	ARCHS4 Coexpression,238;GTEx Coexpression,246	NRP2,SERPINB1,H2AFY,TNFSF15,IQGAP2,MPEG1,FLI1,PTGS1,HLA-DMA,HHEX,RAC2,ELMO1,GSAP
gene_set_query	158	AHRR	244.5	ARCHS4 Coexpression,177;GTEx Coexpression,312	CCR1,SLC36A1,ITGA4,HEXB,FPR3,AMPD3,LHFPL2,IFI30,SHCBP1,PLA2G7,DAB2,DRAM1,FANCD2,PSAP,SLAMF8,EZH2,CTSB,MYO1G
gene_set_query	159	CREB1	245.7	Literature ChIP-seq,139;ARCHS4 Coexpression,317;ENCODE ChIP-seq,47;Enrichr Queries,480;ReMap ChIP-seq,259;GTEx Coexpression,232	CD86,FAM49B,DOCK4,ASAH1,SELPLG,ADPGK,DOCK8,C5AR1,PTPN22,LRMP,PTPRJ,STK4,IL2RG,IQGAP2,SAMHD1,LIPA,RASSF2,ST8SIA4,ATG7,SEC23B,ZNF267,CYTH1,MPDU1,GIT2,MAP3K1,SLC31A2,H2AFY,BAZ1A,AMPD3,ATP2B1,PGD,SHCBP1,PTBP3,SLC2A9,TIAM1,SLC6A6,PTPRC,FANCD2,REL,ZNF217,NABP1,TPP1,TLR6,LCP1,TNFRSF21,FTL,EZH2
gene_set_query	160	ARID3A	246.4	ARCHS4 Coexpression,819;ENCODE ChIP-seq,82;Enrichr Queries,183;ReMap ChIP-seq,127;GTEx Coexpression,21	CD86,DOCK4,FKBP15,NCF2,HEXB,PLEK,ITGB2,PTPN22,LRMP,PIK3CG,RAC2,PLXNC1,CYTIP,CD33,CTSB,CD53,IFNAR2,SERPINB1,FCER1G,CD300A,RNASET2,PLAUR,BAZ1A,AMPD3,PGD,APBB1IP,HCK,TYROBP,RAP2B,RNF125,BIN2,BTK,HCLS1,IRF8,CD48,PLIN2,TLR6,LCP1,DOCK2,SGK1,FTL,SELPLG,STK4,IL2RG,SAMHD1,SAMSN1,HLA-DMA,DRAM1,ALOX5,PSAP,ST8SIA4,LRRC8D,SLAMF6,NCKAP1L,ATG7,ZNF267,OPN3,OSBPL3,LAPTM5,PILRA,SCIMP,SHCBP1,SLC6A6,ARHGAP30,TAOK3,A…
gene_set_query	161	NCOA3	247.8	ARCHS4 Coexpression,334;Enrichr Queries,418;ReMap ChIP-seq,89;GTEx Coexpression,150	FAM49B,NRP1,LRMP,PTPN22,GLRX,STK4,ITGAL,GNS,CTSS,PSAP,FLVCR2,SLAMF6,MBNL3,GLUL,ZNF267,CTSB,VAV3,MAP3K1,ITGA4,MYO5A,SCIMP,PTBP3,ACER3,DMXL2,TBXAS1,BTK,REL,IRF8,ZNF217,CD48,FAM20A,DOCK2,SGK1
gene_set_query	162	MAX	247.8	ARCHS4 Coexpression,210;ENCODE ChIP-seq,25;Enrichr Queries,690;ReMap ChIP-seq,231;GTEx Coexpression,83	CD86,FKBP15,NCF2,ADPGK,SNX10,LRMP,PTPRJ,ITGAL,IFI30,RASSF4,RAC2,CASP1,FLVCR2,CYTIP,GLUL,CD33,SERPINB1,WARS,FCER1G,CD300A,RNASET2,ARAP2,AMPD3,APBB1IP,HCK,TYROBP,BIN2,BTK,PLBD1,LCP2,CD48,PLIN2,SGK1,FTL,SKAP2,BLM,DAPP1,AOAH,IL2RG,PTGS1,ALOX5,PSAP,ST8SIA4,LRRC8D,NCKAP1L,MPDU1,MPP1,IL10RA,OSBPL3,LAPTM5,PILRA,ARHGAP25,FLI1,CD4,DAB2,PTPRC,ARHGAP30,KLHL6,TBXAS1,ACER3,NABP1,TNFSF8,MYO1F,SERINC5,EZH2
gene_set_query	163	MEF2A	248.2	Literature ChIP-seq,50;ARCHS4 Coexpression,259;ENCODE ChIP-seq,22;Enrichr Queries,138;ReMap ChIP-seq,10;GTEx Coexpression,1010	CD86,FAM49B,NRP1,DOCK4,NRP2,FKBP15,HEXB,PLEK,LRMP,SNX10,ITGAL,SIPA1L2,PIK3CG,RASGEF1B,FLVCR2,CD36,GLUL,CTSB,DENND2D,CD53,ACSL1,IFNGR2,SFMBT2,CD180,ARAP2,AMPD3,KMO,RAP2B,SLC7A7,IRF8,CD48,TLR6,BCAT1,DOCK2,SGK1,FTL,RBM47,SELPLG,DAPP1,IQGAP2,RASGRP3,HLA-DMA,EPB41L3,ST8SIA4,LRRC8C,NLRP3,ATG7,ZNF267,MAP3K1,OPN3,LAPTM5,MYO5A,ATP2B1,LHFPL2,SCIMP,FLI1,SLC6A6,PTPRC,TAOK3,KLHL6,ARPC3,TBXAS1,REL,ZNF217,EZH2,…
gene_set_query	164	NCOA1	248.3	ARCHS4 Coexpression,204;Enrichr Queries,147;ReMap ChIP-seq,134;GTEx Coexpression,508	NRP1,SELPLG,NCF2,HEXB,DOCK8,PTPN22,PTPRJ,CTSS,PIK3CG,RASSF2,PSAP,PLXNC1,SERPINB1,MAP3K1,DAPK1,MYO5A,ATP2B1,MPEG1,SLC6A6,TIAM1,PTPRC,GLB1,DMXL2,REL,ZNF217,TLR6,SGK1,MYO1F,FTL
gene_set_query	165	NFATC1	249	ARCHS4 Coexpression,27;ENCODE ChIP-seq,51;Enrichr Queries,76;ReMap ChIP-seq,62;GTEx Coexpression,1029	CD86,NRP1,FAM49B,CD84,ADPGK,DOCK8,PLEK,ITGB2,SLA,PTPRJ,PTPN22,LRMP,CALML4,ITGAL,CXCL16,RAC2,CYTIP,CTSB,DENND2D,CD53,PRKCH,FCER1G,DAPK1,RNASET2,PLAUR,MPEG1,APBB1IP,TIAM1,TYROBP,FANCD2,BTK,ARHGEF3,ELMO1,IRF8,HCLS1,CD48,LCP2,LCP1,SGK1,DOCK2,SKAP2,ATP6V1A,SELPLG,C5AR1,DAPP1,IL2RG,HLA-DMA,ALOX5,NCKAP1L,SEC23B,CYTH1,MPDU1,MPP1,IL10RA,LAPTM5,LHFPL2,SCIMP,ARHGAP25,FLI1,SLC2A9,SLC6A6,PTPRE,CD4,ARHGAP30,PT…
gene_set_query	166	MSC	251.7	ARCHS4 Coexpression,37;Enrichr Queries,240;GTEx Coexpression,478	NRP1,NCF2,PLEK,FPR3,SNX10,IFI30,SAMSN1,PLA2G7,LACTB,DRAM1,PSAP,SLAMF8,FLVCR2,CTSB,CCR1,CD53,CD163,ITGA4,SLC31A2,IL10RA,PLAUR,LAPTM5,PILRA,AMPD3,LHFPL2,PGD,KMO,GPR137B,HCK,SLC7A7,TYROBP,P2RX4,TFEC,IRF8,CD48,SGK1,BCAT1,GLA,FTL,MYO1G
gene_set_query	167	ZNF671	254.7	ARCHS4 Coexpression,268;Enrichr Queries,186;GTEx Coexpression,310	SLC36A1,CD53,GIT2,WARS,IL2RG,FLI1,APBB1IP,TIAM1,HHEX,RASSF2,ARHGAP30,UBASH3B,KLHL6,EPB41L3,ARHGEF3,RAC2,HCLS1,SGK1
gene_set_query	168	ZNF341	255.7	ARCHS4 Coexpression,284;Enrichr Queries,395;GTEx Coexpression,88	NRP1,SELPLG,NCF2,ITGB2,C5AR1,PTPRJ,AOAH,NLRC4,IL2RG,IQGAP2,PIK3CG,RAC2,PLXNC1,CD53,FCER1G,PRKCH,LAPTM5,PILRA,ARHGAP25,SCIMP,APBB1IP,HCK,TIAM1,TYROBP,ARHGAP30,P2RX4,BIN2,TBXAS1,PLBD1,HCLS1,TLR6,LCP1,SGK1,MYO1F
gene_set_query	169	GPBP1L1	258.5	ARCHS4 Coexpression,290;GTEx Coexpression,227	VAV3,SLC6A6,SGPL1,MAP3K1,PARP4,ZNF217,LCP1,DOCK2,EZH2,PTBP3
gene_set_query	170	MYRFL	260.5	ARCHS4 Coexpression,340;GTEx Coexpression,181	DPP4,SLC36A1,RBM47,SLC7A7,ACSL5,CALML4,SGK1,CNDP2
gene_set_query	171	RFX8	261	ARCHS4 Coexpression,176;GTEx Coexpression,346	NRP1,SERPINB1,OPN3,ITGA4,H2AFY,ADPGK,PLEK,PLAUR,GLRX,AMPD3,KMO,SHCBP1,DRAM1,TFEC,DOCK2,CD33
gene_set_query	172	STAT3	261.8	Literature ChIP-seq,3;ARCHS4 Coexpression,145;ENCODE ChIP-seq,29;Enrichr Queries,156;ReMap ChIP-seq,93;GTEx Coexpression,1145	CD86,NCF2,DOCK8,ITGB2,PTPN22,LRMP,PTPRJ,IFI30,ITGAL,SIPA1L2,CTSS,LACTB,RAC2,PLXNC1,CYTIP,GLUL,CTSB,DENND2D,CD53,SLC36A1,SERPINB1,WARS,PRKCH,ITGA4,H2AFY,ACSL1,CD300A,IFNGR2,SFMBT2,CD180,PLAUR,ARAP2,AMPD3,APBB1IP,HCK,RAP2B,RNF125,FANCD2,IRF8,HCLS1,LCP2,TLR6,LCP1,SGK1,DOCK2,TNFRSF21,FTL,SKAP2,BLM,SELPLG,GLRX,NPL,SAMHD1,SAMSN1,GNS,DPP4,PSAP,LRRC8C,HEATR3,NCKAP1L,SEC23B,ZNF267,CYTH1,PAG1,MPDU1,CCR1,MA…
gene_set_query	173	E2F3	262.7	ARCHS4 Coexpression,407;Enrichr Queries,304;GTEx Coexpression,77	FAM49B,BLM,NCF2,SLA,PTPRJ,PTPN22,NLRC4,SAMSN1,PIK3CG,LACTB,ST8SIA4,PLXNC1,ZNF267,CCR1,CD53,IFNAR2,IPMK,LAPTM5,BAZ1A,SHCBP1,PTBP3,APBB1IP,HCK,SLC6A6,PTPRC,BIN2,TBXAS1,HCLS1,TNFSF8,TLR6,LCP1,SGK1,BCAT1,EZH2
gene_set_query	174	RXRA	263.2	Literature ChIP-seq,97;ARCHS4 Coexpression,143;ENCODE ChIP-seq,92;Enrichr Queries,382;ReMap ChIP-seq,125;GTEx Coexpression,740	NRP1,NRP2,FKBP15,NCF2,HEXB,ITGB2,CALML4,CTSS,CNDP2,RASSF2,RASSF4,FLVCR2,GLUL,CTSB,CD300A,ACSL1,DAPK1,IFNGR2,AMPD3,MPEG1,PTBP3,HCK,RNF144B,TYROBP,PLBD1,PLIN2,FAM20A,SGK1,FTL,ATP6V1A,RBM47,C5AR1,NLRC4,IQGAP2,PTGS1,DPP4,HLA-DMA,ALOX5,PSAP,NCKAP1L,RNF130,MPDU1,CCR1,CMTM7,OPN3,SLC31A2,PILRA,LHFPL2,SLC6A6,ARHGAP30,TAOK3,TBXAS1,ZNF217,MYO1F,MYO1G
gene_set_query	175	HOXB7	265	Literature ChIP-seq,142;ARCHS4 Coexpression,187;Enrichr Queries,652;ReMap ChIP-seq,167;GTEx Coexpression,177	NRP1,SELPLG,NCF2,ADPGK,DOCK8,ITGB2,CALML4,IQGAP2,STK4,GNS,CTSS,DPP4,RASSF2,RASSF4,CTSH,CD36,SLC36A1,PARP4,ACSL1,IL10RA,PLAUR,LAPTM5,ACSL5,SHCBP1,FLI1,HCK,DAB2,RNF125,ARHGAP30,P2RX4,ELMO1,ZNF217,LCP2,PLIN2,LCP1,FAM20A,SGK1,DOCK2,MYO1G
gene_set_query	176	EBF1	267.4	ARCHS4 Coexpression,768;ENCODE ChIP-seq,8;Enrichr Queries,216;ReMap ChIP-seq,17;GTEx Coexpression,328	CD86,NRP1,FAM49B,NCF2,ADPGK,PLEK,ITGB2,SNX10,PTPN22,LRMP,IFI30,ITGAL,LIPA,LACTB,RASSF2,RASSF4,RAC2,CTSH,CD36,PLXNC1,GLUL,HAVCR2,DENND2D,IFNAR2,SLC36A1,PRKCH,ITGA4,IFNGR2,MPEG1,TIAM1,RNF144B,TYROBP,RAP2B,BTK,IRF8,CD48,LCP2,GSAP,TLR6,LCP1,SGK1,DOCK2,SKAP2,SELPLG,C5AR1,DAPP1,GLRX,STK4,GNS,SAMSN1,RASGRP3,COMMD9,DRAM1,PSAP,LRRC8C,ST8SIA4,NLRP3,LRRC8D,SEC23B,PAG1,CMTM7,GIT2,IL10RA,LAPTM5,PILRA,SCIMP,FL…
gene_set_query	177	HIF1A	270.6	Literature ChIP-seq,154;ARCHS4 Coexpression,302;Enrichr Queries,481;ReMap ChIP-seq,138;GTEx Coexpression,278	NRP1,OPN3,MAP3K1,ACSL1,SFMBT2,ITGB2,PLAUR,SLA,PTPRJ,GLRX,AMPD3,GNS,PTGS1,SLC6A6,DAB2,NCEH1,DRAM1,GLB1,KLHL6,ACER3,NABP1,IRF8,SGK1,CTSB
gene_set_query	178	ZNF350	271	ARCHS4 Coexpression,431;Enrichr Queries,284;GTEx Coexpression,98	SELPLG,NCF2,SLA,TPM3P9,NLRC4,IQGAP2,PIK3CG,DPP4,ALOX5,PLXNC1,ZNF267,CD53,FCER1G,SLC31A2,ACSL1,ARAP2,APBB1IP,HCK,TYROBP,RNF125,PTPRC,BIN2,TBXAS1,PLBD1,HCLS1,TNFSF8,PLIN2,TLR6,LCP1,SGK1,MYO1F
gene_set_query	179	DNTTIP1	272.5	ARCHS4 Coexpression,427;GTEx Coexpression,118	FCER1G,SELPLG,SLC31A2,NCF2,PILRA,NLRC4,PIK3CG,APBB1IP,HCK,TYROBP,BIN2,ALOX5,TBXAS1,RAC2,PLBD1,TNFSF8,ATG7,MYO1F,FTL
gene_set_query	180	EGR2	274.7	ARCHS4 Coexpression,31;Enrichr Queries,245;GTEx Coexpression,548	CD86,NRP1,CD84,DOCK4,C5AR1,PLEK,SLA,NPL,SAMHD1,PLA2G7,CTSS,CXCL16,HLA-DMA,RASGEF1B,CD36,PAG1,HAVCR2,CTSB,CCR1,CD53,MPP1,FCER1G,SLC31A2,CD300A,SFMBT2,IFNGR2,RNASET2,PLAUR,LAPTM5,LHFPL2,SCIMP,GPR137B,APBB1IP,PTPRE,CD4,TYROBP,P2RX4,KLHL6,TBXAS1,REL,IRF8,LCP2,SGK1
gene_set_query	181	RBPJ	276.6	Literature ChIP-seq,141;ARCHS4 Coexpression,621;Enrichr Queries,250;ReMap ChIP-seq,26;GTEx Coexpression,345	CD86,NRP1,SELPLG,FKBP15,NCF2,ADPGK,DOCK8,PLEK,ITGB2,PTPRJ,IFI30,ITGAL,IQGAP2,LIPA,HHEX,PSAP,LRRC8C,RAC2,SLAMF8,GLUL,PAG1,CYTH1,MPDU1,CTSB,IFNAR2,DENND2D,SERPINB1,CD300A,LAPTM5,PGD,SCIMP,MPEG1,HCK,SLC6A6,DAB2,KLHL6,IRF8,CD48,TLR6,BCAT1,SGK1,DOCK2,SERINC5,TNFRSF21,FTL,MYO1G
gene_set_query	182	BCL11A	276.8	ARCHS4 Coexpression,717;ENCODE ChIP-seq,3;Enrichr Queries,171;ReMap ChIP-seq,81;GTEx Coexpression,412	CD86,NRP1,SELPLG,NCF2,PTPN22,IQGAP2,ITGAL,SAMSN1,SGPL1,HLA-DMA,RASGEF1B,PLXNC1,SEC23B,ZNF267,CYTH1,VAV3,DENND2D,IFNAR2,CCR1,PARP4,WARS,ITGA4,ACSL1,DAPK1,CD300A,ARAP2,LAPTM5,AMPD3,PILRA,BAZ1A,SCIMP,MPEG1,TIAM1,TYROBP,RAP2B,ARHGAP30,KLHL6,ELMO1,REL,IRF8,NABP1,CD48,TPP1,TLR6,SGK1,BCAT1,EZH2,MYO1G
gene_set_query	183	SP1	277.6	ARCHS4 Coexpression,195;ENCODE ChIP-seq,27;Enrichr Queries,689;ReMap ChIP-seq,255;GTEx Coexpression,222	BLM,SELPLG,FKBP15,ADPGK,NCF2,DOCK8,DAPP1,PTPN22,PTPRJ,IFI30,ITGAL,IL2RG,CTSS,LACTB,RAC2,GLUL,ATG7,ZNF267,MPDU1,VAV3,MAP3K1,WARS,BAZ1A,SHCBP1,SCIMP,MPEG1,PTBP3,SLC6A6,TYROBP,ARHGAP30,ZNF217,CD48,TPP1,LCP1,SGK1,DOCK2,MYO1F,FTL,EZH2,SKAP2
gene_set_query	184	CEBPD	279.4	Literature ChIP-seq,63;ARCHS4 Coexpression,97;ENCODE ChIP-seq,63;ReMap ChIP-seq,258;GTEx Coexpression,916	ATP6V1A,CD86,NRP1,BLM,NCF2,DOCK8,C5AR1,ITGB2,AOAH,NLRC4,IFI30,SAMSN1,LIPA,CTSS,CXCL16,HLA-DMA,DRAM1,RASSF4,ALOX5,CTSH,CTSB,MPDU1,DENND2D,WARS,FCER1G,ACSL1,CD300A,OSBPL3,IFNGR2,RNASET2,LAPTM5,PILRA,LHFPL2,ATP2B1,HCK,SLC6A6,TYROBP,GLB1,TBXAS1,REL,NABP1,PLBD1,HCLS1,SGK1,MYO1F,FTL
gene_set_query	185	ELK4	279.8	ARCHS4 Coexpression,245;ENCODE ChIP-seq,115;Enrichr Queries,365;ReMap ChIP-seq,243;GTEx Coexpression,431	BLM,DOCK4,DOCK8,TPM3P9,STK4,CNDP2,GLUL,ATG7,SEC23B,MPDU1,SLC36A1,SERPINB1,MAP3K1,WARS,ITGA4,BAZ1A,PTBP3,PTPRC,FANCD2,ARPC3,REL,ZNF217,SGK1,DOCK2,MYO1G
gene_set_query	186	ETV3	280.3	ARCHS4 Coexpression,58;Enrichr Queries,148;GTEx Coexpression,635	CD86,NRP2,NCF2,PLEK,DDX60L,FPR3,PTPRJ,IFI30,SAMSN1,PLA2G7,CTSS,LACTB,SGPL1,DRAM1,RASGEF1B,PSAP,FLVCR2,NLRP3,GLUL,VAV3,CCR1,MAP3K1,ACSL1,IL10RA,PLAUR,ATP2B1,PILRA,AMPD3,LHFPL2,PTBP3,SLC6A6,HCK,RNF144B,TFEC,REL,NABP1,LCP2,SGK1,MYO1G
gene_set_query	187	ZBED1	281.5	ARCHS4 Coexpression,279;Enrichr Queries,396;ReMap ChIP-seq,103;GTEx Coexpression,348	CD84,PLEK,ITGB2,GLRX,LACTB,HLA-DMA,PSAP,GLUL,MPDU1,CTSB,DENND2D,WARS,LAPTM5,AMPD3,SCIMP,MPEG1,HCK,TYROBP,ARHGAP30,IRF8,CD48,LCP1,SGK1,FTL,MYO1G
gene_set_query	188	E2F7	282.6	Literature ChIP-seq,124;ARCHS4 Coexpression,494;Enrichr Queries,325;ReMap ChIP-seq,170;GTEx Coexpression,300	ATP6V1A,BLM,SELPLG,ITGA4,C5AR1,PLAUR,AMPD3,SHCBP1,CD4,FANCD2,NABP1,SGK1,EZH2,FTL,MPDU1
gene_set_query	189	GATA3	282.8	Literature ChIP-seq,47;ARCHS4 Coexpression,810;ENCODE ChIP-seq,45;Enrichr Queries,296;ReMap ChIP-seq,80;GTEx Coexpression,419	NRP1,FAM49B,HEXB,ITGB2,PTPN22,LRMP,SIPA1L2,LIPA,RAC2,CTSH,VAV3,DENND2D,SLC36A1,IFNAR2,PRKCH,PARP4,DAPK1,CD180,ARAP2,PLAUR,AMPD3,BAZ1A,KMO,RNF144B,TIAM1,ARHGEF3,LCP1,SGK1,RBM47,ASAH1,GLRX,IQGAP2,PLA2G7,DPP4,SGPL1,ALOX5,PSAP,ST8SIA4,SLAMF8,LRRC8D,CCR1,MAP3K1,TNFSF15,PTPRE,SLC6A6,CD4,DAB2,P2RX4,ARHGAP30,TAOK3,ZNF217,TPP1
gene_set_query	190	TCF7L2	284.3	Literature ChIP-seq,62;ARCHS4 Coexpression,221;ENCODE ChIP-seq,53;Enrichr Queries,448;ReMap ChIP-seq,229;GTEx Coexpression,693	FAM49B,NRP1,NRP2,DOCK4,HEXB,DOCK8,ITGB2,DDX60L,PTPRJ,LIPA,RAC2,FLVCR2,GLUL,CTSB,CD53,SERPINB1,DAPK1,SFMBT2,AMPD3,TIAM1,RNF125,ELMO1,HCLS1,LCP1,SGK1,BCAT1,DOCK2,TNFRSF21,FTL,ATP6V1A,RBM47,DAPP1,SAMHD1,DPP4,SGPL1,DRAM1,ST8SIA4,CYTH1,MPDU1,LAPTM5,MYO5A,LHFPL2,SLC6A6,DAB2,NCEH1,KLHL6,ZNF217,GLA,SERINC5,EZH2
gene_set_query	191	ZNF589	285.8	ARCHS4 Coexpression,534;Enrichr Queries,450;ReMap ChIP-seq,24;GTEx Coexpression,135	FAM49B,CD84,BLM,SELPLG,ADPGK,DOCK8,PLEK,FPR3,DPP4,HLA-DMA,PSAP,SLAMF6,RNF130,CYTH1,CTSB,DENND2D,CD53,IFNAR2,SERPINB1,FCER1G,OPN3,DAPK1,IL10RA,OSBPL3,CD180,LAPTM5,SLC6A6,TIAM1,KLHL6,DMXL2,BTK,IRF8,ZNF217,GSAP,LCP2,DOCK2,BCAT1,SGK1,MYO1G
gene_set_query	192	RORA	287.7	ARCHS4 Coexpression,114;Enrichr Queries,166;GTEx Coexpression,583	NRP1,DOCK4,DOCK8,SLA,STK4,ITGAL,IL2RG,SGPL1,LRRC8C,PLXNC1,CYTIP,GLUL,PAG1,CYTH1,VAV3,PRKCH,MAP3K1,ITGA4,DAPK1,IL10RA,ARAP2,PGD,GPRIN3,TIAM1,RNF125,PTPRC,ARHGEF3,CD48,LCP2,SGK1
gene_set_query	193	GLIS3	288.7	ARCHS4 Coexpression,258;Enrichr Queries,311;GTEx Coexpression,297	CD53,NRP1,DOCK4,SIPA1L2,HHEX,DAB2,RASSF4,RAC2,HCLS1,LCP1,SGK1,BCAT1,DOCK2,TNFRSF21,CTSB
gene_set_query	194	ZNF727	290.5	ARCHS4 Coexpression,373;GTEx Coexpression,208	DENND2D,ARPC3,ADPGK,RASSF4,ARAP2,ZNF217,BAZ1A,ATG7,MPDU1
gene_set_query	195	ZBTB24	292.7	ARCHS4 Coexpression,139;Enrichr Queries,222;GTEx Coexpression,517	MAP3K1,ITGA4,ADPGK,DOCK8,SNX10,ATP2B1,STK4,ARHGAP25,RNF125,PTPRC,GNPTAB,ARHGEF3,REL,LRRC8C,NABP1,HCLS1,CD48,LCP1,SGK1,CYTIP,DOCK2,CYTH1,MYO1G
gene_set_query	196	ZNF704	293.3	ARCHS4 Coexpression,359;Enrichr Queries,129;GTEx Coexpression,392	VAV3,NRP1,DOCK4,H2AFY,MYO5A,BAZ1A,SIPA1L2,TIAM1,ARPC3,ST8SIA4,RAC2,HCLS1,SGK1,PAG1,TNFRSF21,MPDU1
gene_set_query	197	AIRE	293.7	ARCHS4 Coexpression,342;Enrichr Queries,68;GTEx Coexpression,471	ATP6V1A,IFNAR2,IFNGR2,ITGB2,LAPTM5,PLAUR,DAPP1,SNX10,PTPN22,ITGAL,SHCBP1,DPP4,HCK,CASP1,IRF8,NLRP3,CD48,SGK1,ATG7,MYO1F
gene_set_query	198	ZNF700	293.7	ARCHS4 Coexpression,209;Enrichr Queries,376;GTEx Coexpression,296	MAP3K1,ITGA4,ADPGK,DOCK8,BAZ1A,PIK3CG,PTBP3,APBB1IP,PTPRE,TFEC,ARHGEF3,BTK,ZNF217,NABP1,LCP2,SGK1,DOCK2,ZNF267,MYO1F
gene_set_query	199	TET3	293.7	ARCHS4 Coexpression,263;ReMap ChIP-seq,296;GTEx Coexpression,322	VAV3,SLC6A6,SGPL1,MAP3K1,DOCK8,ZNF217,LCP1,DOCK2,MPEG1,PTBP3
gene_set_query	200	ARNTL2	297	ARCHS4 Coexpression,353;Enrichr Queries,101;GTEx Coexpression,437	NRP1,OSBPL3,PLAUR,DAPP1,SHCBP1,PTBP3,RAP2B,DRAM1,NCEH1,UBASH3B,NABP1,SGK1,BCAT1,TNFRSF21,EZH2
gene_set_query	201	NCOA2	299	ARCHS4 Coexpression,111;Enrichr Queries,711;ReMap ChIP-seq,110;GTEx Coexpression,264	RBM47,NCF2,DOCK8,C5AR1,ITGB2,DAPP1,PTPN22,PTPRJ,DDX60L,STK4,CTSS,PIK3CG,RASSF2,PSAP,FLVCR2,NCKAP1L,PLXNC1,MBNL3,DENND2D,MAP3K1,IPMK,MYO5A,ARHGAP25,PTBP3,SLC6A6,P2RX4,PTPRC,ARHGAP30,DMXL2,ZNF217,TLR6,LCP1,SGK1,DOCK2
gene_set_query	202	MAFG	299	ARCHS4 Coexpression,292;Enrichr Queries,326;ReMap ChIP-seq,36;GTEx Coexpression,542	FAM49B,CD84,SELPLG,HEXB,GLRX,FPR3,PTPRJ,PSAP,CTSB,MAP3K1,DAPK1,CD300A,IL10RA,OSBPL3,LAPTM5,PLAUR,AMPD3,LHFPL2,PGD,GPR137B,SLC2A9,SLC6A6,KLHL6,ZNF217,SGK1,BCAT1,FTL
gene_set_query	203	BACH2	301.5	ARCHS4 Coexpression,194;Enrichr Queries,83;ReMap ChIP-seq,12;GTEx Coexpression,917	CD86,FAM49B,NRP1,CD84,DOCK4,DOCK8,PLEK,LRMP,PTPN22,SIPA1L2,RASSF2,UBASH3B,PLXNC1,CYTIP,IFNAR2,SERPINB1,PARP4,IFNGR2,CD180,AMPD3,PGD,KMO,APBB1IP,GPRIN3,TIAM1,SLC7A7,ARHGEF3,ELMO1,IRF8,LCP2,TLR6,SGK1,FTL,RBM47,SELPLG,IQGAP2,STK4,DPP4,PSAP,SLAMF6,PAG1,CYTH1,MPDU1,CMTM7,GIT2,MAP3K1,LAPTM5,LHFPL2,GPR137B,SLC6A6,PTPRC,KLHL6,REL,NABP1,TNFSF8,MYO1G
gene_set_query	204	FOS	301.6	ARCHS4 Coexpression,893;ENCODE ChIP-seq,46;Enrichr Queries,139;ReMap ChIP-seq,61;GTEx Coexpression,369	FAM49B,SELPLG,HEXB,DDX60L,GLRX,IFI30,SAMSN1,CTSS,PIK3CG,CNDP2,DPP4,UBASH3B,RASGEF1B,PSAP,RAC2,CD36,GLUL,CTSB,VAV3,SERPINB1,MAP3K1,PRKCH,ACSL1,DAPK1,IFNGR2,PLAUR,AMPD3,BAZ1A,FLI1,RNF144B,DAB2,RAP2B,NCEH1,P2RX4,KLHL6,GLB1,TFEC,DMXL2,ZNF217,NABP1,IRF8,PLIN2,SGK1,BCAT1,FTL,EZH2
gene_set_query	205	KLF4	304.6	Literature ChIP-seq,72;ARCHS4 Coexpression,151;Enrichr Queries,178;ReMap ChIP-seq,273;GTEx Coexpression,849	CD86,NRP1,RBM47,NRP2,ADPGK,SNX10,IFI30,CTSS,CXCL16,HLA-DMA,ALOX5,ST8SIA4,NLRP3,CD36,GLUL,MPDU1,VAV3,CCR1,SLC36A1,CD163,FCER1G,PRKCH,MAP3K1,ITGA4,PLAUR,MPEG1,APBB1IP,GPRIN3,RNF144B,PTPRE,CD4,ARHGAP30,SLC7A7,ZNF217,PLBD1,IRF8,PLIN2,FAM20A,SGK1,SERINC5,EZH2
gene_set_query	206	MITF	304.6	Literature ChIP-seq,57;ARCHS4 Coexpression,131;Enrichr Queries,127;ReMap ChIP-seq,98;GTEx Coexpression,1110	NRP1,NRP2,DOCK4,NCF2,HEXB,ITGB2,PTPRJ,SNX10,SIPA1L2,CNDP2,UBASH3B,GNPTAB,CD36,PLXNC1,GLUL,CTSB,VAV3,DENND2D,SLC36A1,PRKCH,ACSL1,DAPK1,IFNGR2,ARAP2,BAZ1A,GPRIN3,TIAM1,HCK,RNF144B,RAP2B,SLC7A7,ARHGEF3,PLIN2,GSAP,LCP2,SGK1,DOCK2,FTL,SKAP2,ATP6V1A,ASAH1,BLM,C5AR1,DAPP1,PRR5L,NPL,STK4,GNS,PLA2G7,PTGS1,RASGRP3,COMMD9,PSAP,EPB41L3,LRRC8D,ATG7,RNF130,PAG1,CYTH1,MPDU1,MPP1,CMTM7,GIT2,OSBPL3,LAPTM5,MYO5A,L…
gene_set_query	207	BHLHE23	305	ARCHS4 Coexpression,414;GTEx Coexpression,196	BLM,GNPTAB,ITGA4,H2AFY,FANCD2,SLAMF6,CD48,LRMP,SCIMP,RASGRP3
gene_set_query	208	LIN54	305.5	ARCHS4 Coexpression,462;GTEx Coexpression,149	FAM49B,BLM,IPMK,PLEK,RAC2,DAPP1,PTPN22,LCP1,PGD,STK4,CYTIP,ZNF267
gene_set_query	209	ZNF296	306	ARCHS4 Coexpression,411;Enrichr Queries,417;GTEx Coexpression,90	RBM47,PLEK,DAPP1,PTPN22,LRMP,STK4,IL2RG,IFI30,RAC2,SLAMF6,CYTH1,CD53,DENND2D,H2AFY,RNASET2,LAPTM5,PLAUR,SCIMP,PTBP3,ARHGAP30,ARPC3,BTK,REL,CD48,DOCK2,SGK1,EZH2,MYO1G
gene_set_query	210	ZNF18	306.7	ARCHS4 Coexpression,671;Enrichr Queries,181;GTEx Coexpression,68	SELPLG,NCF2,ITGB2,AOAH,NLRC4,SIPA1L2,IL2RG,PIK3CG,ALOX5,RAC2,PLXNC1,ATG7,GLUL,PAG1,CD53,FCER1G,SLC31A2,ACSL1,LAPTM5,PILRA,ARHGAP25,APBB1IP,HCK,TIAM1,TYROBP,ARHGAP30,BIN2,TBXAS1,ARHGEF3,PLBD1,HCLS1,NABP1,TNFSF8,TLR6,LCP1,SGK1,MYO1F
gene_set_query	211	RARB	307.5	Literature ChIP-seq,145;ARCHS4 Coexpression,198;Enrichr Queries,545;GTEx Coexpression,342	NRP1,NRP2,ITGB2,PTGS1,CNDP2,RAC2,PLXNC1,PAG1,CD53,IFNAR2,CMTM7,PRKCH,LAPTM5,PLAUR,ACSL5,BAZ1A,PTBP3,ARHGAP30,ELMO1,REL,HCLS1,LCP2,LCP1,SGK1,DOCK2,SERINC5,EZH2,MYO1G
gene_set_query	212	KLF12	307.7	ARCHS4 Coexpression,191;Enrichr Queries,246;GTEx Coexpression,486	NRP1,RBM47,DOCK4,MAP3K1,ITGA4,DOCK8,ARAP2,MYO5A,STK4,ITGAL,GPRIN3,TIAM1,SGPL1,PTPRC,ARHGAP30,PLXNC1,SGK1,PAG1,CYTH1,FTL
gene_set_query	213	ZNF552	307.7	ARCHS4 Coexpression,589;Enrichr Queries,265;GTEx Coexpression,69	RBM47,SELPLG,NCF2,SLA,DDX60L,PTPRJ,NLRC4,SAMSN1,PIK3CG,ALOX5,RAC2,GLUL,CD53,VAV3,FCER1G,SLC31A2,DAPK1,RNASET2,LAPTM5,ARHGAP25,APBB1IP,HCK,TYROBP,ARHGAP30,BIN2,TBXAS1,PLBD1,HCLS1,ZNF217,NABP1,TNFSF8,TLR6,LCP1,SGK1,MYO1F
gene_set_query	214	TIGD3	307.7	ARCHS4 Coexpression,107;Enrichr Queries,722;GTEx Coexpression,94	FAM49B,SELPLG,NCF2,C5AR1,ITGB2,NLRC4,PIK3CG,CTSS,RASSF2,ALOX5,RAC2,PLXNC1,CD53,SLC31A2,ACSL1,LAPTM5,PLAUR,PILRA,ARHGAP25,SHCBP1,APBB1IP,HCK,SLC6A6,TYROBP,ARHGAP30,BIN2,TBXAS1,HCLS1,PLBD1,TNFSF8,TLR6,LCP1,SGK1,MYO1F
gene_set_query	215	DDIT3	308.3	ARCHS4 Coexpression,394;Enrichr Queries,358;GTEx Coexpression,173	CMTM7,WARS,CD300A,C5AR1,PLAUR,GLRX,KMO,P2RX4,NLRP3,LCP2,PLIN2,CYTIP,SGK1,GLA,CTSB,FTL
gene_set_query	216	CREB3	309	ARCHS4 Coexpression,419;Enrichr Queries,587;ReMap ChIP-seq,31;GTEx Coexpression,199	FAM49B,ASAH1,CD84,SELPLG,DAPP1,FPR3,PTPRJ,GLRX,PIK3CG,CNDP2,PSAP,SLAMF6,RNF130,CTSB,VAV3,CD53,MPP1,SERPINB1,PRKCH,MAP3K1,H2AFY,DAPK1,CD300A,OSBPL3,LAPTM5,PLAUR,KMO,PTBP3,SLC6A6,ZNF217,PLIN2,LCP2,SGK1,FTL
gene_set_query	217	JAZF1	309.7	ARCHS4 Coexpression,172;Enrichr Queries,84;GTEx Coexpression,673	ATP6V1A,NRP1,NCF2,PTPRJ,DDX60L,NLRC4,GNS,CTSS,RASSF2,UBASH3B,ALOX5,CD36,PLXNC1,PAG1,LHFPL2,MPEG1,HCK,DAB2,PTPRC,ARHGAP30,ARHGEF3,ELMO1,SGK1,MYO1F,SKAP2
gene_set_query	218	HOXA9	309.8	ARCHS4 Coexpression,254;Enrichr Queries,285;ReMap ChIP-seq,60;GTEx Coexpression,640	FKBP15,IQGAP2,PTGS1,DPP4,HHEX,GNPTAB,PSAP,CASP1,NLRP3,SLAMF6,ZNF267,PAG1,VAV3,SERPINB1,FCER1G,ITGA4,H2AFY,IFNGR2,LAPTM5,FLI1,MPEG1,PTBP3,DAB2,BTK,ZNF217,IRF8,LCP2,SGK1,EZH2
gene_set_query	219	PBX2	310.5	ARCHS4 Coexpression,285;Enrichr Queries,694;ReMap ChIP-seq,182;GTEx Coexpression,81	NRP1,SELPLG,FKBP15,NCF2,SLA,PTPRJ,FPR3,AOAH,ITGAL,IQGAP2,PIK3CG,HLA-DMA,ALOX5,RAC2,CD33,CTSB,CMTM7,RNASET2,LAPTM5,PILRA,ARHGAP25,HCK,SLC6A6,TYROBP,ARHGAP30,P2RX4,BIN2,TBXAS1,HCLS1,GSAP,TNFSF8,LCP2,SGK1,MYO1F,FTL
gene_set_query	220	GCM1	311	ARCHS4 Coexpression,343;Enrichr Queries,544;GTEx Coexpression,46	SELPLG,NCF2,C5AR1,ITGB2,NPL,AOAH,PIK3CG,ALOX5,ST8SIA4,RAC2,PLXNC1,CD36,MBNL3,CD33,CD53,VAV3,FCER1G,CD300A,LAPTM5,PILRA,ARHGAP25,APBB1IP,HCK,TYROBP,PTPRC,ARHGAP30,BIN2,FANCD2,TBXAS1,HCLS1,IRF8,NABP1,TNFSF8,LCP2,TLR6,LCP1,SGK1,MYO1F
gene_set_query	221	SETDB2	313.7	ARCHS4 Coexpression,189;Enrichr Queries,74;GTEx Coexpression,678	CD84,DOCK8,SNX10,IQGAP2,SAMHD1,STK4,CTSS,RASGRP3,CASP1,LRRC8C,NCKAP1L,PAG1,GIT2,ITGA4,ACSL1,CD180,BAZ1A,PTPRC,RNF125,FANCD2,KLHL6,ARHGEF3,NABP1,SGK1,DOCK2
gene_set_query	222	NKX21	314	ARCHS4 Coexpression,399;GTEx Coexpression,229	RNF144B,ASAH1,HHEX,DRAM1,RASSF4,OSBPL3,CTSH,CTSB
gene_set_query	223	JUNB	319.5	ARCHS4 Coexpression,93;Enrichr Queries,177;ReMap ChIP-seq,33;GTEx Coexpression,975	FAM49B,DOCK8,PLEK,ITGB2,PTPRJ,ITGAL,IFI30,CTSS,RAC2,CYTIP,GLUL,CTSB,CD53,PRKCH,ACSL1,RNASET2,PLAUR,APBB1IP,RAP2B,BIN2,HCLS1,PLIN2,LCP2,LCP1,BCAT1,SGK1,DOCK2,FTL,SELPLG,C5AR1,HLA-DMA,ALOX5,PSAP,CYTH1,GIT2,IL10RA,LAPTM5,SLC6A6,CD4,PTPRC,ARHGAP30,KLHL6,GLB1,REL,ZNF217,NABP1,TPP1,MYO1F,MYO1G
gene_set_query	224	SOX17	320.5	Literature ChIP-seq,52;ARCHS4 Coexpression,463;Enrichr Queries,483;GTEx Coexpression,284	NRP1,NRP2,ASAH1,SLA,SNX10,SAMHD1,HHEX,PSAP,LRRC8C,HEATR3,CD36,ATG7,SEC23B,CTSB,VAV3,WARS,DAPK1,OSBPL3,LHFPL2,SHCBP1,FLI1,PTPRE,DAB2,RNF125,RAP2B,P2RX4,TBXAS1,PLBD1,PLIN2,FAM20A,SGK1,SERINC5,TNFRSF21,SKAP2
gene_set_query	225	GZF1	322	ARCHS4 Coexpression,548;Enrichr Queries,271;GTEx Coexpression,147	MPP1,NRP1,CD300A,C5AR1,PLEK,PLAUR,PILRA,BAZ1A,ATP2B1,SLC6A6,NLRP3,NABP1,ZNF217,LCP2,CYTIP,SGK1,DOCK2,GLA,GLUL,HAVCR2
gene_set_query	226	TFAP2C	322.5	Literature ChIP-seq,82;ARCHS4 Coexpression,341;ENCODE ChIP-seq,87;Enrichr Queries,817;ReMap ChIP-seq,209;GTEx Coexpression,399	NRP1,RBM47,ITGB2,DAPP1,IFI30,STK4,SAMHD1,CNDP2,SGPL1,DRAM1,RASSF4,PSAP,FLVCR2,LRRC8D,RNF130,ATG7,VAV3,MAP3K1,PARP4,OPN3,PRKCH,H2AFY,RNASET2,IPMK,PLAUR,LHFPL2,KMO,SHCBP1,GPR137B,SLC6A6,RNF144B,TIAM1,DAB2,NCEH1,RAP2B,TAOK3,TBXAS1,REL,ARHGEF3,ZNF217,TNFSF8,SGK1,GLA,SERINC5,MYO1G
gene_set_query	227	ZNF93	323.3	ARCHS4 Coexpression,473;Enrichr Queries,372;GTEx Coexpression,125	CD53,BLM,ITGA4,PLEK,PTPN22,LRMP,STK4,SHCBP1,SCIMP,FANCD2,BTK,RAC2,SLAMF6,CD48,TLR6,DOCK2,SGK1,BCAT1,ZNF267,TNFRSF21,MYO1G,EZH2
gene_set_query	228	ZFP57	324.7	ARCHS4 Coexpression,160;Enrichr Queries,291;GTEx Coexpression,523	CD53,DENND2D,CMTM7,NRP1,SERPINB1,H2AFY,LAPTM5,PLAUR,ARAP2,LRMP,IQGAP2,ARHGAP25,FLI1,RASGRP3,DAB2,HHEX,RASSF2,BIN2,TAOK3,RAC2,ELMO1,SGK1,BCAT1,RNF130
gene_set_query	229	ASCL2	325.3	ARCHS4 Coexpression,87;Enrichr Queries,522;GTEx Coexpression,367	SELPLG,NCF2,ITGB2,C5AR1,AOAH,IFI30,ITGAL,CTSS,ALOX5,CASP1,RAC2,CYTH1,VAV3,CCR1,CD53,MAP3K1,IL10RA,LAPTM5,PILRA,ARHGAP25,APBB1IP,HCK,ARHGAP30,TYROBP,IRF8,PLBD1,HCLS1,LCP2,SGK1,MYO1F,MYO1G
gene_set_query	230	SP2	326.6	ARCHS4 Coexpression,155;ENCODE ChIP-seq,113;Enrichr Queries,1073;ReMap ChIP-seq,210;GTEx Coexpression,82	DOCK4,NCF2,ITGB2,ITGAL,IFI30,PIK3CG,CNDP2,RAC2,CYTIP,CD33,FCER1G,WARS,CD300A,PGD,APBB1IP,HCK,TYROBP,BIN2,BTK,HCLS1,LCP2,LCP1,SGK1,FTL,BLM,SELPLG,C5AR1,AOAH,IL2RG,ALOX5,NCKAP1L,ZNF267,CYTH1,MPDU1,CMTM7,MPP1,IL10RA,OSBPL3,LAPTM5,PILRA,ARHGAP25,SLC6A6,ARHGAP30,P2RX4,TAOK3,TBXAS1,TNFSF8,GLA,MYO1F,MYO1G
gene_set_query	231	SPIC	327.3	ARCHS4 Coexpression,889;Enrichr Queries,13;GTEx Coexpression,80	CD86,CD84,ADPGK,NCF2,DOCK8,PLEK,ITGB2,PTPN22,ITGAL,LIPA,CTSS,CXCL16,RAC2,CD36,CD33,DENND2D,CD53,FCER1G,CD300A,RNASET2,CD180,MPEG1,HCK,TYROBP,TFEC,HCLS1,IRF8,PLBD1,GSAP,CD48,LCP2,DOCK2,PRR5L,AOAH,IL2RG,PLA2G7,SAMSN1,DPP4,DRAM1,SLAMF8,SLAMF6,CD163,IL10RA,LAPTM5,PILRA,ARHGAP25,SCIMP,FLI1,CD4,ARHGAP30,PTPRC,TBXAS1,TPP1,CPVL,MYO1F,MYO1G
gene_set_query	232	CDX2	328	Literature ChIP-seq,53;ARCHS4 Coexpression,423;Enrichr Queries,769;ReMap ChIP-seq,144;GTEx Coexpression,251	RBM47,NCF2,PRR5L,PTPRJ,CALML4,PLA2G7,DPP4,RASSF4,PSAP,SLAMF6,MBNL3,VAV3,SERPINB1,IFNGR2,ACSL5,AMPD3,FLI1,GPR137B,PTBP3,GPRIN3,P2RX4,NCEH1,RAP2B,PLBD1,IRF8,SGK1
gene_set_query	233	SMAD3	329.2	Literature ChIP-seq,39;ARCHS4 Coexpression,652;Enrichr Queries,455;ReMap ChIP-seq,116;GTEx Coexpression,384	NRP1,FAM49B,NRP2,RBM47,HEXB,DOCK8,DDX60L,PTPRJ,SIPA1L2,SAMSN1,PIK3CG,CNDP2,RASGEF1B,ST8SIA4,LRRC8D,RNF130,GLUL,CTSB,SERPINB1,WARS,DAPK1,OSBPL3,IPMK,PLAUR,ARAP2,AMPD3,LHFPL2,KMO,SLC2A9,SLC6A6,TIAM1,PTPRE,ARHGAP30,KLHL6,TBXAS1,ARHGEF3,ELMO1,TNFSF8,SGK1,BCAT1,TNFRSF21
gene_set_query	234	ZNF468	329.7	ARCHS4 Coexpression,608;Enrichr Queries,128;GTEx Coexpression,253	RBM47,PARP4,ATP2B1,SAMHD1,PTBP3,GLB1,ARHGEF3,ZNF217,NABP1,SGK1,ZNF267,PAG1,TNFRSF21,SERINC5
gene_set_query	235	ZBTB48	331	ARCHS4 Coexpression,129;Enrichr Queries,751;GTEx Coexpression,113	SELPLG,NCF2,C5AR1,ITGB2,AOAH,IL2RG,PIK3CG,CTSS,RASSF2,ALOX5,RAC2,CD33,CYTH1,CD53,CD300A,LAPTM5,PILRA,PGD,ARHGAP25,APBB1IP,HCK,TYROBP,ARHGAP30,BIN2,TBXAS1,NABP1,HCLS1,TNFSF8,LCP2,LCP1,SGK1,DOCK2,MYO1F,MYO1G
gene_set_query	236	ZBTB37	332.3	ARCHS4 Coexpression,490;Enrichr Queries,373;GTEx Coexpression,134	IFNAR2,MAP3K1,FKBP15,NCF2,DOCK8,SLA,DDX60L,ARHGAP25,FLI1,PIK3CG,PTPRC,BIN2,ALOX5,ST8SIA4,REL,NABP1,TLR6,PLXNC1,SGK1,GLUL,PAG1
gene_set_query	237	SATB1	333.8	ARCHS4 Coexpression,69;Enrichr Queries,62;ReMap ChIP-seq,202;GTEx Coexpression,1002	NRP1,ASAH1,DOCK4,DOCK8,GLRX,NPL,IQGAP2,STK4,ITGAL,IL2RG,PIK3CG,DPP4,ST8SIA4,RAC2,LRRC8C,NCKAP1L,PLXNC1,CYTIP,PAG1,CYTH1,VAV3,CD53,PRKCH,MAP3K1,ITGA4,ARAP2,ARHGAP25,FLI1,GPRIN3,TIAM1,PTPRC,ARHGAP30,KLHL6,BTK,ARHGEF3,ELMO1,IRF8,HCLS1,LCP2,LCP1,SGK1,DOCK2,GLA,EZH2,MYO1G
gene_set_query	238	ETV1	335.3	ARCHS4 Coexpression,296;Enrichr Queries,242;ReMap ChIP-seq,253;GTEx Coexpression,550	VAV3,CD53,FAM49B,NRP1,DOCK4,LAPTM5,PTBP3,TIAM1,DAB2,UBASH3B,HCLS1,LCP1,SGK1,TNFRSF21,FTL,MPDU1
gene_set_query	239	E2F2	335.7	ARCHS4 Coexpression,425;Enrichr Queries,519;GTEx Coexpression,63	BLM,SELPLG,NCF2,ITGB2,DAPP1,AOAH,IL2RG,PIK3CG,RAC2,CASP1,CYTIP,ATG7,CD33,CD53,DENND2D,MPP1,H2AFY,CD300A,LAPTM5,BAZ1A,PGD,ARHGAP25,SHCBP1,APBB1IP,HCK,TYROBP,ARHGAP30,BIN2,ARPC3,FANCD2,TBXAS1,PLBD1,SGK1,EZH2
gene_set_query	240	TCF21	336.8	Literature ChIP-seq,105;ARCHS4 Coexpression,474;Enrichr Queries,592;GTEx Coexpression,176	NRP1,RBM47,NRP2,CTSS,PTGS1,DPP4,DRAM1,RASSF2,PSAP,SLAMF8,CTSH,CD36,CYTIP,PAG1,DENND2D,CMTM7,SERPINB1,WARS,PARP4,DAPK1,CD300A,IFNGR2,OSBPL3,ACSL5,PGD,SHCBP1,MPEG1,SLC6A6,CD4,DAB2,RAP2B,TFEC,TBXAS1,GSAP,SGK1
gene_set_query	241	FOSL2	337	ARCHS4 Coexpression,152;ENCODE ChIP-seq,41;Enrichr Queries,356;ReMap ChIP-seq,114;GTEx Coexpression,1022	NRP1,NRP2,SELPLG,NCF2,HEXB,C5AR1,ITGB2,DDX60L,PTPRJ,GNS,CTSS,DPP4,PSAP,GLUL,CTSB,PARP4,ACSL1,IL10RA,PLAUR,ARAP2,AMPD3,PILRA,MPEG1,PTPRE,SLC6A6,HCK,DAB2,RAP2B,REL,ZNF217,NABP1,LCP2,SGK1,DOCK2,SERINC5,FTL
gene_set_query	242	NRF1	337.2	ARCHS4 Coexpression,67;ENCODE ChIP-seq,80;Enrichr Queries,1035;ReMap ChIP-seq,233;GTEx Coexpression,271	NCF2,ADPGK,DOCK8,IFI30,ITGAL,PIK3CG,CXCL16,RASSF2,RAC2,FLVCR2,CTSH,PLXNC1,CYTIP,IFNAR2,CD53,HCK,TYROBP,IRF8,HCLS1,CD48,LCP2,LCP1,SGK1,DOCK2,FTL,SKAP2,SELPLG,NLRC4,STK4,IL2RG,NCKAP1L,SLAMF6,ZNF267,PAG1,CYTH1,MPDU1,GIT2,MAP3K1,IL10RA,LAPTM5,PILRA,ARHGAP25,GPR137B,ARHGAP30,PTPRC,ARPC3,GLB1,TBXAS1,TNFSF8,SERINC5,MYO1F,EZH2,MYO1G
gene_set_query	243	NR3C1	337.3	Literature ChIP-seq,78;ARCHS4 Coexpression,63;ENCODE ChIP-seq,65;Enrichr Queries,434;ReMap ChIP-seq,117;GTEx Coexpression,1267	FAM49B,NRP1,NRP2,ADPGK,DOCK8,ITGB2,PLEK,SLA,PTPRJ,DDX60L,SNX10,LACTB,UBASH3B,RASSF4,CASP1,CYTIP,CD53,SERPINB1,PARP4,ITGA4,H2AFY,ACSL1,PLAUR,ACSL5,AMPD3,KMO,SLC7A7,FANCD2,TFEC,HCLS1,IRF8,GSAP,PLIN2,CD48,LCP1,SGK1,DOCK2,BCAT1,FTL,C5AR1,GLRX,STK4,SAMSN1,DRAM1,PSAP,LRRC8C,ST8SIA4,HEATR3,RNF130,ZNF267,CYTH1,MPDU1,CD163,OPN3,MAP3K1,OSBPL3,IL10RA,LAPTM5,ATP2B1,LHFPL2,PILRA,SLC6A6,DAB2,NCEH1,PTPRC,TAOK3,…
gene_set_query	244	HOXD8	339.3	ARCHS4 Coexpression,458;Enrichr Queries,283;GTEx Coexpression,277	DPP4,NRP1,DAB2,ARAP2,LRRC8C,SGK1,PLA2G7,FLI1
gene_set_query	245	IRF3	340	ARCHS4 Coexpression,190;ENCODE ChIP-seq,74;Enrichr Queries,900;ReMap ChIP-seq,186;GTEx Coexpression,350	BLM,ADPGK,ITGB2,IFI30,ITGAL,CNDP2,ALOX5,ST8SIA4,RAC2,LRRC8D,NCKAP1L,ZNF267,CYTH1,MPDU1,CTSB,DENND2D,CD53,GIT2,FCER1G,WARS,IL10RA,LAPTM5,PGD,SHCBP1,APBB1IP,RAP2B,ARHGAP30,FANCD2,IRF8,HCLS1,GSAP,TPP1,LCP2,SGK1,GLA,MYO1F,FTL,SKAP2,EZH2,MYO1G
gene_set_query	246	MBNL2	340.7	ARCHS4 Coexpression,552;Enrichr Queries,302;GTEx Coexpression,168	DENND2D,NRP1,H2AFY,DAPP1,MYO5A,BAZ1A,ATP2B1,PTBP3,DAB2,ARHGAP30,FANCD2,SGK1,GLUL,EZH2,CTSB
gene_set_query	247	ZKSCAN4	343.7	ARCHS4 Coexpression,205;Enrichr Queries,469;GTEx Coexpression,357	H2AFY,LAPTM5,BAZ1A,PGD,RNF144B,HHEX,ARHGAP30,FANCD2,ARHGEF3,BTK,RAC2,HCLS1,NCKAP1L,LCP1,SGK1,DOCK2,GLUL,EZH2
gene_set_query	248	SNAI1	343.7	ARCHS4 Coexpression,309;Enrichr Queries,440;GTEx Coexpression,282	NRP1,DAB2,DRAM1,PLAUR,LRRC8C,CD36,AMPD3,SGK1,BCAT1,KMO,GLA
gene_set_query	249	EGR1	343.7	Literature ChIP-seq,71;ARCHS4 Coexpression,721;ENCODE ChIP-seq,34;Enrichr Queries,327;ReMap ChIP-seq,242;GTEx Coexpression,667	NRP1,ADPGK,ITGB2,PTPRJ,STK4,IL2RG,GNS,CTSS,PTGS1,LACTB,HLA-DMA,HHEX,GNPTAB,RASGEF1B,PSAP,ST8SIA4,RAC2,CTSH,GLUL,RNF130,ZNF267,MPDU1,CTSB,MPP1,IFNAR2,WARS,DAPK1,RNASET2,PLAUR,PTPRE,TYROBP,RAP2B,GLB1,BTK,SGK1,TNFRSF21,SKAP2,MYO1G
gene_set_query	250	KDM5B	344	Literature ChIP-seq,123;ARCHS4 Coexpression,270;ENCODE ChIP-seq,33;ReMap ChIP-seq,289;GTEx Coexpression,1005	NRP1,FAM49B,DOCK4,NRP2,MCTP1,ADPGK,HEXB,ITGB2,CALML4,CXCL16,HHEX,RAC2,GLUL,CTSB,CD53,PRKCH,ACSL1,SFMBT2,PGD,PTBP3,APBB1IP,GPRIN3,TIAM1,RNF125,RAP2B,FANCD2,ARHGEF3,ELMO1,HCLS1,GSAP,FAM20A,LCP1,BCAT1,DOCK2,TNFRSF21,FTL,BLM,RBM47,ASAH1,NLRC4,IQGAP2,PLA2G7,DRAM1,EPB41L3,LRRC8C,LRRC8D,HEATR3,NCKAP1L,RNF130,SEC23B,PAG1,MPDU1,LAPTM5,MYO5A,SLC6A6,ARHGAP30,TBXAS1,REL,ZNF217,NABP1,SERINC5,EZH2
gene_set_query	251	RREB1	344.7	ARCHS4 Coexpression,349;Enrichr Queries,257;GTEx Coexpression,428	VAV3,NRP1,RBM47,MAP3K1,DOCK8,PTPRJ,IQGAP2,PTBP3,SLC6A6,SGPL1,REL,SGK1,DOCK2
gene_set_query	252	SOX7	347	ARCHS4 Coexpression,329;Enrichr Queries,161;GTEx Coexpression,551	NRP1,DAB2,NRP2,PRKCH,RAP2B,PLAUR,IRF8,CD36,SGK1,FLI1,PTBP3,RASGRP3
gene_set_query	253	TFE3	348	ARCHS4 Coexpression,230;Enrichr Queries,736;GTEx Coexpression,78	SELPLG,NCF2,C5AR1,ITGB2,SLA,AOAH,ALOX5,PSAP,CD33,CTSB,CCR1,MPP1,IFNAR2,CMTM7,FCER1G,IFNGR2,PLAUR,PILRA,ARHGAP25,APBB1IP,HCK,SLC6A6,TYROBP,BIN2,TBXAS1,TNFSF8,LCP2,SGK1,GLA,MYO1F,SKAP2,FTL
gene_set_query	254	TRPS1	348.7	ARCHS4 Coexpression,320;Enrichr Queries,236;GTEx Coexpression,490	VAV3,NRP1,RNF144B,DAB2,DOCK4,MAP3K1,ARHGEF3,ZNF217,ATP2B1,SGK1
gene_set_query	255	HNF4A	350.5	Literature ChIP-seq,32;ARCHS4 Coexpression,829;ENCODE ChIP-seq,44;Enrichr Queries,229;ReMap ChIP-seq,63;GTEx Coexpression,906	CD86,FAM49B,DDX60L,CALML4,LIPA,CXCL16,UBASH3B,RASSF4,PLXNC1,IFNAR2,ACSL1,DAPK1,IPMK,ACSL5,TIAM1,RNF125,FANCD2,ELMO1,GSAP,FTL,SKAP2,BLM,C5AR1,IQGAP2,STK4,GNS,PLA2G7,DPP4,SGPL1,PSAP,ATG7,ZNF267,MPDU1,CCR1,CD163,OPN3,OSBPL3,MYO5A,SLC2A9,DAB2,NCEH1,ARPC3,TBXAS1,ACER3,DMXL2,REL,SERINC5,NRP1,NRP2,DOCK4,MCTP1,FKBP15,HEXB,ITGB2,PTPRJ,SNX10,HHEX,FLVCR2,CTSH,CD36,CTSB,SLC36A1,VAV3,SERPINB1,FCER1G,PARP4,H2A…
gene_set_query	256	FOXA2	352.3	Literature ChIP-seq,37;ARCHS4 Coexpression,351;ENCODE ChIP-seq,107;Enrichr Queries,991;ReMap ChIP-seq,91;GTEx Coexpression,537	NRP1,FAM49B,DOCK4,NRP2,ADPGK,HEXB,LIPA,HHEX,UBASH3B,RASSF4,CTSH,CD36,PLXNC1,CTSB,CD53,VAV3,SERPINB1,WARS,PRKCH,FCER1G,PARP4,ACSL1,DAPK1,ARAP2,ACSL5,AMPD3,BAZ1A,PTBP3,RNF144B,RNF125,SLC7A7,ARHGEF3,ELMO1,HCLS1,GSAP,LCP1,SGK1,TNFRSF21,RBM47,GLRX,IQGAP2,STK4,SAMHD1,DPP4,DRAM1,PSAP,LRRC8D,MBNL3,ATG7,CYTH1,MPDU1,OPN3,LAPTM5,LHFPL2,ATP2B1,FLI1,SLC2A9,SLC6A6,PTPRE,NCEH1,PTPRC,TAOK3,ACER3,TBXAS1,REL,ZNF21…
gene_set_query	257	TBX3	353	Literature ChIP-seq,46;ARCHS4 Coexpression,383;Enrichr Queries,656;GTEx Coexpression,327	CD86,NRP1,RBM47,SNX10,NPL,SIPA1L2,GNS,DPP4,EPB41L3,CD33,H2AFY,SFMBT2,IPMK,PLAUR,ACSL5,FLI1,APBB1IP,DAB2,SLC7A7,ARHGEF3,NABP1,SGK1,DOCK2,SERINC5,EZH2
gene_set_query	258	SALL1	356	Literature ChIP-seq,77;ARCHS4 Coexpression,560;Enrichr Queries,596;GTEx Coexpression,191	NRP1,OPN3,ARAP2,CNDP2,PTBP3,HHEX,RASSF4,ELMO1,RAC2,LRRC8D,LCP1,CD36,SGK1,BCAT1,CTSB
gene_set_query	259	MXD3	356.7	ARCHS4 Coexpression,313;Enrichr Queries,693;GTEx Coexpression,64	BLM,SELPLG,NCF2,ITGB2,SLA,AOAH,NLRC4,PIK3CG,ALOX5,ST8SIA4,RAC2,PLXNC1,CD33,CD53,CMTM7,FCER1G,LAPTM5,PILRA,ARHGAP25,SHCBP1,APBB1IP,HCK,TYROBP,ARHGAP30,BIN2,FANCD2,TBXAS1,PLBD1,HCLS1,TNFSF8,TLR6,LCP1,MYO1F,EZH2
gene_set_query	260	ZBTB32	356.7	ARCHS4 Coexpression,142;Enrichr Queries,54;GTEx Coexpression,874	CD86,PLEK,PTPN22,GLRX,LRMP,IFI30,ITGAL,IL2RG,DPP4,RAC2,CTSH,CYTIP,CYTH1,CD53,IL10RA,LAPTM5,PLAUR,SCIMP,ARHGAP30,FANCD2,BTK,REL,NABP1,IRF8,HCLS1,CD48,LCP1,SGK1,BCAT1,DOCK2,MYO1G
gene_set_query	261	MYCL	358.5	ARCHS4 Coexpression,120;GTEx Coexpression,597	VAV3,CCR1,NCF2,C5AR1,ITGB2,PILRA,NLRC4,PGD,CTSS,MPEG1,SLC6A6,HCK,SGPL1,RASSF2,SLC7A7,ARHGAP30,ALOX5,PSAP,PLBD1,IRF8,TLR6,CPVL,MYO1F
gene_set_query	262	MEOX1	359	ARCHS4 Coexpression,435;Enrichr Queries,400;GTEx Coexpression,242	NRP1,DAB2,RNF125,ACSL1,LRRC8C,CD36,SGK1,FLI1
gene_set_query	263	MLX	359.3	ARCHS4 Coexpression,136;Enrichr Queries,196;GTEx Coexpression,746	C5AR1,ITGB2,GLRX,IFI30,CXCL16,LACTB,RAC2,GLUL,CTSB,CCR1,CD53,FCER1G,H2AFY,IFNGR2,RNASET2,LAPTM5,PILRA,PGD,HCK,CD4,SLC7A7,TYROBP,ARPC3,IRF8,PLIN2,MYO1F,FTL
gene_set_query	264	KLF6	360	ARCHS4 Coexpression,14;Enrichr Queries,164;ReMap ChIP-seq,151;GTEx Coexpression,1111	NRP1,CD84,HEXB,DOCK8,ITGB2,PLEK,SLA,ITGAL,CTSS,CXCL16,RASSF4,RASGEF1B,RAC2,CYTIP,GLUL,CTSB,CD53,SERPINB1,FCER1G,RNASET2,PLAUR,ACSL5,APBB1IP,SLC7A7,RNF125,HCLS1,PLIN2,LCP2,LCP1,BCAT1,SGK1,DOCK2,GLRX,AOAH,IL2RG,SAMSN1,HLA-DMA,ALOX5,NLRP3,PAG1,CYTH1,IL10RA,LAPTM5,ARHGAP25,FLI1,PTPRE,CD4,ARHGAP30,PTPRC,P2RX4,TBXAS1,REL,NABP1,MYO1G
gene_set_query	265	MXI1	360.8	ARCHS4 Coexpression,213;ENCODE ChIP-seq,70;Enrichr Queries,604;ReMap ChIP-seq,235;GTEx Coexpression,682	DOCK8,PTPRJ,AOAH,IFI30,CNDP2,DPP4,HLA-DMA,COMMD9,RASSF2,GNPTAB,SLAMF8,NCKAP1L,PLXNC1,MBNL3,GLUL,RNF130,PAG1,MPDU1,CTSB,CCR1,MPP1,GIT2,MAP3K1,SLC31A2,ACSL1,ARAP2,AMPD3,SHCBP1,ARHGAP30,PTPRC,BIN2,REL,NABP1,TLR6,SGK1,TNFRSF21,FTL
gene_set_query	266	ZNF701	364.7	ARCHS4 Coexpression,593;Enrichr Queries,374;GTEx Coexpression,127	CD53,IFNAR2,PARP4,SLC31A2,NCF2,SLA,DDX60L,PTPN22,NLRC4,SAMHD1,PIK3CG,HCK,PTPRE,P2RX4,HCLS1,NABP1,TLR6,PLXNC1,LCP1,SGK1,ZNF267,PAG1
gene_set_query	267	NR3C2	368	ARCHS4 Coexpression,764;Enrichr Queries,126;GTEx Coexpression,214	VAV3,NRP1,DOCK4,ADPGK,DAPK1,DAPP1,ACSL5,BAZ1A,IQGAP2,SIPA1L2,DPP4,RAP2B,ARPC3,CD36,SGK1,ATG7
gene_set_query	268	ZNF878	368.5	ARCHS4 Coexpression,536;GTEx Coexpression,201	BLM,ITGA4,BTK,SLAMF6,CD48,LRMP,BCAT1,SCIMP,MYO1G
gene_set_query	269	TCF4	370	Literature ChIP-seq,35;ARCHS4 Coexpression,1314;Enrichr Queries,133;ReMap ChIP-seq,73;GTEx Coexpression,295	CD86,NRP1,DOCK4,NRP2,MCTP1,HEXB,DOCK8,DDX60L,PTPRJ,CNDP2,RASSF2,FLVCR2,CD36,GLUL,CD33,CTSB,HAVCR2,SERPINB1,PRKCH,H2AFY,ACSL1,DAPK1,SFMBT2,RNASET2,IPMK,ARAP2,ACSL5,AMPD3,PTBP3,TIAM1,ARHGEF3,ELMO1,IRF8,HCLS1,FAM20A,LCP1,SGK1,BCAT1,FTL,SKAP2,ATP6V1A,RBM47,DAPP1,PRR5L,AOAH,IQGAP2,STK4,SAMHD1,GNS,PLA2G7,RASGRP3,DPP4,EPB41L3,LRRC8C,ST8SIA4,SLAMF6,RNF130,PAG1,CD163,MAP3K1,TNFSF15,OSBPL3,ATP2B1,PILRA,ARH…
gene_set_query	270	REST	370.2	Literature ChIP-seq,96;ARCHS4 Coexpression,316;ENCODE ChIP-seq,96;Enrichr Queries,319;ReMap ChIP-seq,252;GTEx Coexpression,1142	CD86,DOCK4,PLEK,IQGAP2,GNS,HLA-DMA,RASSF2,RASGEF1B,EPB41L3,RAC2,NCKAP1L,GLUL,MPDU1,CD53,IFNAR2,MAP3K1,WARS,SLC31A2,H2AFY,DAPK1,OSBPL3,IPMK,BAZ1A,PTBP3,SLC2A9,HCK,TYROBP,RNF125,TAOK3,ACER3,REL,ELMO1,HCLS1,TPP1,SGK1,BCAT1,DOCK2,FTL,EZH2
gene_set_query	271	ZNF117	370.7	ARCHS4 Coexpression,798;Enrichr Queries,81;GTEx Coexpression,233	VAV3,NRP1,DOCK4,ACSL1,NCF2,DDX60L,IQGAP2,SIPA1L2,GNS,DAB2,DRAM1,LRRC8C,NABP1,CD36,SGK1,PAG1,CTSB
gene_set_query	272	FOXA1	371.2	Literature ChIP-seq,45;ARCHS4 Coexpression,841;ENCODE ChIP-seq,104;Enrichr Queries,811;ReMap ChIP-seq,47;GTEx Coexpression,379	CD86,NRP1,FAM49B,NRP2,ADPGK,HEXB,TPM3P9,CALML4,SIPA1L2,RASSF2,RASGEF1B,CD36,PLXNC1,GLUL,SLC36A1,WARS,ITGA4,H2AFY,ACSL1,DAPK1,SFMBT2,CD180,ARAP2,AMPD3,BAZ1A,PTBP3,ARHGEF3,ELMO1,TLR6,SGK1,RBM47,ASAH1,BLM,IQGAP2,SAMHD1,SAMSN1,SGPL1,RNF130,MPDU1,CMTM7,MAP3K1,OPN3,LHFPL2,SCIMP,FLI1,SLC6A6,PTPRC,TAOK3,ZNF217,TNFSF8
gene_set_query	273	GATA6	371.8	Literature ChIP-seq,107;ARCHS4 Coexpression,564;Enrichr Queries,636;ReMap ChIP-seq,107;GTEx Coexpression,445	NRP1,CD84,RBM47,HEXB,DAPP1,LRMP,NPL,IQGAP2,GNS,RASGRP3,DPP4,SGPL1,RASSF4,CTSH,MBNL3,PAG1,VAV3,DENND2D,PARP4,OPN3,TNFSF15,ARAP2,PLAUR,AMPD3,BAZ1A,PGD,DAB2,SLC7A7,RAP2B,NCEH1,ZNF217,IRF8,BCAT1,SGK1,SERINC5,FTL
gene_set_query	274	KDM2A	372	ARCHS4 Coexpression,197;GTEx Coexpression,547	DOCK8,ITGAL,SLC6A6,ARHGAP30,FANCD2,HCLS1,ZNF217,LCP1,DOCK2,CYTH1,MYO1F,EZH2,MYO1G
gene_set_query	275	TFCP2L1	373	ARCHS4 Coexpression,554;Enrichr Queries,315;GTEx Coexpression,250	DPP4,RNF144B,NRP1,SGPL1,RBM47,MAP3K1,OSBPL3,IQGAP2,SGK1,GLUL,TNFRSF21
gene_set_query	276	ZNF761	374	ARCHS4 Coexpression,515;Enrichr Queries,281;GTEx Coexpression,326	DPP4,SLC6A6,UBASH3B,ADPGK,TPM3P9,PLIN2,CALML4,IQGAP2,SGK1,SERINC5
gene_set_query	277	ZSCAN31	374	ARCHS4 Coexpression,337;GTEx Coexpression,411	IFNAR2,ARHGAP30,P2RX4,ADPGK,IFNGR2,ITGB2,KMO
gene_set_query	278	GRHL2	374.6	Literature ChIP-seq,144;ARCHS4 Coexpression,543;Enrichr Queries,667;ReMap ChIP-seq,126;GTEx Coexpression,393	CD86,NRP2,RBM47,HEXB,ITGB2,IQGAP2,DPP4,SGPL1,RASSF4,CTSH,CTSB,VAV3,DENND2D,MAP3K1,PRKCH,OSBPL3,IL10RA,MPEG1,SLC2A9,SLC6A6,PTPRE,ARHGAP30,ZNF217,SGK1,CPVL,SERINC5,TNFRSF21
gene_set_query	279	PBX4	379.3	ARCHS4 Coexpression,196;Enrichr Queries,744;GTEx Coexpression,198	PRKCH,OSBPL3,ARAP2,PLAUR,DAPP1,STK4,IL2RG,SAMSN1,PTGS1,RNF144B,HHEX,PTPRC,BIN2,RASSF4,NABP1,LCP2,CPVL,SGK1,CYTIP,CYTH1,CTSB,MYO1G
gene_set_query	280	NFATC3	382	ARCHS4 Coexpression,34;Enrichr Queries,371;GTEx Coexpression,741	SELPLG,DOCK8,ITGB2,AOAH,STK4,ITGAL,IL2RG,PIK3CG,LACTB,RAC2,LRRC8C,NCKAP1L,MBNL3,CYTIP,CYTH1,CD53,DENND2D,MAP3K1,PRKCH,ITGA4,IL10RA,ARHGAP25,FLI1,PTBP3,APBB1IP,GPRIN3,TIAM1,PTPRC,ARHGAP30,BIN2,ARHGEF3,HCLS1,LCP2,LCP1,DOCK2,EZH2,MYO1G
gene_set_query	281	SMAD1	382.2	Literature ChIP-seq,99;ARCHS4 Coexpression,148;Enrichr Queries,313;ReMap ChIP-seq,179;GTEx Coexpression,1172	NRP1,NCF2,HEXB,C5AR1,ITGB2,RAC2,RNF130,GLUL,CYTH1,CTSB,MPDU1,CD53,IFNAR2,MAP3K1,SLC31A2,DAPK1,ACSL1,IL10RA,LAPTM5,SLC6A6,HCK,DAB2,TYROBP,PTPRC,ARHGAP30,SLC7A7,REL,HCLS1,LCP2,LCP1,SGK1,DOCK2,MYO1F,FTL,MYO1G
gene_set_query	282	MEIS1	383.8	Literature ChIP-seq,56;ARCHS4 Coexpression,391;Enrichr Queries,553;ReMap ChIP-seq,15;GTEx Coexpression,904	NRP1,NRP2,CD84,DOCK8,PLEK,ITGB2,SLA,LRMP,ITGAL,CXCL16,CNDP2,HHEX,UBASH3B,RASSF4,RAC2,CYTIP,CTSB,HAVCR2,IFNAR2,ACSL5,GPRIN3,BIN2,BTK,ARHGEF3,ELMO1,PLIN2,SGK1,TNFRSF21,SKAP2,DAPP1,GLRX,RASGRP3,PTGS1,COMMD9,PSAP,NLRP3,LRRC8D,RNF130,ZNF267,PAG1,CCR1,IL10RA,LAPTM5,MYO5A,FLI1,SLC6A6,DAB2,TAOK3,KLHL6,ZNF217,NABP1
gene_set_query	283	FOXM1	385.2	Literature ChIP-seq,18;ARCHS4 Coexpression,772;ENCODE ChIP-seq,103;Enrichr Queries,732;ReMap ChIP-seq,251;GTEx Coexpression,435	FAM49B,NRP1,DOCK4,HEXB,LRMP,DDX60L,PTPRJ,ITGAL,CNDP2,RASGEF1B,CYTIP,SLC36A1,VAV3,PRKCH,DAPK1,SFMBT2,CD180,AMPD3,TIAM1,FANCD2,ELMO1,IRF8,GSAP,TNFRSF21,BLM,RBM47,STK4,GNS,PTGS1,RASGRP3,DPP4,SGPL1,COMMD9,DRAM1,ST8SIA4,MBNL3,SEC23B,RNF130,PAG1,CCR1,TNFSF15,SHCBP1,DAB2,NCEH1,P2RX4,TAOK3,KLHL6,DMXL2,REL,ZNF217,NABP1,TNFSF8,SERINC5,EZH2
gene_set_query	284	ZBTB43	386.3	ARCHS4 Coexpression,372;Enrichr Queries,339;GTEx Coexpression,448	SLC6A6,P2RX4,ACSL1,RASGEF1B,REL,NABP1,GLRX,AMPD3,SGK1,CYTH1
gene_set_query	285	NFYB	387.4	ARCHS4 Coexpression,707;ENCODE ChIP-seq,64;Enrichr Queries,504;ReMap ChIP-seq,212;GTEx Coexpression,450	SELPLG,FKBP15,C5AR1,GLRX,IFI30,SAMHD1,LIPA,GNS,HLA-DMA,HHEX,RAC2,NCKAP1L,GLUL,ATG7,DENND2D,MPP1,FCER1G,WARS,IL10RA,LAPTM5,ATP2B1,PGD,SHCBP1,GPR137B,PTBP3,KLHL6,GLB1,TPP1,SGK1,BCAT1,GLA,FTL,EZH2
gene_set_query	286	JUND	389.3	Literature ChIP-seq,79;ARCHS4 Coexpression,688;ENCODE ChIP-seq,7;Enrichr Queries,605;ReMap ChIP-seq,142;GTEx Coexpression,815	DOCK4,ADPGK,NCF2,HEXB,PLEK,SLA,PTPN22,LRMP,DDX60L,SIPA1L2,PIK3CG,CNDP2,LACTB,RASSF2,CASP1,GLUL,CTSB,CD53,DENND2D,SLC36A1,SERPINB1,PARP4,ITGA4,CD180,AMPD3,RAP2B,BIN2,BTK,HCLS1,SGK1,DOCK2,FTL,RBM47,SELPLG,C5AR1,GLRX,FPR3,IL2RG,STK4,GNS,RASGRP3,HLA-DMA,PSAP,SLAMF8,LRRC8C,SLAMF6,SEC23B,ATG7,CYTH1,MPDU1,CCR1,MPP1,SHCBP1,FLI1,SLC2A9,SLC6A6,DAB2,PTPRC,TAOK3,ZNF217,NABP1,TNFSF8
gene_set_query	287	ELF5	390.2	Literature ChIP-seq,125;ARCHS4 Coexpression,622;Enrichr Queries,816;ReMap ChIP-seq,118;GTEx Coexpression,270	HEXB,PTPRJ,COMMD9,GNPTAB,CD36,VAV3,CMTM7,MAP3K1,PRKCH,TNFSF15,ACSL1,IPMK,LHFPL2,BAZ1A,SLC2A9,DAB2,NCEH1,SLC7A7,TAOK3,ACER3,DMXL2,BTK,ARHGEF3,SGK1,GLA
gene_set_query	288	MYBL2	390.3	Literature ChIP-seq,121;ARCHS4 Coexpression,1184;ENCODE ChIP-seq,91;Enrichr Queries,704;ReMap ChIP-seq,99;GTEx Coexpression,143	ADPGK,LRMP,CTSS,RASSF4,CTSB,SLC36A1,SERPINB1,FCER1G,WARS,PARP4,ITGA4,SFMBT2,ACSL5,PTBP3,RNF144B,RAP2B,FANCD2,BTK,CD48,GSAP,PLIN2,DOCK2,SGK1,TNFRSF21,FTL,SKAP2,ATP6V1A,BLM,GLRX,HLA-DMA,COMMD9,DRAM1,LRRC8D,SLAMF6,MBNL3,RNF130,ATG7,ZNF267,MPDU1,GIT2,MYO5A,SHCBP1,SCIMP,CD4,NCEH1,GLB1,ZNF217,NABP1,GLA,EZH2,MYO1G
gene_set_query	289	CREM	391	Literature ChIP-seq,131;ARCHS4 Coexpression,99;Enrichr Queries,96;ReMap ChIP-seq,172;GTEx Coexpression,1457	CD86,FAM49B,DOCK4,FKBP15,ADPGK,HEXB,PLEK,SLA,PTPN22,IFI30,PIK3CG,CXCL16,CNDP2,HHEX,RASGEF1B,PLXNC1,CYTIP,GLUL,CTSB,HAVCR2,CD53,WARS,FCER1G,H2AFY,ACSL1,RNASET2,IPMK,PLAUR,ARAP2,BAZ1A,KMO,PGD,PTBP3,RAP2B,FANCD2,ELMO1,IRF8,PLBD1,PLIN2,CD48,BCAT1,SGK1,DOCK2,FTL,SKAP2,ATP6V1A,BLM,STK4,IL2RG,SAMSN1,GNS,HLA-DMA,DRAM1,EPB41L3,LRRC8C,HEATR3,ATG7,RNF130,SEC23B,ZNF267,PAG1,CYTH1,MPDU1,MAP3K1,OPN3,SLC31A2,LA…
gene_set_query	290	ASCL3	394	ARCHS4 Coexpression,403;Enrichr Queries,477;GTEx Coexpression,302	SLC2A9,GNPTAB,TNFSF15,HEXB,IRF8,PTPRJ,LHFPL2,CD36,AMPD3,CALML4,MPEG1,MYO1F
gene_set_query	291	RLF	397.7	ARCHS4 Coexpression,314;Enrichr Queries,743;GTEx Coexpression,136	CD300A,IPMK,C5AR1,PLEK,PLAUR,BAZ1A,ATP2B1,STK4,PTBP3,DMXL2,REL,NLRP3,LCP2,CYTIP,SGK1,GLUL,ZNF267,PAG1
gene_set_query	292	ZNF410	398.7	ARCHS4 Coexpression,375;Enrichr Queries,340;GTEx Coexpression,481	FAM49B,WARS,CD48,BAZ1A,SGK1,KMO,ATG7,SAMSN1,CTSB,FTL
gene_set_query	293	GTF2IRD1	399	ARCHS4 Coexpression,64;GTEx Coexpression,734	NCF2,DOCK8,ITGB2,NLRC4,ITGAL,CTSS,RASSF2,RAC2,CASP1,CYTH1,CD53,ITGA4,IL10RA,LAPTM5,AMPD3,ARHGAP25,FLI1,MPEG1,APBB1IP,HCK,PTPRC,ARHGAP30,BTK,HCLS1,CD48,LCP2,LCP1,DOCK2,MYO1F,MYO1G
gene_set_query	294	ZNF443	401	ARCHS4 Coexpression,599;Enrichr Queries,449;GTEx Coexpression,155	CD53,VAV3,BLM,SLC31A2,LRMP,NLRC4,PGD,IQGAP2,SIPA1L2,SAMSN1,ARPC3,PLBD1,TLR6,PLXNC1,LCP1,SGK1,EZH2
gene_set_query	295	ZFP92	402	ARCHS4 Coexpression,673;Enrichr Queries,377;GTEx Coexpression,156	IFNAR2,MCTP1,ITGA4,SFMBT2,ITGB2,CD180,STK4,PLA2G7,GPRIN3,SGPL1,TAOK3,DMXL2,CASP1,IRF8,CD48,CD36,PAG1
gene_set_query	296	ZNF182	402	ARCHS4 Coexpression,165;Enrichr Queries,369;GTEx Coexpression,672	GIT2,NRP1,MAP3K1,NCF2,DOCK8,STK4,CTSS,PTBP3,HCK,RASSF2,PTPRC,ARHGAP30,TAOK3,DMXL2,ST8SIA4,NABP1,HCLS1,LCP1,SGK1,DOCK2,GLUL,MYO1F
gene_set_query	297	E2F1	404.2	Literature ChIP-seq,93;ARCHS4 Coexpression,1094;ENCODE ChIP-seq,97;Enrichr Queries,734;ReMap ChIP-seq,254;GTEx Coexpression,153	FAM49B,BLM,NRP2,ASAH1,PTPRJ,SNX10,STK4,IFI30,DRAM1,RAC2,MBNL3,RNF130,MPDU1,PARP4,OPN3,ITGA4,DAPK1,CD180,ARAP2,AMPD3,ATP2B1,PGD,SHCBP1,ARHGAP25,SLC6A6,TYROBP,RNF125,FANCD2,DMXL2,BTK,REL,CD48,DOCK2,SERINC5,EZH2,MYO1G,FTL
gene_set_query	298	ZNF281	406	ARCHS4 Coexpression,750;Enrichr Queries,322;GTEx Coexpression,146	IFNAR2,FAM49B,NRP1,OPN3,ITGA4,ACSL1,PTPRJ,PTPN22,SAMSN1,APBB1IP,LACTB,NABP1,ZNF217,TLR6,PLXNC1,SGK1,BCAT1,GLUL,CTSB
gene_set_query	299	TFAP2A	406.7	Literature ChIP-seq,130;ARCHS4 Coexpression,780;ENCODE ChIP-seq,85;Enrichr Queries,836;ReMap ChIP-seq,219;GTEx Coexpression,390	NRP1,RBM47,SELPLG,ADPGK,C5AR1,ITGB2,LRMP,STK4,SAMHD1,IFI30,IL2RG,GNS,CNDP2,SGPL1,DRAM1,GNPTAB,EPB41L3,PLXNC1,MBNL3,RNF130,MPDU1,VAV3,MPP1,GIT2,MAP3K1,PARP4,OPN3,WARS,ACSL5,AMPD3,SHCBP1,SLC6A6,DAB2,P2RX4,NCEH1,SLC7A7,TYROBP,ARPC3,REL,BTK,ZNF217,SGK1,GLA,MYO1G
gene_set_query	300	PHF21A	407.7	ARCHS4 Coexpression,70;Enrichr Queries,1129;GTEx Coexpression,24	FAM49B,NCF2,DOCK8,ITGB2,SLA,PTPRJ,ITGAL,PIK3CG,CTSS,RASSF2,RAC2,PLXNC1,CYTIP,GLUL,CD33,CD53,FCER1G,CD300A,MPEG1,APBB1IP,HCK,TYROBP,BIN2,PLBD1,HCLS1,LCP2,TLR6,LCP1,SGK1,DOCK2,SELPLG,C5AR1,NPL,AOAH,NLRC4,SAMSN1,ALOX5,ST8SIA4,CYTH1,CCR1,MPP1,LAPTM5,PILRA,ARHGAP25,SLC6A6,PTPRC,ARHGAP30,TBXAS1,TNFSF8,MYO1F
gene_set_query	301	HOXA1	408.3	ARCHS4 Coexpression,528;Enrichr Queries,303;GTEx Coexpression,394	DPP4,NRP1,RAP2B,DAPP1,SGK1,BCAT1,SHCBP1,FLI1,PTBP3,SKAP2
gene_set_query	302	ZSCAN25	410	ARCHS4 Coexpression,267;GTEx Coexpression,553	DOCK4,MAP3K1,PTPRC,KLHL6,DOCK8,STK4,CYTIP,DOCK2,PAG1
gene_set_query	303	MEF2C	411.2	ARCHS4 Coexpression,685;ENCODE ChIP-seq,71;Enrichr Queries,55;ReMap ChIP-seq,18;GTEx Coexpression,1227	NRP1,RBM47,SELPLG,ADPGK,ITGB2,LRMP,GLRX,ITGAL,PIK3CG,CTSS,RASGRP3,RASSF2,ST8SIA4,CD36,CYTIP,GLUL,ZNF267,VAV3,DENND2D,IFNAR2,GIT2,SERPINB1,ITGA4,ACSL1,LAPTM5,MYO5A,AMPD3,SCIMP,GPR137B,FLI1,DAB2,RAP2B,TYROBP,PTPRC,TAOK3,KLHL6,REL,ELMO1,IRF8,SGK1,EZH2,MYO1G
gene_set_query	304	DUX4	414	ARCHS4 Coexpression,773;ReMap ChIP-seq,55	GIT2,PRKCH,ADPGK,HEXB,SNX10,PRR5L,AMPD3,AOAH,CTSS,FLI1,RASGRP3,COMMD9,NCEH1,RAP2B,ZNF217,GSAP,CYTIP,SERINC5,MYO1G
gene_set_query	305	NR2F2	414.6	ARCHS4 Coexpression,181;ENCODE ChIP-seq,100;Enrichr Queries,790;ReMap ChIP-seq,181;GTEx Coexpression,821	FAM49B,NRP1,NRP2,DOCK8,ITGB2,HLA-DMA,PSAP,RAC2,CYTH1,CTSB,CD53,LAPTM5,ACSL5,AMPD3,SLC6A6,DAB2,PTPRC,ARHGAP30,ZNF217,HCLS1,LCP2,LCP1,SGK1,DOCK2,FTL,MYO1G
gene_set_query	306	PBX3	415	ARCHS4 Coexpression,976;ENCODE ChIP-seq,88;Enrichr Queries,295;ReMap ChIP-seq,191;GTEx Coexpression,525	NRP1,NRP2,SELPLG,C5AR1,LRMP,GNS,CNDP2,HLA-DMA,ST8SIA4,NCKAP1L,PLXNC1,ACSL1,IL10RA,OSBPL3,LAPTM5,PGD,SHCBP1,RAP2B,NABP1,IRF8,SGK1,BCAT1,FTL,MYO1G,EZH2
gene_set_query	307	FOXP1	415.2	Literature ChIP-seq,156;ARCHS4 Coexpression,684;Enrichr Queries,182;ReMap ChIP-seq,177;GTEx Coexpression,877	ATP6V1A,NRP1,FAM49B,NRP2,DOCK4,ASAH1,ADPGK,LRMP,STK4,IQGAP2,SGPL1,GNPTAB,RASSF4,RNF130,MPDU1,VAV3,GIT2,MAP3K1,ITGA4,DAPK1,SFMBT2,AMPD3,KMO,PTBP3,SLC6A6,DAB2,RNF125,NCEH1,SLC7A7,TAOK3,ARPC3,ARHGEF3,ELMO1,NABP1,SGK1,SERINC5,TNFRSF21,FTL,SKAP2
gene_set_query	308	ZEB1	416.4	ARCHS4 Coexpression,833;ENCODE ChIP-seq,86;Enrichr Queries,323;ReMap ChIP-seq,178;GTEx Coexpression,662	ATP6V1A,NRP1,NRP2,DOCK4,RBM47,PARP4,ITGA4,OSBPL3,ITGB2,LAPTM5,AMPD3,IFI30,FLI1,DAB2,SLC7A7,COMMD9,RASSF4,FANCD2,ARPC3,SGK1,DOCK2,FTL,MPDU1
gene_set_query	309	POU5F1	416.8	Literature ChIP-seq,48;ARCHS4 Coexpression,1074;Enrichr Queries,334;ReMap ChIP-seq,274;GTEx Coexpression,354	VAV3,RBM47,BLM,HEXB,IPMK,AMPD3,IFI30,DPP4,HCK,HHEX,DAB2,P2RX4,RNF125,IRF8,PLIN2,SGK1,RNF130,MPDU1,EZH2
gene_set_query	310	TSHZ3	418.7	ARCHS4 Coexpression,335;Enrichr Queries,207;GTEx Coexpression,714	NRP1,NRP2,DAB2,DOCK4,NCF2,C5AR1,LHFPL2,SIPA1L2,SGK1,BCAT1
gene_set_query	311	ZNF827	419.3	ARCHS4 Coexpression,156;Enrichr Queries,595;GTEx Coexpression,507	VAV3,CCR1,MPP1,NRP1,FCER1G,NCF2,HEXB,RNASET2,ITGB2,LAPTM5,TPM3P9,LHFPL2,PILRA,IFI30,CTSS,HCK,CD4,RAP2B,TYROBP,PLBD1,HCLS1,SGK1,FTL
gene_set_query	312	ARNT	419.8	Literature ChIP-seq,120;ARCHS4 Coexpression,262;Enrichr Queries,458;ReMap ChIP-seq,162;GTEx Coexpression,1097	NRP1,DOCK8,C5AR1,ITGB2,PTPRJ,SIPA1L2,PIK3CG,PTGS1,PSAP,ST8SIA4,FLVCR2,GLUL,FCER1G,MAP3K1,PRKCH,PARP4,DAPK1,CD180,LHFPL2,FLI1,SLC6A6,DAB2,RAP2B,TBXAS1,REL,BTK,ZNF217,HCLS1,SGK1,DOCK2
gene_set_query	313	SREBF1	420	Literature ChIP-seq,129;ARCHS4 Coexpression,1196;ENCODE ChIP-seq,95;Enrichr Queries,496;ReMap ChIP-seq,264;GTEx Coexpression,340	GIT2,RBM47,PGD,GNS,LIPA,SAMSN1,CNDP2,APBB1IP,SLC6A6,COMMD9,PLIN2,SGK1,GLUL,SERINC5,PAG1,FTL,CTSB,SKAP2,MYO1G
gene_set_query	314	NANOGP8	420.5	ARCHS4 Coexpression,822;GTEx Coexpression,19	CD86,FAM49B,PLEK,ITGB2,SNX10,PTPN22,NPL,AOAH,IFI30,STK4,IL2RG,SAMSN1,CTSS,PIK3CG,ALOX5,ST8SIA4,RAC2,NCKAP1L,CYTIP,CD33,CYTH1,HAVCR2,CCR1,CD53,IFNAR2,CD300A,LAPTM5,ARHGAP25,APBB1IP,PTPRE,SLC7A7,TYROBP,PTPRC,ARHGAP30,BIN2,KLHL6,TBXAS1,BTK,TNFSF8,LCP2,DOCK2,BCAT1,MYO1G
gene_set_query	315	ZNF587B	420.5	ARCHS4 Coexpression,455;GTEx Coexpression,386	BLM,ARHGAP30,ZNF217,BAZ1A,BCAT1
gene_set_query	316	SMAD5	420.8	ARCHS4 Coexpression,80;Enrichr Queries,611;ReMap ChIP-seq,218;GTEx Coexpression,774	FAM49B,NCF2,DOCK8,ITGB2,ITGAL,IL2RG,HLA-DMA,RAC2,CYTIP,CYTH1,MPDU1,CD53,MAP3K1,RNASET2,LAPTM5,ATP2B1,PILRA,ARHGAP25,PTBP3,APBB1IP,HCK,CD4,TYROBP,PTPRC,ARHGAP30,HCLS1,CD48,LCP2,LCP1,SGK1,DOCK2,MYO1F,FTL,MYO1G
gene_set_query	317	GRHL1	421	ARCHS4 Coexpression,470;Enrichr Queries,234;GTEx Coexpression,559	VAV3,DPP4,TIAM1,SGPL1,RBM47,ACSL1,DAPP1,SIPA1L2,SGK1,PTGS1
gene_set_query	318	JUN	422.3	Literature ChIP-seq,94;ARCHS4 Coexpression,1593;ENCODE ChIP-seq,5;Enrichr Queries,312;ReMap ChIP-seq,64;GTEx Coexpression,466	CD86,NRP1,FAM49B,CD84,HEXB,PLEK,SLA,DDX60L,PTPRJ,PTPN22,LRMP,SIPA1L2,PIK3CG,CNDP2,LACTB,RASSF2,CASP1,GLUL,CTSB,CD53,DENND2D,SLC36A1,SERPINB1,PARP4,ITGA4,CD180,PLAUR,AMPD3,RAP2B,BIN2,BTK,ELMO1,HCLS1,PLIN2,SGK1,DOCK2,FTL,RBM47,SELPLG,C5AR1,DAPP1,FPR3,IL2RG,STK4,GNS,RASGRP3,DPP4,ALOX5,PSAP,LRRC8C,SLAMF6,SEC23B,ZNF267,CCR1,MPP1,LAPTM5,SHCBP1,FLI1,SLC2A9,SLC6A6,DAB2,P2RX4,PTPRC,ARHGAP30,TAOK3,REL,ZNF2…
gene_set_query	319	ZHX2	424.3	ARCHS4 Coexpression,178;Enrichr Queries,201;ReMap ChIP-seq,222;GTEx Coexpression,1096	NRP1,PTPRJ,LRMP,IQGAP2,CXCL16,HLA-DMA,RASSF2,PAG1,CYTH1,VAV3,SERPINB1,PRKCH,MAP3K1,DAPK1,IL10RA,LAPTM5,AMPD3,PILRA,HCK,ARHGAP30,ARHGEF3,ZNF217,CD48,LCP2,SGK1,FTL
gene_set_query	320	ZNF608	425.3	ARCHS4 Coexpression,418;Enrichr Queries,215;GTEx Coexpression,643	NRP1,DOCK4,DAPK1,ARHGEF3,RAC2,LRRC8D,HCLS1,LCP2,PLXNC1,SIPA1L2,SGK1,PAG1
gene_set_query	321	ZNF266	425.3	ARCHS4 Coexpression,220;Enrichr Queries,149;GTEx Coexpression,907	MAP3K1,ACSL1,DOCK8,ITGB2,ACSL5,STK4,APBB1IP,RNF125,PTPRC,BIN2,CTSH,GSAP,TPP1,SGK1,CYTIP,CYTH1,CTSB
gene_set_query	322	MEOX2	426.7	ARCHS4 Coexpression,366;Enrichr Queries,552;GTEx Coexpression,362	NRP1,DAB2,NRP2,LRRC8C,CD36,FLI1
gene_set_query	323	NANOG	427.7	Literature ChIP-seq,23;ARCHS4 Coexpression,734;ENCODE ChIP-seq,40;Enrichr Queries,901;ReMap ChIP-seq,152;GTEx Coexpression,716	CD86,RBM47,NRP2,DOCK4,HEXB,SNX10,NPL,AOAH,IL2RG,GNS,SAMSN1,PIK3CG,PTGS1,LACTB,EPB41L3,RAC2,LRRC8D,PLXNC1,RNF130,PAG1,CYTH1,MPDU1,MAP3K1,H2AFY,SFMBT2,IPMK,CD180,PLAUR,MYO5A,AMPD3,PGD,FLI1,PTBP3,APBB1IP,SLC6A6,HCK,RNF125,SLC7A7,KLHL6,ARHGEF3,ELMO1,GSAP,SGK1,BCAT1,DOCK2,SERINC5,MYO1F,EZH2
gene_set_query	324	CLOCK	430	Literature ChIP-seq,112;ARCHS4 Coexpression,377;Enrichr Queries,1156;ReMap ChIP-seq,161;GTEx Coexpression,344	CMTM7,PRKCH,H2AFY,ADPGK,NCF2,DAPK1,RNASET2,ITGB2,LAPTM5,MYO5A,ACSL5,ATP2B1,PLA2G7,LACTB,SLC6A6,SGPL1,DAB2,PSAP,RAC2,HCLS1,MYO1F
gene_set_query	325	ATF5	431.3	ARCHS4 Coexpression,291;Enrichr Queries,118;GTEx Coexpression,885	WARS,ACSL1,PLAUR,GLRX,FPR3,AMPD3,KMO,IFI30,CTSS,SLAMF8,CTSH,PLIN2,SGK1,CTSB,MYO1G
gene_set_query	326	PRDM8	431.7	ARCHS4 Coexpression,477;Enrichr Queries,158;GTEx Coexpression,660	NRP1,PTPRE,NRP2,ITGA4,EPB41L3,ST8SIA4,PLAUR,LCP2,PLXNC1,SIPA1L2,SGK1
gene_set_query	327	FOSL1	432.6	ARCHS4 Coexpression,385;ENCODE ChIP-seq,69;Enrichr Queries,872;ReMap ChIP-seq,54;GTEx Coexpression,783	FAM49B,NRP1,SELPLG,HEXB,C5AR1,ITGB2,DDX60L,FPR3,UBASH3B,PSAP,ATG7,CTSB,MPDU1,SERPINB1,ACSL1,LAPTM5,PLAUR,ACSL5,AMPD3,SLC6A6,RAP2B,NCEH1,ZNF217,NABP1,PLIN2,TLR6,SGK1
gene_set_query	328	KLF9	433.5	ARCHS4 Coexpression,594;Enrichr Queries,238;ReMap ChIP-seq,280;GTEx Coexpression,622	NRP1,DAB2,ACSL1,PLIN2,SAMHD1,IFI30,SGK1,GLUL,FTL,CTSB
gene_set_query	329	ARID3B	435.5	ARCHS4 Coexpression,827;GTEx Coexpression,44	CD86,NRP1,NCF2,C5AR1,PLEK,PTPN22,AOAH,STK4,ITGAL,IL2RG,SAMSN1,PIK3CG,CXCL16,ST8SIA4,RAC2,SLAMF6,CYTIP,CD53,CD300A,LAPTM5,PILRA,BAZ1A,APBB1IP,ARHGAP30,BIN2,FANCD2,BTK,TNFSF8,LCP2,LCP1,DOCK2,MYO1G
gene_set_query	330	PBX1	436.8	Literature ChIP-seq,98;ARCHS4 Coexpression,310;Enrichr Queries,584;GTEx Coexpression,755	NRP1,NRP2,DOCK4,ADPGK,DOCK8,SIPA1L2,STK4,RASSF2,RAC2,LRRC8D,SLAMF6,GLUL,VAV3,CD53,MPP1,PRKCH,ITGA4,CD180,LAPTM5,ACSL5,MYO5A,AMPD3,SLC2A9,TIAM1,RAP2B,BIN2,ELMO1,HCLS1,TNFSF8,CD48,TPP1,LCP1,SGK1,BCAT1
gene_set_query	331	ZNF229	437	ARCHS4 Coexpression,157;Enrichr Queries,717	CD53,NRP1,DOCK8,IL10RA,ITGB2,LAPTM5,SIPA1L2,APBB1IP,PTPRC,ARHGAP30,RAC2,HCLS1,CD48,LCP2,LCP1,SGK1,DOCK2,CYTH1,MYO1G
gene_set_query	332	ZNF367	437.3	ARCHS4 Coexpression,323;Enrichr Queries,564;GTEx Coexpression,425	BLM,FANCD2,DAPP1,SHCBP1,EZH2,SKAP2,PTGS1
gene_set_query	333	POU2AF1	438	ARCHS4 Coexpression,731;GTEx Coexpression,145	RBM47,ITGA4,CD180,LRMP,STK4,SCIMP,FANCD2,BTK,IRF8,SLAMF6,CD48,DOCK2,MYO1G
gene_set_query	334	CREB3L2	438.3	ARCHS4 Coexpression,324;Enrichr Queries,320;GTEx Coexpression,671	DPP4,SLC6A6,NRP1,DAB2,HEXB,LHFPL2,SGK1,GNS,TNFRSF21
gene_set_query	335	ZNF804A	439.7	ARCHS4 Coexpression,800;Enrichr Queries,195;GTEx Coexpression,324	ATP6V1A,NRP1,MCTP1,ITGA4,MYO5A,ATP2B1,IQGAP2,PTPRE,TAOK3,PLXNC1,SGK1,BCAT1
gene_set_query	336	SOX13	440.3	ARCHS4 Coexpression,283;Enrichr Queries,658;ReMap ChIP-seq,58;GTEx Coexpression,762	NRP1,SAMHD1,SIPA1L2,HLA-DMA,HHEX,RASSF4,RAC2,MBNL3,GLUL,CTSB,MPDU1,SERPINB1,FCER1G,ACSL1,ACSL5,BAZ1A,CD4,NCEH1,ARHGAP30,REL,BTK,ZNF217,PLIN2,LCP1,CPVL,SGK1,DOCK2,FTL,MYO1G
gene_set_query	337	SATB2	441	ARCHS4 Coexpression,690;Enrichr Queries,210;GTEx Coexpression,423	VAV3,TIAM1,NRP1,DOCK4,ACSL5,MYO5A,PRR5L,CALML4,SGK1,BCAT1,TNFRSF21
gene_set_query	338	RELA	441.7	Literature ChIP-seq,43;ARCHS4 Coexpression,650;ENCODE ChIP-seq,6;Enrichr Queries,697;ReMap ChIP-seq,100;GTEx Coexpression,1154	CD86,FKBP15,NCF2,ITGB2,SNX10,ITGAL,CTSS,RASSF4,RAC2,CYTIP,CTSB,DENND2D,CD53,IFNAR2,SERPINB1,PRKCH,PARP4,ACSL1,PLAUR,TYROBP,TFEC,BTK,CD48,LCP1,SGK1,BCAT1,FTL,RBM47,SELPLG,DAPP1,GLRX,IL2RG,SAMSN1,DPP4,DRAM1,ALOX5,PSAP,ST8SIA4,ZNF267,CYTH1,MPDU1,TNFSF15,LAPTM5,PILRA,LHFPL2,SLC6A6,REL,TPP1,MYO1G
gene_set_query	339	ZBTB33	442.2	ARCHS4 Coexpression,711;ENCODE ChIP-seq,116;Enrichr Queries,859;ReMap ChIP-seq,281;GTEx Coexpression,244	VAV3,MAP3K1,SLC31A2,ARAP2,DAPP1,SGK1,SEC23B,GLA,PTBP3,FTL,MPDU1
gene_set_query	340	KIN	442.3	ARCHS4 Coexpression,472;Enrichr Queries,530;GTEx Coexpression,325	GIT2,BLM,TLR6,PLXNC1,NLRC4,BAZ1A,IQGAP2,SGK1,SCIMP,EZH2,RASGRP3
gene_set_query	341	ZBTB25	442.3	ARCHS4 Coexpression,457;Enrichr Queries,651;GTEx Coexpression,219	PRKCH,ITGA4,SFMBT2,NABP1,SLAMF6,CD48,STK4,SGK1,GLUL,SCIMP,MYO1G,RASGRP3
gene_set_query	342	HBP1	442.5	ARCHS4 Coexpression,153;Enrichr Queries,225;ReMap ChIP-seq,194;GTEx Coexpression,1198	NRP1,PLEK,GLRX,SNX10,IL2RG,GNS,SAMSN1,HLA-DMA,DRAM1,RASSF4,CASP1,CYTIP,GLUL,ZNF267,CTSB,MPDU1,CD53,FCER1G,PLAUR,AMPD3,PILRA,KMO,RNF144B,PTPRC,P2RX4,TFEC,TPP1,CD48,SGK1,FTL
gene_set_query	343	GLI3	444.3	ARCHS4 Coexpression,288;Enrichr Queries,543;GTEx Coexpression,502	CD53,NRP1,NRP2,DAB2,DOCK4,RAC2,LAPTM5,HCLS1,LCP1,SGK1,DOCK2,PTGS1
gene_set_query	344	ZNF788P	446.7	ARCHS4 Coexpression,504;Enrichr Queries,209;GTEx Coexpression,627	TIAM1,BLM,RNF125,UBASH3B,ITGA4,BCAT1,CPVL,SHCBP1,ARHGAP25,PAG1,RASGRP3
gene_set_query	345	ZNF652	447.3	Literature ChIP-seq,115;ARCHS4 Coexpression,1072;Enrichr Queries,344;GTEx Coexpression,258	VAV3,NRP1,SLC6A6,SGPL1,RASSF2,MAP3K1,ZNF217,SGK1,STK4,GLUL,PTGS1,MYO1G
gene_set_query	346	ZNF175	447.5	ARCHS4 Coexpression,333;Enrichr Queries,343;ReMap ChIP-seq,108;GTEx Coexpression,1006	MPP1,NRP1,LAPTM5,ACSL5,GLRX,AMPD3,PTGS1,RASGRP3,DPP4,HLA-DMA,SLC7A7,UBASH3B,RASSF4,ARHGEF3,BTK,ZNF217,LRRC8D,NABP1,PLIN2,SGK1,PAG1,CTSB,FTL
gene_set_query	347	NKX31	449	ARCHS4 Coexpression,415;GTEx Coexpression,483	DPP4,RBM47,TPM3P9,NABP1
gene_set_query	348	KLF5	449	Literature ChIP-seq,84;ARCHS4 Coexpression,404;Enrichr Queries,866;ReMap ChIP-seq,293;GTEx Coexpression,598	FAM49B,RBM47,LRMP,NPL,PIK3CG,CXCL16,DPP4,SGPL1,COMMD9,RASGEF1B,ST8SIA4,CTSH,GLUL,VAV3,SLC36A1,PARP4,DAPK1,IL10RA,OSBPL3,PLAUR,ACSL5,LHFPL2,PTBP3,APBB1IP,FANCD2,TFEC,TNFSF8,SGK1,CPVL,TNFRSF21
gene_set_query	349	THAP1	449.4	ARCHS4 Coexpression,575;ENCODE ChIP-seq,108;Enrichr Queries,318;ReMap ChIP-seq,278;GTEx Coexpression,968	FAM49B,GIT2,MAP3K1,ADPGK,OSBPL3,ITGB2,PGD,SAMHD1,KMO,LACTB,SLC6A6,RAP2B,FANCD2,TBXAS1,ST8SIA4,CD48,SGK1,SEC23B,SERINC5,FTL,EZH2,SKAP2,MPDU1
gene_set_query	350	HMGA2	450	ARCHS4 Coexpression,227;Enrichr Queries,647;GTEx Coexpression,476	CD53,NRP1,OPN3,DOCK8,PLAUR,LAPTM5,SHCBP1,ARHGAP30,HCLS1,LCP1,SGK1,BCAT1,DOCK2,CYTH1
gene_set_query	351	ZNF319	450.3	ARCHS4 Coexpression,132;Enrichr Queries,1148;GTEx Coexpression,71	SELPLG,NCF2,ITGB2,C5AR1,SLA,PTPRJ,NLRC4,SIPA1L2,PIK3CG,CTSS,RASSF2,ALOX5,RAC2,PLXNC1,CD33,CYTH1,CCR1,CD53,FCER1G,SLC31A2,LAPTM5,PILRA,ARHGAP25,APBB1IP,HCK,SLC6A6,TYROBP,ARHGAP30,BIN2,TBXAS1,PLBD1,HCLS1,TNFSF8,TLR6,LCP1,SGK1,MYO1F
gene_set_query	352	ATF1	451	ARCHS4 Coexpression,516;ENCODE ChIP-seq,94;Enrichr Queries,534;ReMap ChIP-seq,137;GTEx Coexpression,974	ASAH1,SELPLG,FKBP15,C5AR1,GLRX,PTPN22,IFI30,SAMSN1,PIK3CG,LACTB,HLA-DMA,NCKAP1L,CYTIP,CD33,MPDU1,ACSL1,IL10RA,LAPTM5,BAZ1A,SHCBP1,PTBP3,RNF125,NCEH1,KLHL6,FANCD2,GLB1,ELMO1,ZNF217,TPP1,CD48,SGK1,TNFRSF21,FTL,MYO1G,EZH2,SKAP2
gene_set_query	353	ZNF274	451.5	Literature ChIP-seq,146;ARCHS4 Coexpression,355;ENCODE ChIP-seq,72;Enrichr Queries,705;ReMap ChIP-seq,187;GTEx Coexpression,1244	MAP3K1,WARS,ADPGK,RNASET2,NPL,IQGAP2,SCIMP,PTBP3,RASGRP3,ARHGAP30,RNF125,P2RX4,GLB1,LCP2,PLIN2,SGK1,BCAT1,GLUL,ZNF267,CYTH1,CD33,EZH2
gene_set_query	354	ZFX	451.8	Literature ChIP-seq,153;ARCHS4 Coexpression,438;Enrichr Queries,272;ReMap ChIP-seq,282;GTEx Coexpression,1114	BLM,ADPGK,LRMP,IQGAP2,SAMHD1,CNDP2,HHEX,EPB41L3,PSAP,RAC2,HEATR3,GLUL,MPDU1,CTSB,MPP1,CMTM7,GIT2,MAP3K1,H2AFY,IPMK,MYO5A,BAZ1A,ATP2B1,PTBP3,RAP2B,ACER3,REL,NABP1,SGK1,SERINC5,EZH2
gene_set_query	355	TP53	452	Literature ChIP-seq,20;ARCHS4 Coexpression,826;Enrichr Queries,779;ReMap ChIP-seq,123;GTEx Coexpression,512	CD86,NRP1,NRP2,BLM,HEXB,PLEK,LRMP,NPL,DRAM1,ALOX5,CD36,CYTH1,DENND2D,CMTM7,MAP3K1,DAPK1,OSBPL3,SFMBT2,CD180,LAPTM5,AMPD3,ARHGAP25,PTBP3,SLC7A7,RAP2B,ARHGAP30,ZNF217,FAM20A,SGK1,FTL,EZH2
gene_set_query	356	ZNF780A	453	ARCHS4 Coexpression,677;Enrichr Queries,566;GTEx Coexpression,116	CD53,IFNAR2,GIT2,PARP4,MAP3K1,RNASET2,MYO5A,PTPN22,NLRC4,PIK3CG,HCK,ARHGAP30,ARPC3,ALOX5,DMXL2,BTK,ST8SIA4,REL,HCLS1,TLR6,PLXNC1,LCP1,BCAT1
gene_set_query	357	KLF11	453.3	ARCHS4 Coexpression,347;Enrichr Queries,433;GTEx Coexpression,580	NRP1,COMMD9,TAOK3,ACSL1,PLIN2,CD36,SGK1,GLUL,CTSS,MPEG1
gene_set_query	358	TWIST2	453.5	ARCHS4 Coexpression,453;GTEx Coexpression,454	DAB2,OPN3,DRAM1
gene_set_query	359	ZBTB11	453.8	ARCHS4 Coexpression,247;Enrichr Queries,943;ReMap ChIP-seq,217;GTEx Coexpression,408	FAM49B,MAP3K1,IPMK,LAPTM5,BAZ1A,ATP2B1,STK4,CXCL16,PTBP3,PTPRC,REL,CYTIP,DOCK2,ZNF267,CD33,FTL
gene_set_query	360	GATA4	453.8	Literature ChIP-seq,59;ARCHS4 Coexpression,439;Enrichr Queries,289;ReMap ChIP-seq,163;GTEx Coexpression,1319	NRP1,RBM47,NRP2,HEXB,C5AR1,FPR3,GLRX,SIPA1L2,IQGAP2,LIPA,DPP4,DRAM1,RASSF4,ALOX5,PSAP,CTSH,PLXNC1,MBNL3,CYTIP,CYTH1,DAPK1,IFNGR2,PLAUR,ACSL5,AMPD3,BAZ1A,ATP2B1,ARHGAP25,FLI1,SLC2A9,DAB2,CD4,SLC7A7,RAP2B,P2RX4,ZNF217,IRF8,SGK1,SERINC5,TNFRSF21,FTL
gene_set_query	361	NFYC	454.7	ARCHS4 Coexpression,101;Enrichr Queries,1123;GTEx Coexpression,140	SELPLG,NCF2,DOCK8,C5AR1,PLEK,ITGB2,NLRC4,PIK3CG,ALOX5,RAC2,SLAMF8,GLUL,CCR1,CD53,FCER1G,IFNGR2,LAPTM5,PILRA,ARHGAP25,APBB1IP,HCK,TYROBP,ARHGAP30,BIN2,PLBD1,HCLS1,LCP2,LCP1,SGK1,MYO1F
gene_set_query	362	SALL4	454.8	Literature ChIP-seq,22;ARCHS4 Coexpression,405;Enrichr Queries,1031;GTEx Coexpression,361	ASAH1,ADPGK,DOCK8,DPP4,HHEX,GNPTAB,RASSF4,CTSB,CMTM7,FCER1G,WARS,MAP3K1,RNASET2,IPMK,PLAUR,ACSL5,LHFPL2,PTBP3,DAB2,SLC7A7,RAP2B,FANCD2,SGK1,BCAT1,SERINC5,TNFRSF21,EZH2
gene_set_query	363	ZNF92	455.8	ARCHS4 Coexpression,491;Enrichr Queries,877;ReMap ChIP-seq,147;GTEx Coexpression,308	BLM,RBM47,SELPLG,ITGA4,LAPTM5,PLAUR,LRMP,DDX60L,PTPRJ,IFI30,SLC6A6,RAC2,CD48,BCAT1,ZNF267,FTL
gene_set_query	364	ESR1	455.8	Literature ChIP-seq,26;ARCHS4 Coexpression,493;ENCODE ChIP-seq,77;Enrichr Queries,321;ReMap ChIP-seq,221;GTEx Coexpression,1597	CD86,NRP1,ITGB2,PTPN22,CALML4,RASGEF1B,ST8SIA4,FLVCR2,NLRP3,CD36,PLXNC1,ATG7,PAG1,VAV3,IFNAR2,MAP3K1,PARP4,FCER1G,TNFSF15,DAPK1,CD180,ACSL5,AMPD3,LHFPL2,ATP2B1,GPRIN3,SLC6A6,RNF144B,P2RX4,RAP2B,ARHGEF3,ELMO1,ZNF217,IRF8,PLIN2,SGK1,EZH2,SKAP2
gene_set_query	365	IKZF4	456.3	ARCHS4 Coexpression,875;Enrichr Queries,180;GTEx Coexpression,314	VAV3,NRP1,SFMBT2,HEXB,PTBP3,TIAM1,SLC6A6,RAP2B,ARPC3,ST8SIA4,PLXNC1,SGK1,BCAT1
gene_set_query	366	ZNF800	456.7	ARCHS4 Coexpression,140;Enrichr Queries,937;GTEx Coexpression,293	MAP3K1,PRKCH,ITGA4,DOCK8,ARAP2,BAZ1A,ATP2B1,STK4,PIK3CG,PTBP3,GPRIN3,RNF125,PTPRC,BIN2,REL,ZNF217,LCP1,CYTIP,DOCK2,PAG1,CYTH1,MYO1G
gene_set_query	367	ZNF605	458.7	ARCHS4 Coexpression,732;Enrichr Queries,179;GTEx Coexpression,465	VAV3,NRP1,RNF144B,RNF125,DAPK1,LRRC8D,BAZ1A,IQGAP2,BCAT1,CXCL16,RASGRP3
gene_set_query	368	ZBTB10	458.7	ARCHS4 Coexpression,683;Enrichr Queries,335;GTEx Coexpression,358	VAV3,MAP3K1,H2AFY,RASGEF1B,REL,RAC2,DAPP1,IQGAP2,SGK1,PAG1
gene_set_query	369	NFE2L3	458.7	ARCHS4 Coexpression,820;Enrichr Queries,347;GTEx Coexpression,209	VAV3,MAP3K1,PLAUR,SNX10,CTSS,PTBP3,DRAM1,REL,ZNF217,CTSH,SGK1,CYTH1
gene_set_query	370	PAX8	460.3	ARCHS4 Coexpression,327;Enrichr Queries,1127;ReMap ChIP-seq,124;GTEx Coexpression,263	VAV3,ASAH1,SERPINB1,RBM47,OSBPL3,IPMK,PLEK,SLA,IFI30,PGD,CXCL16,CNDP2,HHEX,NCEH1,TYROBP,DRAM1,RASSF4,KLHL6,ZNF217,SGK1,CTSB
gene_set_query	371	TCF23	460.7	ARCHS4 Coexpression,626;Enrichr Queries,95;GTEx Coexpression,661	NRP2,PLAUR,IQGAP2,PLA2G7,MPEG1,PTGS1,RASGRP3,DPP4,DAB2,ST8SIA4,SGK1,BCAT1,GLUL
gene_set_query	372	ELF2	460.7	ARCHS4 Coexpression,305;Enrichr Queries,513;GTEx Coexpression,564	ATP6V1A,NCEH1,MAP3K1,RNF125,PTPRC,RASGEF1B,DOCK8,BAZ1A,ATP2B1,SGK1,STK4,PTBP3
gene_set_query	373	ELF3	462	ARCHS4 Coexpression,553;Enrichr Queries,349;ReMap ChIP-seq,41;GTEx Coexpression,905	NRP1,RBM47,NCF2,HEXB,ITGB2,PTPRJ,GLRX,HHEX,UBASH3B,RASSF4,ST8SIA4,CTSH,GLUL,SERPINB1,MAP3K1,PLAUR,ACSL5,AMPD3,GPRIN3,PTPRE,SLC7A7,ARHGAP30,ZNF217,NABP1,BCAT1,SGK1,TNFRSF21
gene_set_query	374	ZNF726	462.5	ARCHS4 Coexpression,606;GTEx Coexpression,319	ITGA4,SHCBP1,EZH2,PTBP3,RASGRP3
gene_set_query	375	ZBTB1	462.7	ARCHS4 Coexpression,74;Enrichr Queries,515;GTEx Coexpression,799	NRP1,DOCK8,DDX60L,STK4,ITGAL,LRRC8C,NCKAP1L,CYTIP,CYTH1,CD53,PRKCH,MAP3K1,ITGA4,IL10RA,LAPTM5,ARAP2,BAZ1A,ATP2B1,FLI1,GPRIN3,RNF125,PTPRC,ARHGAP30,REL,HCLS1,ZNF217,CD48,LCP2,LCP1,SGK1,DOCK2,MYO1G
gene_set_query	376	MBD6	463.5	ARCHS4 Coexpression,246;GTEx Coexpression,681	SLC6A6,HCK,HHEX,ARHGAP30,NCF2,ALOX5,C5AR1,ITGB2,MYO1F
gene_set_query	377	ZNF239	463.7	ARCHS4 Coexpression,421;Enrichr Queries,251;GTEx Coexpression,719	NRP1,RASGEF1B,PLAUR,LAPTM5,HCLS1,SNX10,SGK1,BCAT1,TNFRSF21,EZH2
gene_set_query	378	ZNF143	464.6	ARCHS4 Coexpression,1522;ENCODE ChIP-seq,24;Enrichr Queries,309;ReMap ChIP-seq,268;GTEx Coexpression,200	CD86,NRP1,NRP2,DOCK4,SELPLG,NCF2,DDX60L,IFI30,STK4,GNS,SAMSN1,PIK3CG,COMMD9,PSAP,LRRC8C,NCKAP1L,PLXNC1,GLUL,ZNF267,SLC36A1,GIT2,SLC31A2,ACSL1,CD300A,PLAUR,ARAP2,PILRA,BAZ1A,SHCBP1,FLI1,APBB1IP,HCK,TIAM1,ARHGAP30,BIN2,KLHL6,ZNF217,NABP1,IRF8,LCP2,TLR6,SGK1,FTL,EZH2
gene_set_query	379	NFIB	465.3	Literature ChIP-seq,60;ARCHS4 Coexpression,389;Enrichr Queries,1044;GTEx Coexpression,368	NRP1,FAM49B,NRP2,RBM47,DAPK1,TNFSF15,HEXB,LHFPL2,APBB1IP,GPRIN3,SGPL1,RASGEF1B,RASSF4,PSAP,CD36,SGK1,GLUL,SERINC5
gene_set_query	380	TGIF2	466	ARCHS4 Coexpression,558;Enrichr Queries,1002;ReMap ChIP-seq,193;GTEx Coexpression,111	CD86,BLM,ADPGK,PLEK,PTPN22,LRMP,STK4,CXCL16,HLA-DMA,RASSF4,SLAMF6,NCKAP1L,ZNF267,CTSB,MPDU1,IFNAR2,ITGA4,AMPD3,SCIMP,FANCD2,BTK,REL,ZNF217,IRF8,CD48,DOCK2,SGK1,BCAT1,MYO1G,FTL,EZH2
gene_set_query	381	ZBED6	466	ARCHS4 Coexpression,466	DMXL2,SGK1
gene_set_query	382	GABPA	466.2	Literature ChIP-seq,28;ARCHS4 Coexpression,653;ENCODE ChIP-seq,59;Enrichr Queries,1355;ReMap ChIP-seq,256;GTEx Coexpression,446	NRP1,ITGB2,DAPP1,SIPA1L2,PIK3CG,RASGRP3,LACTB,HHEX,LRRC8C,ST8SIA4,MPDU1,CTSB,MAP3K1,DAPK1,IPMK,PLAUR,ARAP2,BAZ1A,AMPD3,LHFPL2,PGD,MPEG1,PTBP3,TBXAS1,TPP1,GSAP,LCP1,SGK1,FTL
gene_set_query	383	MEIS2	467.5	ARCHS4 Coexpression,306;Enrichr Queries,833;ReMap ChIP-seq,28;GTEx Coexpression,703	NRP1,NRP2,ASAH1,SELPLG,PLEK,FPR3,STK4,SAMSN1,PIK3CG,PSAP,RAC2,RNF130,CD53,MPP1,SERPINB1,H2AFY,ACSL1,DAPK1,RNASET2,LAPTM5,AMPD3,PTBP3,SLC6A6,DAB2,RAP2B,PTPRC,ZNF217,HCLS1,LCP2,BCAT1,SGK1,MYO1G
gene_set_query	384	FOXP2	467.7	Literature ChIP-seq,51;ARCHS4 Coexpression,994;ENCODE ChIP-seq,105;Enrichr Queries,829;ReMap ChIP-seq,250;GTEx Coexpression,577	NRP1,NRP2,DOCK4,DOCK8,PTPRJ,LRMP,IFI30,PTGS1,RASGRP3,HLA-DMA,PLXNC1,ATG7,RNF130,MPDU1,HAVCR2,CD53,MPP1,RNASET2,AMPD3,SHCBP1,ARHGAP25,RNF144B,REL,GLA,EZH2
gene_set_query	385	TP63	468.6	Literature ChIP-seq,19;ARCHS4 Coexpression,866;Enrichr Queries,628;ReMap ChIP-seq,248;GTEx Coexpression,582	CD86,NRP1,FAM49B,NRP2,MCTP1,HEXB,DDX60L,SNX10,LRMP,CTSS,UBASH3B,RASGEF1B,CD36,PLXNC1,VAV3,IFNAR2,PRKCH,ACSL1,IFNGR2,BAZ1A,KMO,MPEG1,PTBP3,TIAM1,RNF144B,RAP2B,PLBD1,HCLS1,GSAP,SGK1,BCAT1,TNFRSF21,SKAP2,FTL,ASAH1,RBM47,NPL,GNS,SAMSN1,RASGRP3,DPP4,SGPL1,COMMD9,DRAM1,ALOX5,LRRC8C,SLAMF6,RNF130,CCR1,MAP3K1,SLC31A2,TNFSF15,OSBPL3,LAPTM5,MYO5A,LHFPL2,SLC2A9,SLC6A6,PTPRE,DAB2,ARHGAP30,NCEH1,P2RX4,ACER3,N…
gene_set_query	386	YY1	468.8	Literature ChIP-seq,101;ARCHS4 Coexpression,581;ENCODE ChIP-seq,58;Enrichr Queries,1331;ReMap ChIP-seq,213;GTEx Coexpression,529	ADPGK,NCF2,SLA,PTPN22,PRR5L,ITGAL,HHEX,HLA-DMA,COMMD9,NCKAP1L,ATG7,SEC23B,CYTH1,CTSB,MPDU1,VAV3,GIT2,FCER1G,AMPD3,LHFPL2,ATP2B1,PGD,PTBP3,SLC2A9,ARHGAP30,TAOK3,TBXAS1,ZNF217,NABP1,LCP1,SGK1,FTL,SKAP2
gene_set_query	387	POGK	469	ARCHS4 Coexpression,701;Enrichr Queries,231;GTEx Coexpression,475	NRP1,RASSF2,NABP1,LRRC8D,ZNF217,BAZ1A,SGK1,BCAT1,GLUL,GPR137B
gene_set_query	388	DR1	469.7	ARCHS4 Coexpression,367;Enrichr Queries,729;GTEx Coexpression,313	FAM49B,RAP2B,ZNF217,DAPP1,NABP1,BAZ1A,SGK1,GLUL,EZH2,PTBP3
gene_set_query	389	SPDEF	470.7	ARCHS4 Coexpression,790;Enrichr Queries,342;GTEx Coexpression,280	DPP4,VAV3,TIAM1,RBM47,PRKCH,TNFSF15,TPM3P9,ZNF217,GLRX,SGK1
gene_set_query	390	HMGN3	470.8	ARCHS4 Coexpression,1194;ENCODE ChIP-seq,76;ReMap ChIP-seq,279;GTEx Coexpression,334	FAM49B,DOCK4,IFI30,STK4,COMMD9,GNPTAB,ST8SIA4,RAC2,ATG7,CD33,CTSB,SERPINB1,WARS,ACSL1,MYO5A,BAZ1A,PGD,SLC6A6,PTPRE,NCEH1,TYROBP,FANCD2,ZNF217,SERINC5
gene_set_query	391	HOXA5	471.7	ARCHS4 Coexpression,481;Enrichr Queries,485;GTEx Coexpression,449	DAB2,PRKCH,H2AFY,IRF8,NABP1,CD36,SGK1,GNS,SKAP2
gene_set_query	392	CREB3L1	472	ARCHS4 Coexpression,587;Enrichr Queries,569;ReMap ChIP-seq,241;GTEx Coexpression,491	SLC6A6,NRP1,DAB2,GLB1,HEXB,PLAUR,ZNF217,SGK1,FTL,MPDU1
gene_set_query	393	SNAI2	472.5	ARCHS4 Coexpression,590;Enrichr Queries,565;ReMap ChIP-seq,263;GTEx Coexpression,472	NRP1,DAB2,OPN3,PSAP,ITGB2,PLAUR,SGK1,MPDU1
gene_set_query	394	ZNF490	474.3	ARCHS4 Coexpression,459;Enrichr Queries,906;GTEx Coexpression,58	SELPLG,NCF2,PTPN22,LRMP,NLRC4,STK4,IL2RG,SIPA1L2,PIK3CG,RASGRP3,ST8SIA4,RAC2,SLAMF6,NCKAP1L,ATG7,GLUL,CD53,IFNAR2,VAV3,RNASET2,LAPTM5,SCIMP,APBB1IP,HCK,ARHGAP30,BIN2,TBXAS1,BTK,HCLS1,CD48,TLR6,LCP1,DOCK2,MYO1G
gene_set_query	395	ETV5	476	ARCHS4 Coexpression,102;Enrichr Queries,117;GTEx Coexpression,1209	NRP1,NRP2,DOCK8,SIPA1L2,ITGAL,IL2RG,UBASH3B,RAC2,CYTIP,CYTH1,CD53,DENND2D,DAPK1,PLAUR,MYO5A,LHFPL2,ARHGAP25,FLI1,APBB1IP,DAB2,PTPRC,ARHGAP30,BIN2,HCLS1,CD48,LCP2,LCP1,SGK1,BCAT1,DOCK2,TNFRSF21,MYO1F,MYO1G
gene_set_query	396	ZNF121	477.7	ARCHS4 Coexpression,442;Enrichr Queries,574;GTEx Coexpression,417	VAV3,SGPL1,PSAP,ZNF217,SGK1,BCAT1,ZNF267,PTBP3,EZH2
gene_set_query	397	SETDB1	478.2	Literature ChIP-seq,76;ARCHS4 Coexpression,890;ENCODE ChIP-seq,102;Enrichr Queries,1090;ReMap ChIP-seq,189;GTEx Coexpression,522	FAM49B,ADPGK,IFI30,CNDP2,HHEX,CTSH,PLXNC1,H2AFY,SFMBT2,RNASET2,IFNGR2,IPMK,BAZ1A,PGD,APBB1IP,GPRIN3,TIAM1,RAP2B,RNF125,FANCD2,ARHGEF3,SGK1,TNFRSF21,FTL,SKAP2,C5AR1,DAPP1,NPL,STK4,SAMHD1,SGPL1,COMMD9,DRAM1,PSAP,NLRP3,LRRC8D,SLAMF6,RNF130,ATG7,ZNF267,MPDU1,CCR1,MAP3K1,ATP2B1,PILRA,LHFPL2,GLB1,ACER3,TBXAS1,REL,ZNF217,TPP1,MYO1F,EZH2
gene_set_query	398	CGGBP1	478.5	ARCHS4 Coexpression,293;GTEx Coexpression,664	NRP1,ITGA4,DAPP1,FLI1,SKAP2,PTGS1,PTBP3
gene_set_query	399	ATF6B	482	ARCHS4 Coexpression,193;GTEx Coexpression,771	MAP3K1,C5AR1,ITGB2,LAPTM5,ITGAL,SCIMP,RASGRP3,ARHGAP30,RAC2,HCLS1,CYTH1,MYO1F,MYO1G
gene_set_query	400	MYCN	483.6	Literature ChIP-seq,40;ARCHS4 Coexpression,886;Enrichr Queries,424;ReMap ChIP-seq,249;GTEx Coexpression,819	NRP1,PRR5L,AMPD3,NPL,IFI30,IQGAP2,MPEG1,PTPRC,TBXAS1,ELMO1,ST8SIA4,PLXNC1,SGK1,BCAT1,PAG1,FTL,MPDU1,EZH2
gene_set_query	401	ETV4	484.5	ARCHS4 Coexpression,902;Enrichr Queries,338;ReMap ChIP-seq,155;GTEx Coexpression,543	SERPINB1,FCER1G,PLAUR,GLRX,AMPD3,SHCBP1,PTBP3,HLA-DMA,UBASH3B,RASSF4,PLIN2,MBNL3,SGK1,BCAT1,TNFRSF21,CTSB,FTL,EZH2
gene_set_query	402	ZHX1	485.5	ARCHS4 Coexpression,229;Enrichr Queries,696;ReMap ChIP-seq,232;GTEx Coexpression,785	CMTM7,CD53,NRP1,ITGB2,LAPTM5,AMPD3,IFI30,HCK,HLA-DMA,TYROBP,ARHGAP30,RAC2,HCLS1,SGK1,GLUL,PAG1,MYO1F,FTL,MPDU1
gene_set_query	403	DACH1	486.3	Literature ChIP-seq,143;ARCHS4 Coexpression,1164;Enrichr Queries,152	VAV3,NRP1,NRP2,OSBPL3,IQGAP2,LIPA,PTPRE,GNPTAB,ACER3,TBXAS1,ST8SIA4,ELMO1,REL,FLVCR2,CD36,PLXNC1,SGK1,RNF130,CYTH1,SKAP2,FTL,MPDU1
gene_set_query	404	GCM2	487.7	ARCHS4 Coexpression,281;Enrichr Queries,976;GTEx Coexpression,206	SLC36A1,CD4,SLC31A2,OSBPL3,EPB41L3,IPMK,ARAP2,MYO5A,IRF8,NCKAP1L,SGK1,FLI1
gene_set_query	405	FOSB	487.7	ARCHS4 Coexpression,248;Enrichr Queries,679;GTEx Coexpression,536	PTPRE,RASGEF1B,DOCK8,PLAUR,REL,NLRP3,LCP2,CD36,SGK1,DOCK2,CTSS
gene_set_query	406	ESR2	487.8	Literature ChIP-seq,65;ARCHS4 Coexpression,1480;Enrichr Queries,233;ReMap ChIP-seq,203;GTEx Coexpression,458	IFNAR2,DENND2D,OSBPL3,DOCK8,LAPTM5,GNS,FLI1,DPP4,P2RX4,PTPRC,ACER3,REL,IRF8,FLVCR2,ZNF217,LRRC8D,PLIN2,CD36,LCP1,SGK1,GLA,SERINC5,CYTH1
gene_set_query	407	NR5A2	491.5	ARCHS4 Coexpression,753;Enrichr Queries,153;ReMap ChIP-seq,148;GTEx Coexpression,912	ATP6V1A,VAV3,NRP1,RBM47,AMPD3,IQGAP2,GNS,SCIMP,PTGS1,RASGRP3,DPP4,SLC6A6,HHEX,TAOK3,REL,ZNF217,IRF8,BCAT1,SGK1
gene_set_query	408	DNMT1	492	ARCHS4 Coexpression,551;GTEx Coexpression,433	TIAM1,FANCD2,SHCBP1,EZH2
gene_set_query	409	NFYA	493.4	ARCHS4 Coexpression,555;ENCODE ChIP-seq,98;Enrichr Queries,484;ReMap ChIP-seq,245;GTEx Coexpression,1085	BLM,DOCK4,FKBP15,IFI30,CNDP2,LRRC8D,NCKAP1L,ZNF267,MPP1,FCER1G,MAP3K1,WARS,IL10RA,LAPTM5,BAZ1A,PGD,SHCBP1,PTBP3,NCEH1,TAOK3,REL,ZNF217,SGK1,GLA,FTL,EZH2
gene_set_query	410	PLAGL2	493.7	ARCHS4 Coexpression,801;Enrichr Queries,273;GTEx Coexpression,407	SLC6A6,HCK,MAP3K1,FANCD2,ACSL1,REL,IRF8,BAZ1A,SGK1,EZH2,MYO1G
gene_set_query	411	HES1	494.3	ARCHS4 Coexpression,899;Enrichr Queries,430;ReMap ChIP-seq,94;GTEx Coexpression,554	VAV3,NRP1,MAP3K1,OSBPL3,PLAUR,SIPA1L2,PIK3CG,LRRC8C,PLBD1,LRRC8D,SGK1,GLUL,ZNF267,CD33,TNFRSF21
gene_set_query	412	ZBTB17	494.3	ARCHS4 Coexpression,147;Enrichr Queries,1157;GTEx Coexpression,179	NRP1,NCF2,C5AR1,ITGB2,AOAH,ITGAL,IL2RG,IFI30,PSAP,CYTH1,CCR1,IFNGR2,IL10RA,LAPTM5,PLAUR,PILRA,AMPD3,ARHGAP25,HCK,TYROBP,ARHGAP30,BIN2,LCP2,SGK1,MYO1F,MYO1G
gene_set_query	413	TEAD4	494.5	Literature ChIP-seq,33;ARCHS4 Coexpression,1008;ENCODE ChIP-seq,90;Enrichr Queries,618;ReMap ChIP-seq,176;GTEx Coexpression,1042	FAM49B,NRP1,NRP2,ASAH1,DOCK4,HEXB,C5AR1,ITGB2,PTPRJ,GLRX,IQGAP2,SIPA1L2,STK4,PLA2G7,RASGRP3,UBASH3B,PSAP,EPB41L3,FLVCR2,LRRC8D,PAG1,SERPINB1,PARP4,H2AFY,SFMBT2,PLAUR,ARAP2,ACSL5,AMPD3,PTBP3,SLC6A6,TIAM1,RNF144B,DAB2,RNF125,NCEH1,GLB1,TBXAS1,ARHGEF3,ELMO1,ZNF217,PLBD1,FAM20A,SGK1,BCAT1,GLA,EZH2
gene_set_query	414	ZNF793	494.7	ARCHS4 Coexpression,456;Enrichr Queries,262;GTEx Coexpression,766	VAV3,TIAM1,RNF125,PTPRJ,SNX10,SIPA1L2,SGK1,SCIMP,PAG1,RASGRP3
gene_set_query	415	ZNF845	495	ARCHS4 Coexpression,436;Enrichr Queries,415;GTEx Coexpression,634	RBM47,BLM,PARP4,ZNF217,TPM3P9,DDX60L,SGK1,ZNF267
gene_set_query	416	TEAD2	495.3	ARCHS4 Coexpression,1020;Enrichr Queries,626;ReMap ChIP-seq,76;GTEx Coexpression,259	ATP6V1A,IFNAR2,FAM49B,NRP1,NRP2,ASAH1,OPN3,H2AFY,ARAP2,PLAUR,DAPP1,FPR3,PGD,SLC6A6,DAB2,TAOK3,PSAP,DMXL2,LRRC8D,FLVCR2,ZNF217,PLIN2,SGK1
gene_set_query	417	FOXF1	496	ARCHS4 Coexpression,443;Enrichr Queries,454;GTEx Coexpression,591	NRP1,NRP2,DAB2,DRAM1,IRF8,SGK1,FLI1,PTGS1
gene_set_query	418	ZNF318	496	ARCHS4 Coexpression,280;Enrichr Queries,1338;ReMap ChIP-seq,14;GTEx Coexpression,352	FAM49B,SELPLG,FPR3,PTPRJ,LRMP,NPL,HLA-DMA,PSAP,RAC2,RNF130,CYTH1,CD53,MPP1,SERPINB1,WARS,ACSL1,LAPTM5,PGD,SLC6A6,ARHGAP30,P2RX4,FANCD2,KLHL6,DMXL2,BTK,ZNF217,NABP1,CD48,PLIN2,TPP1,LCP2,LCP1,SGK1,DOCK2,GLA,EZH2,FTL,MYO1G
gene_set_query	419	ZBTB18	496.5	ARCHS4 Coexpression,374;GTEx Coexpression,619	TIAM1,RASSF2,UBASH3B,MYO5A
gene_set_query	420	E2F5	496.8	ARCHS4 Coexpression,507;Enrichr Queries,407;ReMap ChIP-seq,66;GTEx Coexpression,1007	FAM49B,CD84,BLM,FCER1G,OPN3,LAPTM5,FPR3,SNX10,LRMP,SLC7A7,BIN2,FANCD2,DMXL2,PSAP,SLAMF6,SGK1,BCAT1,RNF130,TNFRSF21,FTL,MPDU1,EZH2
gene_set_query	421	FOXN3	497.3	ARCHS4 Coexpression,235;Enrichr Queries,259;GTEx Coexpression,998	VAV3,MAP3K1,DOCK8,IQGAP2,FLI1,MPEG1,CNDP2,TIAM1,PTPRC,ARHGAP30,ARHGEF3,ELMO1,NCKAP1L,SGK1,DOCK2,PAG1,CYTH1
gene_set_query	422	NAIF1	498	ARCHS4 Coexpression,887;GTEx Coexpression,109	CD53,SELPLG,SLC31A2,NCF2,LAPTM5,NLRC4,PIK3CG,RASGRP3,APBB1IP,HCK,TYROBP,ARHGAP30,BIN2,TBXAS1,RAC2,PLBD1,HCLS1,TLR6,LCP1,ATG7,MYO1F
gene_set_query	423	ZNF654	498.7	ARCHS4 Coexpression,437;Enrichr Queries,824;GTEx Coexpression,235	ATP6V1A,MAP3K1,IPMK,REL,ZNF217,SGK1,ZNF267,PAG1,PTBP3
gene_set_query	424	ISX	498.7	ARCHS4 Coexpression,363;Enrichr Queries,746;GTEx Coexpression,387	VAV3,DPP4,SLC36A1,TFEC,ELMO1,ACSL5,PRR5L,CALML4
gene_set_query	425	RBCK1	500	ARCHS4 Coexpression,325;GTEx Coexpression,675	HCK,P2RX4,ARHGAP30,RAC2,MYO1F
gene_set_query	426	ZNF32	500.3	ARCHS4 Coexpression,863;Enrichr Queries,287;GTEx Coexpression,351	NRP1,SLC6A6,ZNF217,PLIN2,GLRX,BAZ1A,SGK1,BCAT1,PTBP3,FTL
gene_set_query	427	ZIK1	500.3	ARCHS4 Coexpression,617;Enrichr Queries,305;GTEx Coexpression,579	TIAM1,NRP1,BLM,UBASH3B,SGK1,BCAT1,SHCBP1,EZH2
gene_set_query	428	MNT	501.8	ARCHS4 Coexpression,429;Enrichr Queries,1126;ReMap ChIP-seq,239;GTEx Coexpression,213	SELPLG,MAP3K1,NCF2,C5AR1,PGD,HCK,SLC6A6,HLA-DMA,ARHGAP30,ALOX5,PSAP,SGK1,ATG7,MYO1F
gene_set_query	429	ZNF544	503	ARCHS4 Coexpression,725;Enrichr Queries,254;GTEx Coexpression,530	RBM47,RNF125,DAPK1,PSAP,DDX60L,SGK1,SAMHD1,RNF130,TNFRSF21,EZH2
gene_set_query	430	HOXB13	503.8	ARCHS4 Coexpression,402;Enrichr Queries,992;ReMap ChIP-seq,169;GTEx Coexpression,452	SLC36A1,RBM47,DAPK1,TPM3P9,IQGAP2,FLI1,DPP4,TAOK3,GNPTAB,CTSH,ZNF217,SGK1,SERINC5
gene_set_query	431	SCMH1	504	ARCHS4 Coexpression,546;GTEx Coexpression,462	CD53,NRP2,H2AFY,ARAP2
gene_set_query	432	NR4A3	504.3	ARCHS4 Coexpression,19;Enrichr Queries,333;GTEx Coexpression,1161	CD86,NRP1,CD84,DOCK4,C5AR1,PLEK,SLA,IFI30,SAMSN1,CXCL16,HLA-DMA,RASSF4,RASGEF1B,NLRP3,ZNF267,HAVCR2,MPP1,CD163,FCER1G,ACSL1,SFMBT2,RNASET2,PLAUR,LAPTM5,LHFPL2,SCIMP,GPR137B,APBB1IP,RNF144B,PTPRE,CD4,TYROBP,P2RX4,KLHL6,TBXAS1,REL,NABP1,IRF8,LCP2,FAM20A,SGK1,GLA
gene_set_query	433	HOXA3	505	ARCHS4 Coexpression,168;Enrichr Queries,568;GTEx Coexpression,779	NRP1,NRP2,FCER1G,H2AFY,NCF2,IL10RA,C5AR1,ITGB2,PILRA,FLI1,HCK,HHEX,TYROBP,ARHGAP30,HCLS1,CD48,SGK1,CYTH1,SKAP2
gene_set_query	434	ZNF808	506	ARCHS4 Coexpression,400;Enrichr Queries,306;GTEx Coexpression,812	RNF125,UBASH3B,DOCK8,EPB41L3,ARHGEF3,PTPRJ,SGK1,STK4,PAG1
gene_set_query	435	ZNF212	506.7	ARCHS4 Coexpression,361;Enrichr Queries,754;GTEx Coexpression,405	SGPL1,RBM47,CD300A,RAC2,DAPP1,SGK1,ARHGAP25,TNFRSF21,EZH2,MPDU1
gene_set_query	436	HMX3	509	ARCHS4 Coexpression,345;Enrichr Queries,970;GTEx Coexpression,212	BLM,ITGA4,SFMBT2,BTK,IRF8,CD48,LRMP,LCP1,SCIMP,FLI1,MYO1G
gene_set_query	437	HIVEP2	510	ARCHS4 Coexpression,224;Enrichr Queries,317;GTEx Coexpression,989	NRP1,DOCK4,ARAP2,MYO5A,PTPRJ,ATP2B1,TIAM1,PTPRC,ARHGEF3,REL,LCP2,SGK1,CYTH1
gene_set_query	438	HOXA6	510	ARCHS4 Coexpression,382;Enrichr Queries,554;GTEx Coexpression,594	DAB2,HHEX,ITGA4,H2AFY,ELMO1,IRF8,FLI1,SKAP2
gene_set_query	439	NFIA	511	ARCHS4 Coexpression,733;Enrichr Queries,615;GTEx Coexpression,185	DENND2D,NRP1,SGPL1,FANCD2,ADPGK,ZNF217,BAZ1A,IQGAP2,SGK1,GLUL,EZH2,PTBP3
gene_set_query	440	ZNF516	511	ARCHS4 Coexpression,162;Enrichr Queries,91;GTEx Coexpression,1280	NRP1,RBM47,NCF2,C5AR1,ITGB2,NLRC4,SIPA1L2,CTSS,RASSF2,ALOX5,PLXNC1,VAV3,MAP3K1,DAPK1,SFMBT2,PILRA,MPEG1,TIAM1,SLC6A6,PTPRE,HCK,DMXL2,ZNF217,PLBD1,SGK1,MYO1F
gene_set_query	441	ZNF484	512	ARCHS4 Coexpression,440;Enrichr Queries,675;GTEx Coexpression,421	ATP6V1A,TIAM1,MCTP1,UBASH3B,ST8SIA4,ARAP2,MYO5A,SGK1,ZNF267
gene_set_query	442	MSGN1	518.3	ARCHS4 Coexpression,632;Enrichr Queries,494;GTEx Coexpression,429	NRP1,SERPINB1,RBM47,RAP2B,DAPP1,IRF8,SGK1,FLI1,SERINC5
gene_set_query	443	ZNF273	520.3	ARCHS4 Coexpression,727;Enrichr Queries,274;GTEx Coexpression,560	VAV3,SGPL1,BLM,FANCD2,SNX10,SGK1,SHCBP1,ZNF267,EZH2,RASGRP3
gene_set_query	444	MECOM	521.3	Literature ChIP-seq,1;ARCHS4 Coexpression,834;GTEx Coexpression,729	CD86,FAM49B,CD84,FKBP15,NCF2,PLEK,ITGB2,SLA,SNX10,PTPN22,LRMP,ITGAL,PIK3CG,RASSF2,RAC2,HAVCR2,CD53,VAV3,DENND2D,FCER1G,ITGA4,IPMK,CD180,ACSL5,AMPD3,PTBP3,APBB1IP,TIAM1,RNF125,SLC7A7,RAP2B,BTK,ELMO1,HCLS1,LCP2,TLR6,LCP1,SGK1,TNFRSF21,SKAP2,RBM47,ASAH1,BLM,C5AR1,DAPP1,GLRX,NLRC4,IL2RG,SAMSN1,PTGS1,ST8SIA4,NCKAP1L,RNF130,CYTH1,IL10RA,LAPTM5,MYO5A,ATP2B1,ARHGAP25,FLI1,SLC2A9,SLC6A6,NCEH1,PTPRC,ARHGAP…
gene_set_query	445	TSHZ2	523	ARCHS4 Coexpression,739;Enrichr Queries,625;GTEx Coexpression,205	NRP1,DAB2,LRRC8C,ELMO1,CD36,LHFPL2,PLXNC1,SGK1,PGD,GNS
gene_set_query	446	NR2E3	523	ARCHS4 Coexpression,607;Enrichr Queries,439	DPP4,IRF8,PTPRJ,SIPA1L2,SGK1,FLI1
gene_set_query	447	ZNF90	523.3	ARCHS4 Coexpression,906;Enrichr Queries,288;GTEx Coexpression,376	BLM,RBM47,RNF125,ITGA4,FANCD2,OSBPL3,CD48,CPVL,SHCBP1
gene_set_query	448	ZNF263	523.5	Literature ChIP-seq,161;ARCHS4 Coexpression,908;ENCODE ChIP-seq,78;Enrichr Queries,935;ReMap ChIP-seq,292;GTEx Coexpression,767	MCTP1,ADPGK,DOCK8,ITGB2,PLAUR,DRAM1,ACER3,TBXAS1,LRRC8C,SGK1,GLUL,EZH2,CTSB
gene_set_query	449	TWIST1	525.3	ARCHS4 Coexpression,640;Enrichr Queries,855;ReMap ChIP-seq,276;GTEx Coexpression,330	NRP1,DAB2,OPN3,TYROBP,PSAP,SGK1
gene_set_query	450	NFXL1	525.3	ARCHS4 Coexpression,705;Enrichr Queries,63;GTEx Coexpression,808	NRP1,RBM47,OPN3,MAP3K1,ITGA4,SNX10,BAZ1A,ATP2B1,IQGAP2,DAB2,COMMD9,NABP1,CD36,SGK1,PAG1,TNFRSF21,EZH2
gene_set_query	451	AR	527	Literature ChIP-seq,42;ARCHS4 Coexpression,618;Enrichr Queries,405;ReMap ChIP-seq,111;GTEx Coexpression,1459	CD86,NRP1,FAM49B,ASAH1,NRP2,MCTP1,NCF2,TPM3P9,DAPP1,FPR3,PTPRJ,CALML4,IQGAP2,SIPA1L2,SAMSN1,DPP4,DRAM1,UBASH3B,CD36,PLXNC1,GLUL,RNF130,PAG1,SLC36A1,ITGA4,H2AFY,DAPK1,SFMBT2,IPMK,CD180,ARAP2,ACSL5,AMPD3,ARHGAP25,DAB2,TBXAS1,ARHGEF3,ELMO1,ZNF217,TPP1,SGK1,CPVL,EZH2
gene_set_query	452	ZNF275	528.3	ARCHS4 Coexpression,682;Enrichr Queries,421;GTEx Coexpression,482	NRP1,ARPC3,TPP1,SGK1,BCAT1,GNS,GLUL,PAG1
gene_set_query	453	ARID5B	528.3	ARCHS4 Coexpression,486;Enrichr Queries,220;GTEx Coexpression,879	VAV3,NRP1,DAB2,ARHGEF3,NABP1,GLRX,SGK1,GLUL
gene_set_query	454	NR4A2	528.5	Literature ChIP-seq,159;ARCHS4 Coexpression,118;Enrichr Queries,493;GTEx Coexpression,1344	CD86,NRP1,CD84,FCER1G,RNASET2,PLAUR,SLA,PTPN22,SAMSN1,SCIMP,CXCL16,GPRIN3,HLA-DMA,CD4,RNF125,KLHL6,RASGEF1B,REL,NABP1,LCP2,SGK1,CYTIP,HAVCR2
gene_set_query	455	HIC1	529.7	ARCHS4 Coexpression,501;Enrichr Queries,609;GTEx Coexpression,479	ATP6V1A,NRP1,PLAUR,SGK1,FLI1,CYTH1,MYO1G
gene_set_query	456	CDX1	530.7	ARCHS4 Coexpression,426;Enrichr Queries,857;GTEx Coexpression,309	RBM47,ACSL5,IRF8,PRR5L,CALML4,SGK1
gene_set_query	457	TCF3	531.2	Literature ChIP-seq,70;ARCHS4 Coexpression,1084;ENCODE ChIP-seq,23;Enrichr Queries,1254;ReMap ChIP-seq,133;GTEx Coexpression,623	FAM49B,ADPGK,HEXB,ITGB2,SNX10,LRMP,IFI30,RASSF4,RAC2,CASP1,GLUL,VAV3,WARS,CD300A,PGD,KMO,MPEG1,HCK,RNF144B,SLC7A7,BIN2,FANCD2,ELMO1,IRF8,PLIN2,DOCK2,SGK1,BCAT1,FTL,SKAP2,ATP6V1A,BLM,ASAH1,SELPLG,DAPP1,NLRC4,STK4,IL2RG,PTGS1,SGPL1,PSAP,EPB41L3,ST8SIA4,PAG1,OSBPL3,LAPTM5,SHCBP1,FLI1,SLC6A6,CD4,KLHL6,NABP1,EZH2,MYO1G
gene_set_query	458	XBP1	533.5	ARCHS4 Coexpression,807;Enrichr Queries,359;ReMap ChIP-seq,105;GTEx Coexpression,863	SERPINB1,WARS,RNASET2,C5AR1,PLAUR,PTPRJ,GLRX,PLA2G7,RNF144B,TYROBP,PSAP,ZNF217,GSAP,SGK1,SEC23B,GLUL,EZH2,FTL,CTSB
gene_set_query	459	ZBTB6	535	ARCHS4 Coexpression,346;Enrichr Queries,453;GTEx Coexpression,806	ATP6V1A,LACTB,MAP3K1,IPMK,NABP1,ZNF217,CD48,SGK1,PTBP3
gene_set_query	460	ZKSCAN1	535.2	ARCHS4 Coexpression,352;ENCODE ChIP-seq,15;Enrichr Queries,1117;ReMap ChIP-seq,228;GTEx Coexpression,964	FAM49B,NRP2,CD84,SELPLG,IFI30,IQGAP2,ITGAL,SGPL1,HHEX,RASSF2,RASSF4,PSAP,RAC2,GLUL,CD53,MAP3K1,H2AFY,LAPTM5,MYO5A,ARHGAP25,SLC6A6,NCEH1,TYROBP,TAOK3,ZNF217,HCLS1,FAM20A,FTL,EZH2
gene_set_query	461	ZNF695	535.3	ARCHS4 Coexpression,610;Enrichr Queries,560;GTEx Coexpression,436	BLM,ITGA4,FANCD2,CD48,SHCBP1,EZH2
gene_set_query	462	ATF2	535.4	ARCHS4 Coexpression,691;ENCODE ChIP-seq,28;Enrichr Queries,941;ReMap ChIP-seq,128;GTEx Coexpression,889	CD86,ATP6V1A,RBM47,SELPLG,FKBP15,ADPGK,PLEK,DAPP1,PTPN22,LRMP,IFI30,CNDP2,HLA-DMA,DRAM1,RAC2,GLUL,SEC23B,CTSB,MPDU1,DENND2D,CCR1,MAP3K1,IL10RA,MYO5A,ATP2B1,SCIMP,FLI1,PTBP3,RNF125,ARHGAP30,KLHL6,FANCD2,ARPC3,REL,BTK,CD48,BCAT1,FTL,MYO1G
gene_set_query	463	ZNF736	535.5	ARCHS4 Coexpression,365;GTEx Coexpression,706	MAP3K1,FANCD2,DOCK8,REL,DOCK2
gene_set_query	464	SRF	535.7	Literature ChIP-seq,149;ARCHS4 Coexpression,1107;ENCODE ChIP-seq,84;Enrichr Queries,875;ReMap ChIP-seq,288;GTEx Coexpression,711	NRP2,FKBP15,ADPGK,PLAUR,AMPD3,SAMHD1,RASGRP3,SLC2A9,LACTB,TAOK3,FANCD2,ACER3,NABP1,TPP1,SGK1,ATG7,MPDU1,EZH2
gene_set_query	465	GLI1	537	Literature ChIP-seq,162;ARCHS4 Coexpression,264;Enrichr Queries,1229;GTEx Coexpression,493	SLC6A6,RASSF2,NCF2,FLVCR2,PTPRJ,TLR6,PLXNC1,SAMHD1,SGK1,MYO1F
gene_set_query	466	HLF	537	ARCHS4 Coexpression,693;Enrichr Queries,426;GTEx Coexpression,492	DPP4,NRP2,ADPGK,CD36,IQGAP2,SGK1,MBNL3,GLUL
gene_set_query	467	MYC	537.5	Literature ChIP-seq,66;ARCHS4 Coexpression,1199;ENCODE ChIP-seq,18;Enrichr Queries,807;ReMap ChIP-seq,271;GTEx Coexpression,864	NRP2,DOCK4,ADPGK,ITGB2,IFI30,SIPA1L2,CNDP2,RAC2,CASP1,GLUL,VAV3,DENND2D,WARS,SFMBT2,CD180,PLAUR,MPEG1,RNF144B,TYROBP,FANCD2,ELMO1,HCLS1,IRF8,PLIN2,TLR6,LCP1,SGK1,DOCK2,FTL,BLM,RBM47,SELPLG,AOAH,IL2RG,GNS,COMMD9,SLAMF8,HEATR3,LRRC8D,SEC23B,RNF130,PAG1,CYTH1,MPDU1,MPP1,SLC31A2,LAPTM5,ATP2B1,ARHGAP25,SLC6A6,PTPRE,DAB2,NCEH1,ARHGAP30,ARPC3,GLB1,TBXAS1,ZNF217,SERINC5,MYO1F,EZH2
gene_set_query	468	PAX1	539	ARCHS4 Coexpression,260;Enrichr Queries,966;GTEx Coexpression,391	SLC36A1,RBM47,SLC31A2,OSBPL3,EPB41L3,IPMK,IRF8,FAM20A,SGK1,FLI1
gene_set_query	469	EHF	539	ARCHS4 Coexpression,571;Enrichr Queries,253;ReMap ChIP-seq,119;GTEx Coexpression,1213	DPP4,CD84,RBM47,NCEH1,PLAUR,CTSH,CD36,SGK1,TNFRSF21
gene_set_query	470	MAZ	539.8	ARCHS4 Coexpression,1093;ENCODE ChIP-seq,42;Enrichr Queries,1047;ReMap ChIP-seq,272;GTEx Coexpression,245	FAM49B,SELPLG,FKBP15,PLEK,IL2RG,IFI30,ITGAL,LACTB,RASGEF1B,RAC2,GLUL,RNF130,MPDU1,MPP1,CCR1,SLC36A1,SERPINB1,SLC31A2,ARAP2,MYO5A,PILRA,GPR137B,RNF144B,SLC7A7,ARHGAP30,FANCD2,TBXAS1,BTK,PLIN2,TPP1,FTL,EZH2
gene_set_query	471	ZNF687	540.7	ARCHS4 Coexpression,574;Enrichr Queries,963;GTEx Coexpression,85	SELPLG,NCF2,ITGB2,SLA,NLRC4,PIK3CG,ALOX5,RAC2,PLXNC1,CD53,LAPTM5,PILRA,BAZ1A,ARHGAP25,APBB1IP,HCK,TYROBP,ARHGAP30,BIN2,TBXAS1,HCLS1,ZNF217,TNFSF8,TLR6,LCP1,MYO1F,EZH2
gene_set_query	472	LHX6	541.7	ARCHS4 Coexpression,813;Enrichr Queries,581;GTEx Coexpression,231	ATP6V1A,NRP1,RNF125,MCTP1,LRRC8C,CD36,SGK1,FLI1,PTGS1
gene_set_query	473	TEAD1	542.5	ARCHS4 Coexpression,257;Enrichr Queries,1050;ReMap ChIP-seq,49;GTEx Coexpression,814	NRP1,NRP2,HEXB,DDX60L,GLRX,RASSF4,PSAP,RAC2,LRRC8D,CD36,CCR1,CD53,SERPINB1,PRKCH,IPMK,LAPTM5,AMPD3,RAP2B,BIN2,TFEC,ZNF217,NABP1,HCLS1,GSAP,LCP2,LCP1,SGK1,DOCK2
gene_set_query	474	TIGD2	543	ARCHS4 Coexpression,694;Enrichr Queries,77;GTEx Coexpression,858	NRP1,ACSL1,DAPK1,SNX10,GLRX,KMO,SHCBP1,DAB2,NCEH1,ARHGEF3,NABP1,LRRC8D,PLIN2,SGK1,GLUL
gene_set_query	475	ZNF431	545	ARCHS4 Coexpression,692;Enrichr Queries,516;GTEx Coexpression,427	RAP2B,REL,DAPP1,IQGAP2,ZNF267,PAG1,PTBP3,RASGRP3
gene_set_query	476	OTX2	545.5	ARCHS4 Coexpression,736;Enrichr Queries,757;ReMap ChIP-seq,35;GTEx Coexpression,654	NRP1,DOCK4,RBM47,ADPGK,HEXB,DDX60L,GNS,PLA2G7,DPP4,LACTB,UBASH3B,CD36,ATG7,VAV3,ITGA4,TNFSF15,PTBP3,TIAM1,RNF144B,PTPRE,RAP2B,ARHGEF3,ELMO1,ZNF217,PLIN2,BCAT1,SGK1,SERINC5
gene_set_query	477	ZNF354B	545.7	ARCHS4 Coexpression,519;Enrichr Queries,294;GTEx Coexpression,824	VAV3,COMMD9,MAP3K1,DMXL2,MYO5A,CD36,SGK1,BCAT1,ZNF267
gene_set_query	478	TBXT	548	ARCHS4 Coexpression,565;Enrichr Queries,1173;ReMap ChIP-seq,171;GTEx Coexpression,283	NRP2,WARS,DAPK1,HEXB,PLEK,LRMP,SIPA1L2,SCIMP,CNDP2,SLC6A6,EPB41L3,LRRC8D,CD48,CPVL,SGK1
gene_set_query	479	E2F4	548.2	Literature ChIP-seq,100;ARCHS4 Coexpression,903;ENCODE ChIP-seq,31;Enrichr Queries,1287;ReMap ChIP-seq,266;GTEx Coexpression,702	NRP2,DOCK4,BLM,ADPGK,HEXB,SLA,SNX10,PTPN22,GLRX,LRMP,IFI30,CNDP2,RASGEF1B,ST8SIA4,HEATR3,MBNL3,ATG7,ZNF267,MPDU1,CTSB,MPP1,GIT2,MAP3K1,PARP4,SLC31A2,PLAUR,ARAP2,SHCBP1,APBB1IP,RNF144B,PTPRE,RAP2B,FANCD2,ACER3,TBXAS1,ZNF217,TPP1,FTL,EZH2,SKAP2
gene_set_query	480	ZFP69	548.5	ARCHS4 Coexpression,413;GTEx Coexpression,684	ITGA4,H2AFY,TFEC
gene_set_query	481	MYOG	550	ARCHS4 Coexpression,868;ENCODE ChIP-seq,66;Enrichr Queries,328;GTEx Coexpression,938	NRP2,ASAH1,ADPGK,DOCK8,GLRX,CALML4,IFI30,PTGS1,COMMD9,RASSF4,LRRC8C,GLUL,ATG7,CYTH1,CTSB,MPDU1,VAV3,CMTM7,GIT2,FCER1G,PARP4,WARS,SLC31A2,ITGA4,H2AFY,ACSL1,TNFSF15,LAPTM5,MYO5A,AMPD3,ATP2B1,SCIMP,GPRIN3,PTPRC,NCEH1,BIN2,TAOK3,IRF8,NABP1,GSAP,PLIN2,SGK1,EZH2
gene_set_query	482	FOXO3	550.3	Literature ChIP-seq,108;ARCHS4 Coexpression,266;Enrichr Queries,681;GTEx Coexpression,1146	MPP1,RBM47,MAP3K1,ACSL1,DDX60L,PTPRJ,AMPD3,LHFPL2,TIAM1,SLC6A6,SGPL1,UBASH3B,DMXL2,SLAMF6,TNFSF8,PLXNC1,SGK1,MBNL3,GLUL,CTSB
gene_set_query	483	ZFP28	551.7	ARCHS4 Coexpression,871;Enrichr Queries,354;GTEx Coexpression,430	DENND2D,ATP6V1A,NRP1,PTPRE,RASSF2,H2AFY,MYO5A,SGK1,BCAT1,MPDU1
gene_set_query	484	ZNF562	552	ARCHS4 Coexpression,679;Enrichr Queries,720;GTEx Coexpression,257	SERPINB1,RAP2B,H2AFY,REL,DAPP1,NABP1,BAZ1A,SGK1,PTBP3,CTSB
gene_set_query	485	HINFP	552	ARCHS4 Coexpression,744;ReMap ChIP-seq,131;GTEx Coexpression,781	FAM49B,SERPINB1,LAPTM5,RASGRP3,TIAM1,SLC6A6,HLA-DMA,FANCD2,DMXL2,RAC2,ZNF217,SGK1,MPDU1
gene_set_query	486	KLF7	553.3	ARCHS4 Coexpression,1070;Enrichr Queries,247;GTEx Coexpression,343	NRP1,SLC6A6,LRRC8C,ARHGEF3,PLAUR,NABP1,SGK1,GLUL,FLI1
gene_set_query	487	MBD1	554.7	ARCHS4 Coexpression,301;Enrichr Queries,351;GTEx Coexpression,1012	NRP1,ARHGAP30,PLIN2,LCP1,SGK1,DOCK2,GLUL,CYTH1,EZH2,CTSB,MYO1G
gene_set_query	488	PROX1	555	ARCHS4 Coexpression,758;Enrichr Queries,445;ReMap ChIP-seq,97;GTEx Coexpression,920	NRP1,NRP2,SERPINB1,WARS,HEXB,LAPTM5,PLAUR,ACSL5,PTPN22,GLRX,AMPD3,KMO,IQGAP2,SIPA1L2,PTBP3,PTPRE,PLIN2,PLXNC1,SGK1,CTSB,FTL
gene_set_query	489	NR1I2	557	Literature ChIP-seq,34;ARCHS4 Coexpression,884;Enrichr Queries,355;GTEx Coexpression,955	NRP1,WARS,ACSL1,ARAP2,ACSL5,PTPRJ,ATP2B1,KMO,IQGAP2,PGD,PTBP3,DPP4,GPRIN3,RNF144B,CD4,NCEH1,P2RX4,RASSF4,ELMO1,IRF8,CD36,SGK1,ATG7,PAG1
gene_set_query	490	ZBTB16	557	ARCHS4 Coexpression,988;Enrichr Queries,213;ReMap ChIP-seq,275;GTEx Coexpression,752	NRP1,CD163,ACSL1,LCP2,CD36,SAMHD1,IFI30,IQGAP2,SGK1,GLUL
gene_set_query	491	ZBED3	557.3	ARCHS4 Coexpression,272;Enrichr Queries,1062;GTEx Coexpression,338	VAV3,CD53,HHEX,RNF125,H2AFY,RASSF4,CD48,CD36,SGK1,CYTIP,IL2RG
gene_set_query	492	ZNF506	558.3	ARCHS4 Coexpression,513;Enrichr Queries,666;GTEx Coexpression,496	VAV3,DPP4,GIT2,RNF125,SCIMP,CYTH1,PAG1,RASGRP3
gene_set_query	493	ZNF564	558.3	ARCHS4 Coexpression,1141;Enrichr Queries,364;GTEx Coexpression,170	CD53,MAP3K1,FKBP15,NCF2,DAPK1,DDX60L,NLRC4,IQGAP2,HCK,ARHGEF3,HCLS1,TLR6,ZNF267,PAG1
gene_set_query	494	CENPA	558.5	ARCHS4 Coexpression,812;GTEx Coexpression,305	ITGA4,FANCD2,SHCBP1,EZH2
gene_set_query	495	NR0B1	558.8	Literature ChIP-seq,49;ARCHS4 Coexpression,971;Enrichr Queries,547;GTEx Coexpression,668	NRP1,ADPGK,HEXB,SNX10,LRMP,GNS,DPP4,SGPL1,PSAP,RAC2,GLUL,CTSB,SFMBT2,CD180,LAPTM5,MYO5A,AMPD3,KMO,SLC2A9,SLC6A6,HCK,NCEH1,SLC7A7,TBXAS1,ELMO1,PLIN2,SGK1,EZH2
gene_set_query	496	ZNF766	559.5	ARCHS4 Coexpression,492;Enrichr Queries,727;ReMap ChIP-seq,85;GTEx Coexpression,934	ASAH1,MAP3K1,CD300A,HEXB,LAPTM5,PTPN22,BAZ1A,IL2RG,SCIMP,RASGRP3,RNF125,FANCD2,ALOX5,GLUL,RNF130,SERINC5,ZNF267
gene_set_query	497	PRRX1	560.7	ARCHS4 Coexpression,447;Enrichr Queries,780;GTEx Coexpression,455	NRP1,DAB2,SGK1
gene_set_query	498	ZNF799	560.7	ARCHS4 Coexpression,1483;Enrichr Queries,97;GTEx Coexpression,102	NRP1,DDX60L,PTPN22,LRMP,NLRC4,SAMHD1,SAMSN1,PIK3CG,RASGRP3,HHEX,ST8SIA4,LRRC8C,PLXNC1,ZNF267,PAG1,CD53,IFNAR2,SLC31A2,IPMK,BAZ1A,APBB1IP,GPRIN3,TIAM1,BTK,ARHGEF3,HCLS1,TLR6,LCP1,SGK1,SKAP2
gene_set_query	499	PDX1	560.8	Literature ChIP-seq,152;ARCHS4 Coexpression,408;Enrichr Queries,1167;ReMap ChIP-seq,158;GTEx Coexpression,919	VAV3,RBM47,FCER1G,WARS,OPN3,DAPK1,HEXB,OSBPL3,PTPRJ,AMPD3,SIPA1L2,PTBP3,SLC6A6,ELMO1,IRF8,BCAT1,TNFRSF21,SKAP2
gene_set_query	500	EEA1	561	ARCHS4 Coexpression,379;Enrichr Queries,199;GTEx Coexpression,1105	NRP1,DAB2,RAC2,MYO5A,ATP2B1,SGK1,BCAT1,CTSB,PTBP3
gene_set_query	501	FOXE1	561.3	ARCHS4 Coexpression,432;Enrichr Queries,1037;GTEx Coexpression,215	RNF144B,ASAH1,HHEX,RBM47,RASSF4,OSBPL3,SLA,CD36,SGK1,CTSB
gene_set_query	502	FOXO4	562.3	ARCHS4 Coexpression,173;Enrichr Queries,826;GTEx Coexpression,688	NCF2,ITGB2,GLRX,NLRC4,CTSS,SLC6A6,HCK,RASSF2,ARHGAP30,ALOX5,PLBD1,HCLS1,TLR6,SGK1,MBNL3,GLUL,MYO1F
gene_set_query	503	ZNF264	562.7	ARCHS4 Coexpression,674;Enrichr Queries,261;GTEx Coexpression,753	VAV3,RNF144B,MAP3K1,MYO5A,ZNF217,BAZ1A,STK4,PAG1,RASGRP3
gene_set_query	504	ZNF583	564	ARCHS4 Coexpression,997;Enrichr Queries,293;GTEx Coexpression,402	VAV3,NRP1,MAP3K1,IQGAP2,SIPA1L2,SGK1,BCAT1,FLI1,PTBP3
gene_set_query	505	ZNF169	565	ARCHS4 Coexpression,584;Enrichr Queries,795;GTEx Coexpression,316	SLC36A1,GIT2,ELMO1,MYO5A,SGK1,SCIMP,EZH2,PTGS1,RASGRP3
gene_set_query	506	CTCF	565.8	Literature ChIP-seq,102;ARCHS4 Coexpression,566;ENCODE ChIP-seq,10;Enrichr Queries,1268;ReMap ChIP-seq,269;GTEx Coexpression,1180	FAM49B,DOCK4,ADPGK,DOCK8,IFI30,GNPTAB,CTSH,PLXNC1,SLC36A1,FCER1G,ITGA4,CD300A,RNASET2,ARAP2,PGD,APBB1IP,TIAM1,SLC7A7,ELMO1,PLBD1,IRF8,GSAP,TLR6,TNFRSF21,FTL,RBM47,BLM,SELPLG,NPL,IQGAP2,STK4,SGPL1,PSAP,SLAMF8,LRRC8C,NCKAP1L,MBNL3,PAG1,OPN3,IL10RA,OSBPL3,SHCBP1,PTPRE,SLC6A6,DAB2,NCEH1,KLHL6,ARPC3,ZNF217,EZH2
gene_set_query	507	ZNF592	566	ARCHS4 Coexpression,250;Enrichr Queries,1303;ReMap ChIP-seq,185;GTEx Coexpression,526	FAM49B,SLC6A6,HCK,ARHGAP30,NCF2,ALOX5,ITGB2,ZNF217,MYO5A,AMPD3,DOCK2,MYO1F
gene_set_query	508	ZNF165	566.8	ARCHS4 Coexpression,338;Enrichr Queries,357;ReMap ChIP-seq,109;GTEx Coexpression,1463	VAV3,RBM47,RAP2B,ADPGK,NCF2,ITGB2,PLAUR,CTSH,NABP1,SGK1,MBNL3,TNFRSF21
gene_set_query	509	ZNF582	567.3	ARCHS4 Coexpression,1160;Enrichr Queries,189;GTEx Coexpression,353	VAV3,NRP1,RASGEF1B,EPB41L3,CD36,SGK1,BCAT1,SAMHD1,FLI1,PTBP3,PTGS1
gene_set_query	510	TSC22D1	568.3	ARCHS4 Coexpression,332;Enrichr Queries,619;GTEx Coexpression,754	NRP1,ZNF217,HCLS1,DAPP1,LCP1,SGK1,GLUL,CTSB,PTGS1
gene_set_query	511	ZZZ3	569	ARCHS4 Coexpression,315;ENCODE ChIP-seq,89;Enrichr Queries,1128;ReMap ChIP-seq,84;GTEx Coexpression,1229	DENND2D,FAM49B,MAP3K1,LAPTM5,AMPD3,BAZ1A,PILRA,FLI1,HCK,ARHGAP30,TYROBP,CPVL,MPDU1
gene_set_query	512	OVOL2	569.8	ARCHS4 Coexpression,537;Enrichr Queries,1029;ReMap ChIP-seq,295;GTEx Coexpression,418	VAV3,SGPL1,RBM47,MAP3K1,SGK1,ARHGAP25,SHCBP1
gene_set_query	513	NR4A1	571	ARCHS4 Coexpression,200;Enrichr Queries,654;ReMap ChIP-seq,8;GTEx Coexpression,1422	CD86,FAM49B,NCF2,ITGB2,SLA,PTPN22,CXCL16,RAC2,CD36,CYTIP,GLUL,HAVCR2,IFNAR2,SERPINB1,FCER1G,ITGA4,H2AFY,ACSL1,SFMBT2,RNASET2,PLAUR,PGD,APBB1IP,RNF125,TYROBP,BTK,LCP2,FAM20A,SGK1,FTL,SELPLG,GLRX,PTGS1,HLA-DMA,PSAP,LRRC8D,RNF130,MPDU1,CMTM7,IL10RA,LAPTM5,FLI1,SLC6A6,CD4,TAOK3,ARPC3,REL,NABP1,TPP1,MYO1G
gene_set_query	514	PRDM2	571.3	ARCHS4 Coexpression,158;Enrichr Queries,709;GTEx Coexpression,847	MAP3K1,DOCK8,LAPTM5,MYO5A,LRMP,ATP2B1,STK4,PIK3CG,RASSF2,PTPRC,ARHGAP30,KLHL6,REL,NCKAP1L,LCP2,LCP1,SGK1,DOCK2,CYTH1,MPDU1
gene_set_query	515	ZNF655	572	ARCHS4 Coexpression,75;Enrichr Queries,308;GTEx Coexpression,1333	SELPLG,DOCK8,ITGB2,STK4,ITGAL,IL2RG,SAMSN1,CTSS,CYTIP,GLUL,PAG1,CYTH1,CTSB,CD53,MAP3K1,ITGA4,IL10RA,LAPTM5,MYO5A,GPRIN3,RNF125,PTPRC,ARHGAP30,BIN2,NABP1,HCLS1,CD48,LCP2,LCP1,SGK1,BCAT1,DOCK2,MYO1G
gene_set_query	516	ZNF346	573	ARCHS4 Coexpression,505;Enrichr Queries,924;GTEx Coexpression,290	MPP1,GIT2,SERPINB1,RAC2,NABP1,PILRA,SGK1,GNS,CTSB
gene_set_query	517	ZNF683	576	ARCHS4 Coexpression,159;Enrichr Queries,40;GTEx Coexpression,1529	CD84,SELPLG,PLEK,ITGB2,PTPN22,PRR5L,AOAH,ITGAL,IL2RG,SAMSN1,CTSS,RAC2,SLAMF6,CD53,FCER1G,PRKCH,CD300A,IL10RA,LAPTM5,ARHGAP25,TYROBP,PTPRC,ARHGAP30,BIN2,IRF8,HCLS1,CD48,LCP2,LCP1,MYO1F,MYO1G
gene_set_query	518	ZNF385D	576.3	ARCHS4 Coexpression,487;Enrichr Queries,390;GTEx Coexpression,852	VAV3,NRP1,ELMO1,DAPP1,CD36,PLXNC1,SGK1,MPDU1,PTGS1
gene_set_query	519	TBX19	579.3	ARCHS4 Coexpression,226;Enrichr Queries,172;GTEx Coexpression,1340	FCER1G,NCF2,C5AR1,PLAUR,PILRA,NPL,SCIMP,RASGRP3,DPP4,HLA-DMA,PTPRC,TYROBP,P2RX4,NABP1,IRF8,SGK1,GLUL
gene_set_query	520	ZBTB7C	581.7	ARCHS4 Coexpression,846;Enrichr Queries,310;GTEx Coexpression,589	VAV3,NRP1,SGPL1,RBM47,ELMO1,IQGAP2,SGK1
gene_set_query	521	ZNF502	582	ARCHS4 Coexpression,1131;Enrichr Queries,444;GTEx Coexpression,171	CD86,NRP1,SNX10,NPL,PTPRE,KLHL6,ST8SIA4,CD36,SGK1,BCAT1,CYTH1,HAVCR2
gene_set_query	522	ZNF114	582	ARCHS4 Coexpression,1434;Enrichr Queries,120;GTEx Coexpression,192	VAV3,ASAH1,NCF2,OSBPL3,ARAP2,PLAUR,SNX10,SIPA1L2,HHEX,UBASH3B,RASSF4,ELMO1,PLIN2,SGK1,CPVL,PAG1,CTSB
gene_set_query	523	BNC2	582.7	ARCHS4 Coexpression,381;Enrichr Queries,538;GTEx Coexpression,829	NRP1,NRP2,DAB2,SGK1,BCAT1
gene_set_query	524	GLI2	583	ARCHS4 Coexpression,282;Enrichr Queries,1003;GTEx Coexpression,464	CD53,TIAM1,NRP2,RAC2,LAPTM5,HCLS1,LCP1,SGK1,CYTH1
gene_set_query	525	ZSCAN5C	584.7	ARCHS4 Coexpression,867;Enrichr Queries,502;GTEx Coexpression,385	BLM,OPN3,PTPRC,PLEK,LAPTM5,ZNF217,IQGAP2,SIPA1L2,SHCBP1
gene_set_query	526	HOXA2	586.3	Literature ChIP-seq,163;ARCHS4 Coexpression,716;Enrichr Queries,786;GTEx Coexpression,680	NRP2,SGK1,FLI1,SKAP2
gene_set_query	527	ELK1	588	Literature ChIP-seq,122;ARCHS4 Coexpression,1455;ENCODE ChIP-seq,37;ReMap ChIP-seq,270;GTEx Coexpression,1056	FAM49B,NRP2,BLM,SELPLG,LRMP,DDX60L,AOAH,STK4,ITGAL,IL2RG,CNDP2,SGPL1,COMMD9,RAC2,SLAMF6,MPDU1,SLC36A1,GIT2,CD300A,ACSL1,IFNGR2,SHCBP1,PTPRC,BIN2,FANCD2,KLHL6,ELMO1,IRF8,TPP1,CD48,PLIN2,LCP2,DOCK2,EZH2,FTL,MYO1G
gene_set_query	528	HMX2	588.7	ARCHS4 Coexpression,364;Enrichr Queries,1172;GTEx Coexpression,230	BLM,ITGA4,BTK,CD48,LRMP,LCP1,SCIMP,SHCBP1,FLI1,MYO1G
gene_set_query	529	SREBF2	588.8	Literature ChIP-seq,155;ARCHS4 Coexpression,1481;ENCODE ChIP-seq,114;Enrichr Queries,920;ReMap ChIP-seq,290;GTEx Coexpression,573	ATP6V1A,SLC6A6,FAM49B,ITGB2,REL,MYO5A,FLVCR2,SGK1,GLUL,MPDU1
gene_set_query	530	LBX2	589	ARCHS4 Coexpression,312;Enrichr Queries,486;GTEx Coexpression,969	HHEX,DRAM1,P2RX4,IRF8,KMO,SGK1,GLA,FLI1,PTGS1,FTL
gene_set_query	531	CREB3L3	589.3	ARCHS4 Coexpression,541;Enrichr Queries,336;GTEx Coexpression,891	DPP4,ACSL1,CTSH,ACSL5,PLIN2,CD36,KMO,SGK1
gene_set_query	532	CBX2	590.2	ARCHS4 Coexpression,1229;ENCODE ChIP-seq,75;Enrichr Queries,526;ReMap ChIP-seq,96;GTEx Coexpression,1025	NRP1,RBM47,BLM,MCTP1,ADPGK,ITGB2,LRMP,CXCL16,PTGS1,HLA-DMA,SGPL1,RASSF2,RASSF4,PAG1,CMTM7,SLC36A1,PARP4,SFMBT2,MYO5A,LHFPL2,SHCBP1,HCK,RNF144B,DAB2,RNF125,FANCD2,DMXL2,TBXAS1,ARHGEF3,IRF8,GSAP,TLR6,SGK1,EZH2
gene_set_query	533	KLF10	590.7	ARCHS4 Coexpression,222;Enrichr Queries,362;GTEx Coexpression,1188	NRP1,SERPINB1,IFNGR2,PLAUR,CXCL16,PTPRE,HLA-DMA,REL,NLRP3,PLIN2,SGK1,GLUL,CTSB
gene_set_query	534	SOX10	591	ARCHS4 Coexpression,637;Enrichr Queries,1223;ReMap ChIP-seq,44;GTEx Coexpression,460	DENND2D,NRP2,PRKCH,FKBP15,SLC31A2,MYO5A,SAMHD1,GPR137B,CNDP2,SLC2A9,HCK,DAB2,TAOK3,KLHL6,PSAP,TBXAS1,ARHGEF3,LRRC8C,LRRC8D,LCP2,TLR6,CPVL,SGK1
gene_set_query	535	HSF1	591	Literature ChIP-seq,111;ARCHS4 Coexpression,1451;ENCODE ChIP-seq,118;ReMap ChIP-seq,208;GTEx Coexpression,1067	ATP6V1A,WARS,OSBPL3,ITGB2,IFI30,PGD,TYROBP,TAOK3,RASGEF1B,ZNF217,TPP1,SGK1,GLA,FTL,CTSB
gene_set_query	536	DZIP1	591.7	ARCHS4 Coexpression,126;Enrichr Queries,475;GTEx Coexpression,1174	NRP1,DOCK8,ITGB2,CTSS,RAC2,NCKAP1L,PLXNC1,CYTH1,CD53,DAPK1,IL10RA,LAPTM5,ARHGAP25,APBB1IP,PTPRC,ARHGAP30,BTK,HCLS1,CD48,LCP2,LCP1,SGK1,BCAT1,DOCK2,MYO1G
gene_set_query	537	SMAD4	592	Literature ChIP-seq,13;ARCHS4 Coexpression,911;Enrichr Queries,938;ReMap ChIP-seq,120;GTEx Coexpression,978	NRP1,FAM49B,NRP2,HEXB,DOCK8,SNX10,PTPRJ,SIPA1L2,PIK3CG,CNDP2,RASSF2,RASGEF1B,FLVCR2,CD36,PLXNC1,GLUL,WARS,H2AFY,ITGA4,ACSL1,DAPK1,SFMBT2,IPMK,PLAUR,ARAP2,AMPD3,KMO,ARHGEF3,ELMO1,LCP2,SGK1,BCAT1,DOCK2,TNFRSF21,FPR3,PRR5L,AOAH,IQGAP2,SAMSN1,COMMD9,SLAMF8,ST8SIA4,LRRC8D,RNF130,PAG1,CYTH1,CMTM7,MAP3K1,SLC2A9,P2RX4,KLHL6,TBXAS1,TPP1,TNFSF8,CPVL,SERINC5,EZH2
gene_set_query	538	CTCFL	593.4	ARCHS4 Coexpression,663;ENCODE ChIP-seq,101;Enrichr Queries,580;ReMap ChIP-seq,287;GTEx Coexpression,1336	FAM49B,RBM47,BLM,MCTP1,IFI30,IQGAP2,STK4,SAMHD1,CNDP2,LACTB,SGPL1,GNPTAB,MPDU1,MPP1,SERPINB1,SLC31A2,ACSL1,OSBPL3,MYO5A,PILRA,P2RX4,FANCD2,ARPC3,IRF8,BCAT1
gene_set_query	539	ZNF675	594.3	ARCHS4 Coexpression,1274;Enrichr Queries,269;GTEx Coexpression,240	VAV3,NRP1,MAP3K1,DAPP1,PTBP3,RNF125,FANCD2,ZNF217,SGK1,ZNF267,TNFRSF21,EZH2
gene_set_query	540	ZNF81	595.7	ARCHS4 Coexpression,256;Enrichr Queries,898;GTEx Coexpression,633	RASSF2,DOCK8,IPMK,DMXL2,REL,DDX60L,PTPRJ,TLR6,MBNL3,DOCK2
gene_set_query	541	ADNP	595.8	ARCHS4 Coexpression,298;Enrichr Queries,1339;ReMap ChIP-seq,67;GTEx Coexpression,679	FAM49B,SERPINB1,SELPLG,LAPTM5,PLAUR,DDX60L,PTPRJ,IFI30,PIK3CG,SLC6A6,SGPL1,COMMD9,PTPRC,P2RX4,RAP2B,GNPTAB,GLB1,FANCD2,PSAP,ARHGEF3,ZNF217,SERINC5
gene_set_query	542	ZNF615	596	ARCHS4 Coexpression,676;Enrichr Queries,476;GTEx Coexpression,636	DPP4,NRP1,RBM47,TPM3P9,ZNF217,PAG1,MPDU1
gene_set_query	543	HOXB6	596.7	ARCHS4 Coexpression,1042;Enrichr Queries,425;GTEx Coexpression,323	NRP1,DAB2,PARP4,PLAUR,ACSL5,PRR5L,CALML4,SGK1,FLI1
gene_set_query	544	WT1	597	Literature ChIP-seq,58;ARCHS4 Coexpression,722;Enrichr Queries,226;GTEx Coexpression,1382	NRP1,FAM49B,NRP2,NCF2,DOCK8,PTPRJ,SNX10,LRMP,LACTB,RASGEF1B,RAC2,FLVCR2,CD36,H2AFY,DAPK1,PLAUR,BAZ1A,PTBP3,TIAM1,RNF144B,RAP2B,ELMO1,IRF8,GSAP,FAM20A,SGK1,BCAT1,DOCK2,SKAP2,BLM,PRR5L,NPL,SAMSN1,PTGS1,SGPL1,EPB41L3,SLAMF8,NLRP3,PAG1,MPDU1,CMTM7,MAP3K1,SLC31A2,LAPTM5,LHFPL2,FLI1,SLC6A6,DMXL2,TBXAS1,TPP1,CPVL,SERINC5,EZH2
gene_set_query	545	TFDP1	597	ARCHS4 Coexpression,776;Enrichr Queries,1124;ReMap ChIP-seq,220;GTEx Coexpression,268	BLM,HLA-DMA,ITGA4,FANCD2,LAPTM5,ZNF217,SHCBP1,EZH2,FTL,PTBP3
gene_set_query	546	MTF2	599	Literature ChIP-seq,89;ARCHS4 Coexpression,1526;GTEx Coexpression,182	NRP1,NRP2,MCTP1,DOCK8,LRMP,PTPRJ,STK4,CXCL16,DPP4,HHEX,UBASH3B,EPB41L3,ST8SIA4,LRRC8C,PLXNC1,RNF130,ZNF267,CYTH1,PAG1,VAV3,DENND2D,PRKCH,H2AFY,DAPK1,SFMBT2,AMPD3,BAZ1A,LHFPL2,ATP2B1,FLI1,PTBP3,APBB1IP,PTPRE,DAB2,RAP2B,FANCD2,IRF8,CD48,TPP1,TNFRSF21,EZH2
gene_set_query	547	ZBTB3	599	ARCHS4 Coexpression,825;Enrichr Queries,821;GTEx Coexpression,151	CD53,SELPLG,SLC31A2,NCF2,NLRC4,PIK3CG,RASGRP3,HCK,RNF144B,ARHGAP30,PLBD1,NABP1,TLR6,LCP1,SGK1
gene_set_query	548	ZSCAN16	599	ARCHS4 Coexpression,1577;Enrichr Queries,150;GTEx Coexpression,70	RBM47,SELPLG,NCF2,NLRC4,SIPA1L2,PIK3CG,HHEX,ALOX5,ST8SIA4,RAC2,CD33,CD53,IFNAR2,FCER1G,SLC31A2,ACSL1,RNASET2,LAPTM5,PLAUR,ARHGAP25,APBB1IP,HCK,TYROBP,ARHGAP30,BIN2,TBXAS1,BTK,PLBD1,HCLS1,TNFSF8,TLR6,LCP1,SGK1,MYO1F,TNFRSF21,EZH2
gene_set_query	549	POU5F1B	599	ARCHS4 Coexpression,962;GTEx Coexpression,236	PRKCH,MAP3K1,ADPGK,ZNF217,PTBP3
gene_set_query	550	ATF4	599.3	ARCHS4 Coexpression,935;Enrichr Queries,851;ReMap ChIP-seq,101;GTEx Coexpression,510	ATP6V1A,CCR1,IFNAR2,NRP1,NRP2,FCER1G,WARS,ACSL1,C5AR1,CXCL16,HCK,SLC7A7,TBXAS1,LRRC8D,BCAT1,SGK1,CTSB,FTL
gene_set_query	551	ZNF888	600	GTEx Coexpression,600	PARP4,GLB1
gene_set_query	552	FOXQ1	600.3	ARCHS4 Coexpression,785;Enrichr Queries,497;GTEx Coexpression,519	VAV3,NRP1,SGPL1,PLAUR,CTSH,SGK1,TNFRSF21
gene_set_query	553	SIX5	600.8	ARCHS4 Coexpression,1087;ENCODE ChIP-seq,117;Enrichr Queries,1049;ReMap ChIP-seq,284;GTEx Coexpression,467	ATP6V1A,FAM49B,NRP1,DOCK4,COMMD9,SGK1,FTL,MPDU1
gene_set_query	554	HESX1	602.7	ARCHS4 Coexpression,888;Enrichr Queries,267;GTEx Coexpression,653	CCR1,DPP4,HHEX,ITGA4,SFMBT2,TFEC,CASP1,IRF8,CD48,BCAT1
gene_set_query	555	ZNF124	603.3	ARCHS4 Coexpression,1464;Enrichr Queries,122;GTEx Coexpression,224	BLM,MAP3K1,ITGA4,BAZ1A,ATP2B1,SIPA1L2,FANCD2,ZNF217,CD48,SGK1,BCAT1,GLUL,PAG1,TNFRSF21,EZH2
gene_set_query	556	PEG3	603.5	ARCHS4 Coexpression,384;GTEx Coexpression,823	ATP6V1A,MYO5A,ATP2B1,MBNL3
gene_set_query	557	GTF2IRD2	604	ARCHS4 Coexpression,667;Enrichr Queries,385;GTEx Coexpression,760	ATP6V1A,NRP1,DAPK1,NABP1,IQGAP2,SGK1,CTSB,RASGRP3
gene_set_query	558	PRDM10	604.7	ARCHS4 Coexpression,1351;Enrichr Queries,194;GTEx Coexpression,269	SLC36A1,NRP1,DOCK4,IPMK,BAZ1A,ATP2B1,IQGAP2,TIAM1,UBASH3B,ELMO1,HEATR3,SGK1
gene_set_query	559	ZNF35	605	ARCHS4 Coexpression,299;Enrichr Queries,360;GTEx Coexpression,1156	NRP1,DAB2,BIN2,PLAUR,RAC2,HCLS1,LCP2,LHFPL2,SGK1,BCAT1,TNFRSF21
gene_set_query	560	ZNF302	605	ARCHS4 Coexpression,837;Enrichr Queries,812;GTEx Coexpression,166	MAP3K1,H2AFY,IFNGR2,DAPP1,BAZ1A,PTBP3,DAB2,RAP2B,ARPC3,ZNF217,NABP1,SGK1,ATG7
gene_set_query	561	NR2F6	605.8	ARCHS4 Coexpression,1098;Enrichr Queries,634;ReMap ChIP-seq,78;GTEx Coexpression,613	RBM47,SERPINB1,FCER1G,RNASET2,ITGB2,ACSL5,GLRX,ITGAL,SAMHD1,CTSS,CXCL16,DPP4,ARHGAP30,RASSF4,CTSH,PLIN2,FAM20A,MBNL3,SGK1,MPDU1,CTSB
gene_set_query	562	RARG	606.3	Literature ChIP-seq,95;ARCHS4 Coexpression,1115;Enrichr Queries,659;GTEx Coexpression,556	VAV3,NRP1,SGPL1,DAB2,OSBPL3,PLAUR,FAM20A,SGK1,SERINC5,CTSB
gene_set_query	563	PAX6	609	Literature ChIP-seq,92;ARCHS4 Coexpression,964;Enrichr Queries,778;ReMap ChIP-seq,215;GTEx Coexpression,996	VAV3,NRP1,NRP2,PRKCH,TNFSF15,HEXB,MYO5A,TIAM1,LACTB,ARPC3,PSAP,BTK,NABP1,SLAMF6,PLIN2,SGK1,MBNL3,TNFRSF21,FTL
gene_set_query	564	SIM1	612.3	ARCHS4 Coexpression,1096;Enrichr Queries,412;GTEx Coexpression,329	DPP4,NRP1,DAB2,OPN3,SFMBT2,NABP1,PLXNC1,SGK1
gene_set_query	565	ZNF581	612.7	ARCHS4 Coexpression,918;Enrichr Queries,755;GTEx Coexpression,165	CD300A,LAPTM5,PTPN22,IL2RG,ARHGAP30,RAC2,CYTIP,SGK1,ATG7,MYO1G,CTSB,FTL
gene_set_query	566	ZNF530	612.7	ARCHS4 Coexpression,586;Enrichr Queries,600;GTEx Coexpression,652	BLM,UBASH3B,FANCD2,CALML4,SGK1,SHCBP1
gene_set_query	567	TBP	612.8	Literature ChIP-seq,136;ARCHS4 Coexpression,1485;ENCODE ChIP-seq,38;ReMap ChIP-seq,234;GTEx Coexpression,1171	C5AR1,GLRX,NLRC4,IFI30,STK4,PIK3CG,COMMD9,PSAP,LRRC8D,NCKAP1L,ATG7,MPDU1,GIT2,WARS,H2AFY,SLC31A2,TNFSF15,IL10RA,IPMK,MYO5A,AMPD3,KMO,SHCBP1,FLI1,SLC6A6,NCEH1,BIN2,KLHL6,FANCD2,ARPC3,ACER3,BTK,IRF8,PLIN2,MYO1F,FTL
gene_set_query	568	ZNF730	613	ARCHS4 Coexpression,642;GTEx Coexpression,584	FANCD2,BCAT1,EZH2
gene_set_query	569	ZNF850	613.5	ARCHS4 Coexpression,657;GTEx Coexpression,570	ITGA4,CD48,RASGRP3
gene_set_query	570	TCF20	613.7	ARCHS4 Coexpression,1109;Enrichr Queries,514;GTEx Coexpression,218	VAV3,TIAM1,SLC6A6,SGPL1,FANCD2,DAPP1,MYO5A,PTPRJ,ATP2B1,EZH2,PTBP3
gene_set_query	571	NR2C2	613.8	ARCHS4 Coexpression,980;ENCODE ChIP-seq,60;Enrichr Queries,912;ReMap ChIP-seq,196;GTEx Coexpression,921	ATP6V1A,LACTB,HLA-DMA,MAP3K1,TAOK3,TBXAS1,REL,MYO5A,TPP1,PGD,FTL
gene_set_query	572	ZNF33B	614	ARCHS4 Coexpression,651;Enrichr Queries,132;GTEx Coexpression,1059	VAV3,NRP1,RNF144B,RBM47,MAP3K1,DAPK1,PSAP,LRRC8D,SGK1,PTBP3
gene_set_query	573	THAP10	615.3	ARCHS4 Coexpression,161;Enrichr Queries,828;GTEx Coexpression,857	CD53,BLM,DOCK8,ITGB2,LAPTM5,MYO5A,SHCBP1,FLI1,APBB1IP,PTPRC,ARHGAP30,RAC2,HCLS1,NCKAP1L,LCP2,LCP1,SGK1,DOCK2,CYTH1,MYO1G
gene_set_query	574	NR6A1	616	ARCHS4 Coexpression,433;Enrichr Queries,155;GTEx Coexpression,1260	VAV3,TIAM1,SLC6A6,NRP1,RBM47,BLM,DAPK1,SGK1,BCAT1,SERINC5
gene_set_query	575	ZNF26	616.3	ARCHS4 Coexpression,670;Enrichr Queries,298;GTEx Coexpression,881	WARS,ITGA4,OSBPL3,NABP1,SGK1,ZNF267,EZH2,RASGRP3
gene_set_query	576	ZNF331	617	ARCHS4 Coexpression,216;Enrichr Queries,93;GTEx Coexpression,1542	FCER1G,RNASET2,C5AR1,PLAUR,SAMSN1,CXCL16,RNF125,RASSF4,REL,NLRP3,PLIN2,CD36,FAM20A,SGK1,GLUL,CTSB,HAVCR2
gene_set_query	577	ATF7	620.3	ARCHS4 Coexpression,397;Enrichr Queries,1133;ReMap ChIP-seq,149;GTEx Coexpression,802	FAM49B,NRP1,C5AR1,LAPTM5,FPR3,GNS,SLC6A6,NCEH1,PSAP,RAC2,REL,TPP1,BCAT1,GLUL,FTL,MYO1G
gene_set_query	578	TERF2	620.3	ARCHS4 Coexpression,483;Enrichr Queries,1075;ReMap ChIP-seq,9;GTEx Coexpression,914	ATP6V1A,FAM49B,ASAH1,SELPLG,NCF2,PLEK,ITGB2,DAPP1,SNX10,PTPN22,LRMP,IQGAP2,ITGAL,SAMHD1,CTSS,RASGRP3,DRAM1,PSAP,RAC2,LRRC8C,FLVCR2,SLAMF6,CYTH1,CTSB,MPDU1,VAV3,IFNAR2,CMTM7,SERPINB1,FCER1G,LAPTM5,MYO5A,SCIMP,GPR137B,APBB1IP,GPRIN3,NCEH1,CD48,PLIN2,LCP2,FTL,EZH2
gene_set_query	579	NR1H2	620.3	ARCHS4 Coexpression,171;Enrichr Queries,1305;ReMap ChIP-seq,188;GTEx Coexpression,817	ATP6V1A,CD53,SERPINB1,HEXB,PLEK,ITGB2,LAPTM5,ACSL5,AMPD3,PILRA,DPP4,HCK,TYROBP,ARHGAP30,PSAP,RAC2,ZNF217,HCLS1,SGK1,CYTH1,MYO1F,FTL,MYO1G
gene_set_query	580	ZNF155	620.7	ARCHS4 Coexpression,620;Enrichr Queries,280;GTEx Coexpression,962	VAV3,LACTB,NRP1,TIAM1,ARHGEF3,PLAUR,SGK1,SKAP2
gene_set_query	581	E2F6	620.8	ARCHS4 Coexpression,203;ENCODE ChIP-seq,67;Enrichr Queries,1067;ReMap ChIP-seq,257;GTEx Coexpression,1510	BLM,DOCK8,IFI30,STK4,LIPA,HLA-DMA,HHEX,RASSF2,ALOX5,ST8SIA4,RAC2,CTSH,MPDU1,SLC36A1,SERPINB1,RNASET2,PGD,KMO,ARHGAP25,APBB1IP,RAP2B,PTPRC,ARHGAP30,FANCD2,ARHGEF3,PLBD1,HCLS1,GSAP,SGK1,CPVL,GLA,SERINC5,MYO1F,FTL,EZH2,SKAP2
gene_set_query	582	CREB3L4	621.3	ARCHS4 Coexpression,544;Enrichr Queries,873;GTEx Coexpression,447	VAV3,RBM47,TPM3P9,ZNF217,SGK1,EZH2
gene_set_query	583	HOXA7	622	ARCHS4 Coexpression,380;Enrichr Queries,297;GTEx Coexpression,1189	DPP4,HHEX,SERPINB1,H2AFY,IRF8,SGK1,FLI1,SKAP2
gene_set_query	584	ZNF763	622	ARCHS4 Coexpression,821;Enrichr Queries,928;GTEx Coexpression,117	CD53,NRP1,FCER1G,SELPLG,SLC31A2,NCF2,SLA,DDX60L,NLRC4,ARHGAP25,PIK3CG,HCK,RNF144B,BIN2,ALOX5,TBXAS1,HCLS1,TLR6,PLXNC1,LCP1,SGK1,MYO1F
gene_set_query	585	SP3	622.7	ARCHS4 Coexpression,243;Enrichr Queries,869;GTEx Coexpression,756	MAP3K1,PTPRC,DOCK8,ZNF217,LCP1,SGK1,DOCK2,CTSS,PTBP3
gene_set_query	586	SOX9	623	Literature ChIP-seq,54;ARCHS4 Coexpression,192;Enrichr Queries,1078;ReMap ChIP-seq,283;GTEx Coexpression,1508	NRP1,DOCK8,ITGB2,IQGAP2,DRAM1,PSAP,RAC2,ATG7,CYTH1,CD53,VAV3,PRKCH,MAP3K1,IPMK,PLAUR,LAPTM5,LHFPL2,ATP2B1,FLI1,TIAM1,SLC6A6,RNF144B,PTPRE,PTPRC,ARHGAP30,NCEH1,ELMO1,HCLS1,NABP1,TPP1,LCP2,PLIN2,LCP1,SGK1,DOCK2
gene_set_query	587	ZNF45	623.3	ARCHS4 Coexpression,339;Enrichr Queries,423;GTEx Coexpression,1108	VAV3,BLM,TFEC,ARHGEF3,PLAUR,SGK1,SIPA1L2,SHCBP1,ZNF267
gene_set_query	588	FOXJ2	624.5	ARCHS4 Coexpression,228;Enrichr Queries,1139;ReMap ChIP-seq,159;GTEx Coexpression,972	PRKCH,RNASET2,IPMK,C5AR1,ITGB2,LAPTM5,PTPRJ,IFI30,FLI1,CNDP2,SLC6A6,SGPL1,ARHGAP30,ARHGEF3,SLAMF6,LCP2,SGK1,RNF130,CYTH1,MYO1F
gene_set_query	589	USF2	625	ARCHS4 Coexpression,689;ENCODE ChIP-seq,14;Enrichr Queries,663;ReMap ChIP-seq,165;GTEx Coexpression,1594	ATP6V1A,BLM,DOCK4,SELPLG,ITGB2,IFI30,STK4,GNS,CTSS,CNDP2,HLA-DMA,COMMD9,PSAP,FLVCR2,CTSH,LRRC8D,GLUL,CTSB,MPDU1,SLC36A1,SLC31A2,CD180,ARHGAP25,NCEH1,KLHL6,GLB1,HCLS1,NABP1,PLIN2,TPP1,TNFSF8,SGK1,GLA,MYO1F,FTL,SKAP2
gene_set_query	590	SP6	625	ARCHS4 Coexpression,393;Enrichr Queries,865;GTEx Coexpression,617	VAV3,SGPL1,DAB2,OPN3,PLAUR,SGK1,BCAT1,TNFRSF21
gene_set_query	591	IRF6	627.3	ARCHS4 Coexpression,835;Enrichr Queries,478;GTEx Coexpression,569	VAV3,DPP4,SGPL1,RBM47,CTSH,SGK1,GLUL,TNFRSF21
gene_set_query	592	NR1H4	628.3	ARCHS4 Coexpression,840;Enrichr Queries,114;GTEx Coexpression,931	DPP4,DAB2,SLC7A7,ACSL5,CTSH,PLIN2,CD36,KMO,IQGAP2,SGK1,CTSS,FTL
gene_set_query	593	ZXDA	629	ARCHS4 Coexpression,215;Enrichr Queries,641;GTEx Coexpression,1031	NRP1,MAP3K1,ITGA4,IL10RA,DOCK8,ARAP2,LHFPL2,PTPRC,LRRC8C,SGK1,CYTIP,DOCK2,CYTH1,MYO1G
gene_set_query	594	HMG20A	629.7	ARCHS4 Coexpression,879;Enrichr Queries,175;GTEx Coexpression,835	NRP1,DOCK4,MAP3K1,ARHGEF3,ELMO1,MYO5A,SGK1,BCAT1,GLUL,RASGRP3
gene_set_query	595	CCDC17	630	ARCHS4 Coexpression,1128;GTEx Coexpression,132	CMTM7,FCER1G,SELPLG,NCF2,DDX60L,HCK,TYROBP,BIN2,KLHL6,ALOX5,TBXAS1,ST8SIA4,CASP1,PAG1,MYO1F
gene_set_query	596	THAP11	630.2	Literature ChIP-seq,151;ARCHS4 Coexpression,376;Enrichr Queries,1154;ReMap ChIP-seq,237;GTEx Coexpression,1233	CCR1,COMMD9,SLC31A2,RAC2,MYO5A,DAPP1,NPL,SGK1,PGD,CXCL16,PTGS1,CTSB
gene_set_query	597	ZNF230	631	ARCHS4 Coexpression,1117;Enrichr Queries,721;GTEx Coexpression,55	DOCK4,SELPLG,NCF2,SLA,DDX60L,NLRC4,SAMSN1,PIK3CG,DPP4,ALOX5,ST8SIA4,RAC2,PLXNC1,ZNF267,CD53,IFNAR2,FCER1G,SLC31A2,LAPTM5,PILRA,ARHGAP25,APBB1IP,HCK,TYROBP,PTPRC,ARHGAP30,BIN2,TBXAS1,PLBD1,HCLS1,TNFSF8,TLR6,LCP1,MYO1F
gene_set_query	598	ZNF626	631.7	ARCHS4 Coexpression,958;Enrichr Queries,211;GTEx Coexpression,726	VAV3,DPP4,RBM47,RNF125,CD36,SGK1,PAG1,CXCL16
gene_set_query	599	CEBPZ	631.8	ARCHS4 Coexpression,545;ENCODE ChIP-seq,111;Enrichr Queries,1296;ReMap ChIP-seq,204;GTEx Coexpression,1003	BLM,ASAH1,FCER1G,BAZ1A,IFI30,PGD,LACTB,COMMD9,RAP2B,TAOK3,BCAT1,CYTH1,MPDU1,FTL
gene_set_query	600	DMRTA1	632.3	ARCHS4 Coexpression,244;Enrichr Queries,871;GTEx Coexpression,782	CD53,NRP1,RAC2,LAPTM5,HCLS1,LCP2,LCP1,KMO,IQGAP2,SGK1,DOCK2,CYTH1
gene_set_query	601	MAFK	632.6	ARCHS4 Coexpression,1378;ENCODE ChIP-seq,19;Enrichr Queries,902;ReMap ChIP-seq,37;GTEx Coexpression,827	NRP1,FAM49B,HEXB,DOCK8,SNX10,ITGAL,RASSF2,RAC2,CASP1,CTSB,CD53,SERPINB1,ITGA4,H2AFY,CD180,PLAUR,ARAP2,AMPD3,PGD,KMO,MPEG1,APBB1IP,SLC7A7,RAP2B,TFEC,LCP1,SGK1,DOCK2,FTL,ATP6V1A,BLM,RBM47,SELPLG,GLRX,IL2RG,GNS,RASGRP3,HLA-DMA,COMMD9,PSAP,MAP3K1,SLC31A2,OSBPL3,LHFPL2,GPR137B,DAB2,P2RX4,DMXL2,ZNF217,NABP1
gene_set_query	602	GMEB2	632.7	ARCHS4 Coexpression,699;Enrichr Queries,699;GTEx Coexpression,500	FAM49B,ARHGAP30,RAC2,REL,IRF8,SGK1,PIK3CG
gene_set_query	603	NPAS2	633.3	ARCHS4 Coexpression,146;Enrichr Queries,775;GTEx Coexpression,979	CD53,NRP1,DAPK1,DOCK8,ITGB2,LAPTM5,PLAUR,RASGRP3,HCK,SGPL1,NCEH1,ARHGAP30,BTK,RAC2,HCLS1,NCKAP1L,LCP1,SGK1,DOCK2,TNFRSF21,MYO1G
gene_set_query	604	FOXD2	633.3	ARCHS4 Coexpression,568;Enrichr Queries,673;GTEx Coexpression,659	NRP1,FANCD2,FLVCR2,NABP1,SAMHD1,IQGAP2,SGK1,FLI1
gene_set_query	605	HOXC8	634.3	ARCHS4 Coexpression,428;Enrichr Queries,799;GTEx Coexpression,676	NRP1,DAB2,OPN3,REL,BAZ1A,SGK1,RASGRP3
gene_set_query	606	NKX26	635	ARCHS4 Coexpression,467;GTEx Coexpression,803	GPRIN3,ASAH1,SIPA1L2
gene_set_query	607	BNC1	635.7	ARCHS4 Coexpression,873;Enrichr Queries,432;GTEx Coexpression,602	DPP4,NRP1,PLAUR,CD36,SGK1,TNFRSF21,EZH2,PTBP3
gene_set_query	608	EGR3	639.3	ARCHS4 Coexpression,117;Enrichr Queries,662;GTEx Coexpression,1139	CD86,NRP1,CD84,DOCK4,SFMBT2,RNASET2,PLEK,PLAUR,SCIMP,CXCL16,PTPRE,HLA-DMA,P2RX4,KLHL6,RASGEF1B,TBXAS1,REL,ELMO1,IRF8,NLRP3,LCP2,SGK1,HAVCR2
gene_set_query	609	ZNF764	639.3	ARCHS4 Coexpression,409;Enrichr Queries,452;GTEx Coexpression,1057	BLM,HHEX,RNF125,H2AFY,IRF8,ITGAL,SCIMP,RASGRP3
gene_set_query	610	ZBTB7B	639.7	ARCHS4 Coexpression,169;Enrichr Queries,1145;GTEx Coexpression,605	VAV3,NCF2,C5AR1,ITGB2,PILRA,NLRC4,CTSS,SLC6A6,HCK,SGPL1,RASSF2,ARHGAP30,ALOX5,RAC2,PLBD1,HCLS1,SGK1,GLUL,MYO1F
gene_set_query	611	NEUROG2	639.7	ARCHS4 Coexpression,680;Enrichr Queries,978;GTEx Coexpression,261	NRP1,NRP2,ITGA4,SLAMF6,CD48,LRMP,PLXNC1,SCIMP
gene_set_query	612	ZNF783	640	ARCHS4 Coexpression,271;Enrichr Queries,465;GTEx Coexpression,1184	APBB1IP,RBM47,ARHGAP30,HCLS1,SGK1,BCAT1,ITGAL,TNFRSF21,CYTH1,MYO1F,EZH2,MYO1G
gene_set_query	613	ZNF430	640.3	ARCHS4 Coexpression,1348;Enrichr Queries,398;GTEx Coexpression,175	VAV3,RAP2B,MAP3K1,IPMK,REL,ZNF217,DAPP1,SHCBP1,ZNF267,PTBP3,FTL
gene_set_query	614	MAFF	640.4	ARCHS4 Coexpression,592;ENCODE ChIP-seq,99;Enrichr Queries,882;ReMap ChIP-seq,130;GTEx Coexpression,1499	GLRX,CALML4,SAMSN1,HLA-DMA,PSAP,NCKAP1L,MPDU1,DENND2D,SERPINB1,MAP3K1,OSBPL3,PLAUR,AMPD3,BAZ1A,PGD,ARHGAP25,APBB1IP,SLC7A7,KLHL6,ARPC3,ZNF217,NABP1,PLIN2,LCP2,TLR6,LCP1,SGK1,GLA,FTL,SKAP2
gene_set_query	615	VEZF1	641	ARCHS4 Coexpression,582;Enrichr Queries,742;GTEx Coexpression,599	ATP6V1A,NRP2,MAP3K1,ZNF217,SGK1,GLUL,CTSB,FTL
gene_set_query	616	ZNF365	641.3	ARCHS4 Coexpression,805;Enrichr Queries,361;GTEx Coexpression,758	VAV3,DPP4,NRP1,PTPRE,ARHGEF3,MYO5A,SGK1
gene_set_query	617	TERF1	641.5	ARCHS4 Coexpression,540;Enrichr Queries,606;ReMap ChIP-seq,21;GTEx Coexpression,1399	FAM49B,RBM47,BLM,SELPLG,PLEK,ITGB2,PTPN22,GLRX,IFI30,ITGAL,CXCL16,PSAP,NLRP3,SLAMF6,GLUL,CYTH1,MPDU1,IFNAR2,FCER1G,ACSL1,CD180,SCIMP,APBB1IP,RNF125,SLC7A7,ARHGAP30,ZNF217,IRF8,LCP2,SGK1,BCAT1,EZH2
gene_set_query	618	TGIF1	642.7	ARCHS4 Coexpression,478;Enrichr Queries,501;GTEx Coexpression,949	PLAUR,ZNF217,CTSH,NABP1,PLIN2,SGK1
gene_set_query	619	ZNF207	643.8	ARCHS4 Coexpression,401;Enrichr Queries,1336;ReMap ChIP-seq,87;GTEx Coexpression,751	DENND2D,SERPINB1,BLM,IL10RA,LAPTM5,IFI30,ITGAL,SCIMP,GPR137B,PTBP3,TYROBP,KLHL6,RAC2,NLRP3,IRF8,CD48,BCAT1,MPDU1
gene_set_query	620	ZNF518B	647	ARCHS4 Coexpression,297;Enrichr Queries,141;GTEx Coexpression,1503	NRP1,RBM47,MAP3K1,ACSL1,SIPA1L2,TIAM1,SGPL1,RAP2B,ST8SIA4,ZNF217,SGK1,BCAT1,PAG1,SERINC5
gene_set_query	621	ZNF486	647	ARCHS4 Coexpression,1469;Enrichr Queries,277;GTEx Coexpression,195	ASAH1,RBM47,OSBPL3,RNASET2,DAPP1,SHCBP1,RNF144B,HHEX,RASSF4,CPVL,SGK1,TNFRSF21,CTSB
gene_set_query	622	L3MBTL4	647.5	ARCHS4 Coexpression,638;GTEx Coexpression,657	SGPL1,MAP3K1,SIPA1L2
gene_set_query	623	LHX1	648	ARCHS4 Coexpression,529;Enrichr Queries,767	NRP1,HHEX,ST8SIA4,SGK1,SERINC5
gene_set_query	624	ZNF25	649.7	ARCHS4 Coexpression,556;Enrichr Queries,792;GTEx Coexpression,601	ATP6V1A,NRP1,DAB2,MYO5A,ZNF217,SGK1
gene_set_query	625	HOXB4	650.8	Literature ChIP-seq,31;ARCHS4 Coexpression,951;Enrichr Queries,682;GTEx Coexpression,939	ATP6V1A,NRP1,NRP2,BLM,DOCK8,PTPRJ,SNX10,PTPN22,LRMP,IL2RG,SAMSN1,PIK3CG,HHEX,NLRP3,NCKAP1L,CYTIP,HAVCR2,MPDU1,CCR1,CD53,GIT2,IPMK,PLAUR,FLI1,PTBP3,PTPRC,KLHL6,ARHGEF3,HCLS1,TPP1,SGK1,SKAP2
gene_set_query	626	SP4	651	ARCHS4 Coexpression,1457;ENCODE ChIP-seq,57;Enrichr Queries,353;ReMap ChIP-seq,230;GTEx Coexpression,1158	FAM49B,BLM,ADPGK,IFI30,GNS,HLA-DMA,COMMD9,PSAP,ST8SIA4,ATG7,RNF130,PAG1,MPDU1,SLC36A1,MAP3K1,WARS,IL10RA,AMPD3,PGD,TAOK3,REL,SGK1,CPVL,SERINC5,TNFRSF21,FTL,EZH2
gene_set_query	627	FOXI1	651.7	ARCHS4 Coexpression,852;Enrichr Queries,783;GTEx Coexpression,320	VAV3,SLC2A9,TNFSF15,IRF8,CD36,TLR6,SGK1,CNDP2
gene_set_query	628	GMEB1	652	ARCHS4 Coexpression,729;Enrichr Queries,1104;GTEx Coexpression,123	CD53,NCF2,CD300A,LAPTM5,PILRA,BAZ1A,AOAH,IL2RG,PIK3CG,RASGRP3,APBB1IP,ARHGAP30,BIN2,RAC2,TNFSF8,LCP1,CYTIP,SGK1,ATG7,GLUL
gene_set_query	629	ZNF383	654	ARCHS4 Coexpression,482;Enrichr Queries,692;GTEx Coexpression,788	LACTB,ARHGEF3,SIPA1L2,SGK1,SCIMP,CTSS,RASGRP3
gene_set_query	630	ZNF189	655.3	ARCHS4 Coexpression,563;Enrichr Queries,406;GTEx Coexpression,997	ARHGEF3,ELMO1,LRRC8D,ATP2B1,SGK1,GLUL,GNS
gene_set_query	631	ZNF83	655.5	ARCHS4 Coexpression,751;Enrichr Queries,403;ReMap ChIP-seq,95;GTEx Coexpression,1373	FAM49B,CD84,SELPLG,ACSL1,LAPTM5,AMPD3,IFI30,PGD,PTBP3,HLA-DMA,DAB2,LRRC8C,NABP1,SLAMF6,PLIN2,SGK1,BCAT1,GLUL,RNF130,CTSB
gene_set_query	632	ZNF24	656.3	ARCHS4 Coexpression,509;Enrichr Queries,1342;ReMap ChIP-seq,88;GTEx Coexpression,686	FAM49B,SERPINB1,SELPLG,MAP3K1,C5AR1,LAPTM5,DAPP1,FPR3,PTPRJ,IQGAP2,PTGS1,PTBP3,SLC6A6,DRAM1,PSAP,LRRC8D,ZNF217,CTSB
gene_set_query	633	ZNF277	657.7	ARCHS4 Coexpression,1535;Enrichr Queries,140;GTEx Coexpression,298	DOCK4,ITGA4,GLRX,SIPA1L2,REL,ZNF217,CD48,SGK1,GLUL,ZNF267,TNFRSF21,SKAP2,EZH2
gene_set_query	634	HOXB9	659.3	ARCHS4 Coexpression,1088;Enrichr Queries,589;GTEx Coexpression,301	NRP1,RBM47,PLAUR,ACSL5,PRR5L,CALML4,SGK1,BCAT1
gene_set_query	635	ZNF670	659.5	ARCHS4 Coexpression,748;Enrichr Queries,571	BLM,BCAT1,ZNF267,EZH2
gene_set_query	636	HOXD3	659.7	ARCHS4 Coexpression,275;Enrichr Queries,1217;GTEx Coexpression,487	CD53,NRP1,DAB2,RAC2,LAPTM5,HCLS1,LCP1,DOCK2,FLI1
gene_set_query	637	SKIL	660	ARCHS4 Coexpression,318;Enrichr Queries,184;GTEx Coexpression,1478	NRP1,SGPL1,MAP3K1,RAP2B,REL,PLAUR,NABP1,ATP2B1,SGK1,BCAT1,GLUL,SERINC5
gene_set_query	638	IRX2	660.3	ARCHS4 Coexpression,206;Enrichr Queries,1210;GTEx Coexpression,565	VAV3,CD53,MAP3K1,LAPTM5,FLI1,ARHGAP30,RAC2,HCLS1,LCP2,LCP1,SGK1,DOCK2,CYTH1,MYO1G
gene_set_query	639	HOXB2	660.7	ARCHS4 Coexpression,424;Enrichr Queries,608;GTEx Coexpression,950	NRP1,NRP2,HHEX,SELPLG,PLAUR,RAC2,SGK1,IL2RG
gene_set_query	640	ZNF215	660.7	ARCHS4 Coexpression,1356;Enrichr Queries,188;GTEx Coexpression,438	BLM,OPN3,ITGA4,UBASH3B,SNX10,PLXNC1,IQGAP2,SGK1,BCAT1,SAMHD1,SHCBP1
gene_set_query	641	GSC	662.7	ARCHS4 Coexpression,524;Enrichr Queries,1178;GTEx Coexpression,286	NRP1,HHEX,RNF125,LRRC8C,CD36,FLI1,SERINC5
gene_set_query	642	HOXA4	662.7	ARCHS4 Coexpression,1049;Enrichr Queries,208;GTEx Coexpression,731	DPP4,NRP1,NRP2,IRF8,CD36,SGK1,FLI1,SKAP2
gene_set_query	643	NFIC	663.6	ARCHS4 Coexpression,1486;ENCODE ChIP-seq,48;Enrichr Queries,428;ReMap ChIP-seq,57;GTEx Coexpression,1299	CD86,NRP1,NRP2,SELPLG,NCF2,HEXB,PLEK,PTPRJ,IL2RG,DPP4,HLA-DMA,DRAM1,COMMD9,GLUL,CYTH1,CTSB,CCR1,SLC36A1,ACSL1,AMPD3,FLI1,APBB1IP,SLC6A6,PTPRC,ARHGAP30,KLHL6,FANCD2,ZNF217,NABP1,TPP1,TLR6,SGK1,MYO1G
gene_set_query	644	PRDM4	665	ARCHS4 Coexpression,613;Enrichr Queries,352;GTEx Coexpression,1030	ARHGEF3,NABP1,ZNF217,ATP2B1,SIPA1L2,SGK1,GNS
gene_set_query	645	POU4F1	665	ARCHS4 Coexpression,934;Enrichr Queries,776;GTEx Coexpression,285	FANCD2,IRF8,CD48,PLXNC1,SGK1,EZH2,RASGRP3
gene_set_query	646	HAND1	665.7	ARCHS4 Coexpression,417;Enrichr Queries,1199;GTEx Coexpression,381	NRP1,NRP2,OPN3,GLB1,SIPA1L2,PTGS1
gene_set_query	647	ZFHX4	667	ARCHS4 Coexpression,991;Enrichr Queries,806;GTEx Coexpression,204	VAV3,DENND2D,NRP1,DAB2,MAP3K1,H2AFY,DAPP1,SGK1,CYTH1
gene_set_query	648	ZNF354A	667.3	ARCHS4 Coexpression,1497;Enrichr Queries,404;GTEx Coexpression,101	SELPLG,NCF2,SLA,SNX10,NLRC4,SAMSN1,PIK3CG,ALOX5,PLXNC1,ZNF267,CD53,SERPINB1,FCER1G,SLC31A2,HCK,PTPRC,BIN2,TBXAS1,PLBD1,HCLS1,NABP1,TLR6,LCP1,SGK1,MYO1F,SKAP2
gene_set_query	649	ZNF69	667.7	ARCHS4 Coexpression,1559;Enrichr Queries,205;GTEx Coexpression,239	RBM47,P2RX4,RNF125,UBASH3B,GLB1,TNFSF15,DAPP1,IQGAP2,SHCBP1,TNFRSF21,MPDU1
gene_set_query	650	SMAD9	667.7	ARCHS4 Coexpression,330;Enrichr Queries,551;GTEx Coexpression,1122	DPP4,NRP1,DAB2,RAC2,HCLS1,LCP1,SGK1,DOCK2
gene_set_query	651	NKX25	670	ARCHS4 Coexpression,649;GTEx Coexpression,691	ASAH1,SIPA1L2
gene_set_query	652	ZFY	671	ARCHS4 Coexpression,357;Enrichr Queries,276;GTEx Coexpression,1380	DPP4,ITGA4,PLAUR,LRRC8C,NABP1,DDX60L,CD36,SGK1,BCAT1,SAMSN1
gene_set_query	653	MYOD1	671.8	ARCHS4 Coexpression,532;ENCODE ChIP-seq,50;Enrichr Queries,1208;ReMap ChIP-seq,190;GTEx Coexpression,1379	ATP6V1A,NRP2,ASAH1,SELPLG,MCTP1,ADPGK,DOCK8,SNX10,GLRX,CALML4,RASSF4,RASGEF1B,PSAP,LRRC8C,PAG1,IFNAR2,CMTM7,SLC36A1,PRKCH,WARS,PARP4,MAP3K1,SLC31A2,ITGA4,H2AFY,ACSL1,TNFSF15,OSBPL3,LAPTM5,ARAP2,AMPD3,ATP2B1,SCIMP,TIAM1,NCEH1,RAP2B,P2RX4,BIN2,GLB1,IRF8,NABP1,GSAP,PLIN2,FAM20A
gene_set_query	654	ZNF174	672.3	ARCHS4 Coexpression,788;Enrichr Queries,244;GTEx Coexpression,985	HHEX,UBASH3B,DOCK8,MYO5A,TPP1,NLRC4,SGK1,CTSB,MPDU1
gene_set_query	655	ZNF646	672.7	ARCHS4 Coexpression,287;Enrichr Queries,630;GTEx Coexpression,1101	SLC6A6,HCK,ARHGAP30,NCF2,ITGB2,TPP1,ITGAL,MYO1F,CTSB,MPDU1
gene_set_query	656	ZHX3	673.3	ARCHS4 Coexpression,1270;Enrichr Queries,509;GTEx Coexpression,241	DENND2D,SLC6A6,NRP1,NRP2,ADPGK,ACSL1,ZNF217,SGK1,GLUL,PTBP3
gene_set_query	657	OLIG1	674.3	ARCHS4 Coexpression,434;Enrichr Queries,112;GTEx Coexpression,1477	TYROBP,RASSF2,RASSF4,LAPTM5,IRF8,CD36,PLXNC1,SGK1,BCAT1,GLUL,PLA2G7,CTSS
gene_set_query	658	NR5A1	675	ARCHS4 Coexpression,666;Enrichr Queries,1020;GTEx Coexpression,339	TPP1,SGK1,MBNL3,GNS,MPEG1,CTSB
gene_set_query	659	ZNF449	675.7	ARCHS4 Coexpression,368;Enrichr Queries,1113;GTEx Coexpression,546	ATP6V1A,DAB2,DMXL2,MYO5A,CD36,ATP2B1,GNS
gene_set_query	660	KLF15	676	ARCHS4 Coexpression,929;Enrichr Queries,827;GTEx Coexpression,272	H2AFY,ACSL1,SAMHD1,SGK1,GLUL,PTBP3
gene_set_query	661	FOXI2	676	ARCHS4 Coexpression,396;Enrichr Queries,1200;GTEx Coexpression,432	SERPINB1,HHEX,RAP2B,CD180,DAPP1,AMPD3,PLA2G7
gene_set_query	662	ZNF618	676.3	ARCHS4 Coexpression,344;Enrichr Queries,217;GTEx Coexpression,1468	VAV3,CD53,TIAM1,NRP1,DAB2,DAPK1,RAC2,HCLS1,LCP1,SGK1,BCAT1
gene_set_query	663	ZNF100	677.3	ARCHS4 Coexpression,1551;Enrichr Queries,111;GTEx Coexpression,370	VAV3,NRP1,BLM,MAP3K1,UBASH3B,FANCD2,IQGAP2,SHCBP1,ZNF267,PAG1,EZH2
gene_set_query	664	ZBED4	677.7	ARCHS4 Coexpression,894;Enrichr Queries,735;GTEx Coexpression,404	ITGA4,H2AFY,BAZ1A,SGK1,TNFRSF21,EZH2,PTBP3
gene_set_query	665	ST18	678	ARCHS4 Coexpression,1154;Enrichr Queries,492;GTEx Coexpression,388	TIAM1,NRP1,RASSF2,EPB41L3,ST8SIA4,ELMO1,PLXNC1,SGK1
gene_set_query	666	ZNF70	678.7	ARCHS4 Coexpression,464;Enrichr Queries,710;GTEx Coexpression,862	NRP1,ITGB2,ARAP2,TPP1,SCIMP,CTSB,RASGRP3
gene_set_query	667	ZNF317	678.7	ARCHS4 Coexpression,106;Enrichr Queries,887;GTEx Coexpression,1043	RBM47,DOCK8,PTPN22,STK4,SAMSN1,PIK3CG,RAC2,LRRC8C,NCKAP1L,CD36,CYTIP,ZNF267,CYTH1,CD53,ITGA4,LAPTM5,PTPRC,ARHGAP30,BTK,HCLS1,CD48,LCP2,LCP1,SGK1,DOCK2,MYO1G
gene_set_query	668	RFX3	678.7	ARCHS4 Coexpression,1086;Enrichr Queries,107;GTEx Coexpression,843	VAV3,TIAM1,NRP1,DOCK4,ITGA4,DMXL2,ELMO1,PLXNC1,ATP2B1,IQGAP2,SIPA1L2
gene_set_query	669	ZNF557	679.3	ARCHS4 Coexpression,1272;Enrichr Queries,528;GTEx Coexpression,238	CD53,VAV3,RAP2B,ITGA4,BTK,NABP1,PTPN22,TLR6,SGK1,ZNF267
gene_set_query	670	IRX6	679.7	ARCHS4 Coexpression,446;Enrichr Queries,768;GTEx Coexpression,825	DPP4,ACSL1,IRF8,CD36,PLXNC1
gene_set_query	671	PRDM16	679.8	Literature ChIP-seq,86;ARCHS4 Coexpression,578;Enrichr Queries,572;GTEx Coexpression,1483	SLC2A9,TIAM1,NRP1,SLC6A6,MCTP1,FKBP15,ELMO1,SGK1,PTBP3
gene_set_query	672	ZNF699	680.3	ARCHS4 Coexpression,356;Enrichr Queries,157;GTEx Coexpression,1528	NRP1,RNF125,MAP3K1,PTPRC,UBASH3B,REL,MYO5A,PLXNC1,SIPA1L2,SGK1,STK4,PAG1
gene_set_query	673	BHLHE41	682	ARCHS4 Coexpression,109;GTEx Coexpression,1255	CCR1,CD86,ASAH1,CD84,CD163,DOCK4,FCER1G,SFMBT2,IFNGR2,RNASET2,PLAUR,NPL,LHFPL2,CXCL16,RASSF4,EPB41L3,PSAP,TBXAS1,SLAMF8,SGK1,GLUL,HAVCR2,CTSB
gene_set_query	674	HOXD13	682.8	Literature ChIP-seq,150;ARCHS4 Coexpression,1000;Enrichr Queries,973;GTEx Coexpression,608	TIAM1,NRP2,SGK1,FLI1,PTGS1
gene_set_query	675	PRDM14	683.4	Literature ChIP-seq,67;ARCHS4 Coexpression,720;Enrichr Queries,994;ReMap ChIP-seq,247;GTEx Coexpression,1389	NRP2,NCF2,DAPP1,SNX10,PRR5L,NPL,IFI30,SIPA1L2,PTGS1,RASSF4,RAC2,FLVCR2,GLUL,ATG7,CYTH1,IFNAR2,SFMBT2,LAPTM5,PLAUR,AMPD3,FLI1,SLC6A6,HCK,SLC7A7,REL,IRF8,LCP2,SGK1,BCAT1,TNFRSF21,SKAP2
gene_set_query	676	ZNF12	684	ARCHS4 Coexpression,702;Enrichr Queries,578;GTEx Coexpression,772	COMMD9,MAP3K1,ZNF217,ZNF267,PTBP3
gene_set_query	677	RAX	684.7	ARCHS4 Coexpression,643;Enrichr Queries,1164;GTEx Coexpression,247	WARS,SFMBT2,ARHGEF3,LRRC8D,NABP1,FAM20A,FLI1
gene_set_query	678	ZNF429	685.3	ARCHS4 Coexpression,1432;Enrichr Queries,520;GTEx Coexpression,104	FAM49B,SELPLG,NCF2,SLA,NLRC4,IQGAP2,SIPA1L2,PIK3CG,RASSF2,ALOX5,PLXNC1,CD53,VAV3,GIT2,MAP3K1,SLC31A2,APBB1IP,HCK,RNF125,BIN2,TBXAS1,HCLS1,TLR6,LCP1,MYO1F
gene_set_query	679	TBPL2	685.5	ARCHS4 Coexpression,471;GTEx Coexpression,900	VAV3,DAPP1,PTGS1
gene_set_query	680	NKX32	685.5	ARCHS4 Coexpression,796;GTEx Coexpression,575	NRP2,FANCD2,PTGS1
gene_set_query	681	ZFP1	685.7	ARCHS4 Coexpression,655;Enrichr Queries,657;GTEx Coexpression,745	MYO5A,NABP1,SNX10,SGK1,BCAT1,PAG1
gene_set_query	682	MSX1	686.3	ARCHS4 Coexpression,880;Enrichr Queries,848;GTEx Coexpression,331	NRP1,DAB2,LRRC8C,NABP1,CD36,SGK1
gene_set_query	683	SRY	687.8	Literature ChIP-seq,137;ARCHS4 Coexpression,1033;Enrichr Queries,549;GTEx Coexpression,1032	C5AR1,GLRX,IL2RG,LIPA,SGPL1,HHEX,COMMD9,GNPTAB,ST8SIA4,LRRC8D,CD36,MBNL3,CYTH1,CTSB,DENND2D,PRKCH,MAP3K1,IFNGR2,IL10RA,ARHGAP25,GPR137B,APBB1IP,GPRIN3,RNF144B,REL,IRF8,GSAP,SGK1,BCAT1,EZH2
gene_set_query	684	ZBTB40	689	ARCHS4 Coexpression,311;Enrichr Queries,643;GTEx Coexpression,1113	NRP1,BLM,ARHGAP30,DOCK8,SIPA1L2,SGK1,ITGAL,DOCK2,CYTH1
gene_set_query	685	ZKSCAN7	689.5	ARCHS4 Coexpression,1019;GTEx Coexpression,360	GIT2,PLXNC1,NLRC4
gene_set_query	686	ADNP2	689.7	ARCHS4 Coexpression,998;Enrichr Queries,698;GTEx Coexpression,373	REL,ZNF217,ATP2B1,SGK1,EZH2,PTBP3
gene_set_query	687	NKRF	690.3	ARCHS4 Coexpression,869;Enrichr Queries,884;GTEx Coexpression,318	ATP6V1A,BLM,TAOK3,MYO5A,SNX10,BAZ1A,SGK1,EZH2
gene_set_query	688	PKNOX1	691.5	ARCHS4 Coexpression,1221;Enrichr Queries,499;ReMap ChIP-seq,56;GTEx Coexpression,990	MPP1,SERPINB1,SELPLG,IL10RA,C5AR1,LAPTM5,PLAUR,FPR3,PTPRJ,BAZ1A,CNDP2,SLC6A6,TIAM1,HHEX,PSAP,RAC2,BCAT1,SGK1,MYO1F,CTSB,MPDU1,MYO1G,EZH2
gene_set_query	689	BHLHE22	692.3	ARCHS4 Coexpression,1427;ReMap ChIP-seq,72;GTEx Coexpression,578	SELPLG,CD300A,IL10RA,ITGB2,LAPTM5,SLC2A9,TIAM1,SLC6A6,HCK,CD4,RASSF2,TAOK3,RASSF4,PSAP,RAC2,IRF8,LRRC8D,PLXNC1
gene_set_query	690	ZFP42	693	Literature ChIP-seq,126;ARCHS4 Coexpression,738;Enrichr Queries,489;GTEx Coexpression,1419	RBM47,DOCK4,SFMBT2,IFNGR2,KMO,DPP4,SGPL1,RNF125,COMMD9,RAP2B,GLB1,TBXAS1,SGK1,BCAT1,ATG7,SEC23B,MPDU1,MYO1G
gene_set_query	691	TFCP2	693	ARCHS4 Coexpression,573;Enrichr Queries,730;GTEx Coexpression,776	FAM49B,SGK1,BCAT1,PGD,GLUL,CXCL16,PTBP3
gene_set_query	692	ZNF200	693.7	ARCHS4 Coexpression,1365;Enrichr Queries,202;GTEx Coexpression,514	RAP2B,MAP3K1,ZNF217,NABP1,BAZ1A,SGK1,PIK3CG,ZNF267,CXCL16,EZH2
gene_set_query	693	HOXA13	695.3	ARCHS4 Coexpression,1023;Enrichr Queries,550;GTEx Coexpression,513	DPP4,HHEX,TPM3P9,IRF8,CALML4,SGK1
gene_set_query	694	ZNF30	697.3	ARCHS4 Coexpression,386;Enrichr Queries,745;GTEx Coexpression,961	ATP6V1A,TIAM1,NCEH1,UBASH3B,PLAUR,ST8SIA4,PAG1,SERINC5
gene_set_query	695	ZBTB4	698	ARCHS4 Coexpression,1549;Enrichr Queries,329;GTEx Coexpression,216	NRP1,NRP2,BAZ1A,LACTB,ARHGEF3,HEATR3,TPP1,SGK1,GLUL,EZH2,MPDU1,CTSB
gene_set_query	696	KLF8	698	ARCHS4 Coexpression,1339;Enrichr Queries,160;GTEx Coexpression,595	VAV3,DPP4,TIAM1,MAP3K1,RNF125,PLAUR,NABP1,CD36,SGK1,MBNL3
gene_set_query	697	TBX2	698.7	ARCHS4 Coexpression,422;Enrichr Queries,878;GTEx Coexpression,796	APBB1IP,NRP1,PRKCH,GNPTAB,TFEC,ACSL5,SGK1
gene_set_query	698	ZNF587	699.3	ARCHS4 Coexpression,499;Enrichr Queries,1060;GTEx Coexpression,539	RBM47,P2RX4,STK4,SCIMP,CTSB,RASGRP3
gene_set_query	699	SOX2	700	Literature ChIP-seq,9;ARCHS4 Coexpression,1189;Enrichr Queries,593;ReMap ChIP-seq,156;GTEx Coexpression,1553	NRP1,FAM49B,NRP2,DOCK4,MCTP1,HEXB,DDX60L,SNX10,CALML4,SIPA1L2,CTSS,CXCL16,CNDP2,HHEX,CTSH,CD36,GLUL,CTSB,DENND2D,PRKCH,PARP4,H2AFY,ACSL1,DAPK1,RNASET2,PLAUR,ARAP2,ACSL5,AMPD3,TIAM1,RAP2B,SLC7A7,FANCD2,TFEC,ARHGEF3,GSAP,PLIN2,LCP1,SGK1,TNFRSF21,ATP6V1A,ASAH1,RBM47,DAPP1,PRR5L,GLRX,IQGAP2,GNS,PTGS1,DPP4,ALOX5,PSAP,RNF130,MAP3K1,OPN3,LAPTM5,MYO5A,ATP2B1,GPR137B,DAB2,NABP1,CPVL,SERINC5,EZH2
gene_set_query	700	XPA	700.3	ARCHS4 Coexpression,803;Enrichr Queries,472;GTEx Coexpression,826	NRP1,SLC6A6,BLM,MAP3K1,ARHGEF3,SGK1,CXCL16
gene_set_query	701	HEY1	700.7	ARCHS4 Coexpression,615;Enrichr Queries,1036;GTEx Coexpression,451	NRP1,DOCK4,MCTP1,SGK1,KMO
gene_set_query	702	NEUROG3	701	ARCHS4 Coexpression,754;Enrichr Queries,1013;GTEx Coexpression,336	SLC36A1,ACSL5,LRRC8D,IRF8,CALML4,SGK1
gene_set_query	703	HMBOX1	701.8	ARCHS4 Coexpression,1399;Enrichr Queries,1080;ReMap ChIP-seq,40;GTEx Coexpression,288	ATP6V1A,DOCK4,DOCK8,STK4,IQGAP2,IL2RG,PIK3CG,CXCL16,HLA-DMA,HEATR3,GLUL,CYTH1,CD53,MPP1,IFNAR2,MAP3K1,ACSL1,SFMBT2,MYO5A,PTBP3,RAP2B,PTPRC,TAOK3,DMXL2,ZNF217,LCP2,EZH2
gene_set_query	704	ZNF521	703.7	ARCHS4 Coexpression,815;Enrichr Queries,409;GTEx Coexpression,887	TIAM1,NRP1,DAB2,RBM47,EPB41L3,CD36,SGK1
gene_set_query	705	PGR	703.8	ARCHS4 Coexpression,668;Enrichr Queries,429;ReMap ChIP-seq,180;GTEx Coexpression,1538	VAV3,FAM49B,NRP1,ACSL1,ITGB2,PTPRJ,AMPD3,FLI1,SLC6A6,RNF144B,ZNF217,CD36,SGK1
gene_set_query	706	NEUROD1	705	ARCHS4 Coexpression,1176;Enrichr Queries,803;ReMap ChIP-seq,267;GTEx Coexpression,574	TIAM1,NRP1,UBASH3B,ITGA4,LAPTM5,IFI30,SGK1,FTL
gene_set_query	707	PURB	705	ARCHS4 Coexpression,782;GTEx Coexpression,628	TIAM1,UBASH3B,ZNF217
gene_set_query	708	PLAG1	707	ARCHS4 Coexpression,514;Enrichr Queries,416;GTEx Coexpression,1191	VAV3,MAP3K1,FANCD2,REL,NABP1,SGK1,PAG1
gene_set_query	709	RFX2	707.5	ARCHS4 Coexpression,977;Enrichr Queries,137;ReMap ChIP-seq,277;GTEx Coexpression,1439	DPP4,SLC6A6,C5AR1,LAPTM5,AMPD3,IFI30,IQGAP2,SGK1,BCAT1,GLUL,PTGS1
gene_set_query	710	ZNF257	707.7	ARCHS4 Coexpression,1318;Enrichr Queries,524;GTEx Coexpression,281	TIAM1,BLM,ITGA4,UBASH3B,FANCD2,CD48,LRMP,SGK1,SHCBP1
gene_set_query	711	EBF3	707.7	ARCHS4 Coexpression,1007;Enrichr Queries,825;GTEx Coexpression,291	NRP1,RNF125,LRRC8C,CD36,SGK1,FLI1
gene_set_query	712	MNX1	707.8	Literature ChIP-seq,83;ARCHS4 Coexpression,974;Enrichr Queries,1187;GTEx Coexpression,587	NRP2,ASAH1,PLEK,PTPN22,NPL,IQGAP2,SAMHD1,GNS,PIK3CG,GNPTAB,PSAP,SLAMF8,PLXNC1,SEC23B,GLUL,IFNAR2,H2AFY,ACSL1,DAPK1,BAZ1A,MPEG1,ARHGEF3,BCAT1,SGK1,SERINC5,TNFRSF21
gene_set_query	713	EVX1	708.3	ARCHS4 Coexpression,920;Enrichr Queries,536;GTEx Coexpression,669	DPP4,HHEX,TPM3P9,IRF8,SGK1
gene_set_query	714	POU2F1	708.8	ARCHS4 Coexpression,874;Enrichr Queries,944;ReMap ChIP-seq,139;GTEx Coexpression,878	BLM,MAP3K1,HEXB,SNX10,NPL,PGD,TIAM1,DAB2,DMXL2,CASP1,ZNF217,SLAMF6,SGK1,ATG7,FTL,EZH2
gene_set_query	715	THRB	709.7	ARCHS4 Coexpression,1440;Enrichr Queries,151;GTEx Coexpression,538	VAV3,DPP4,NRP1,ADPGK,DAPK1,ELMO1,CD36,IQGAP2,SGK1,CYTH1
gene_set_query	716	ONECUT1	709.8	ARCHS4 Coexpression,1073;Enrichr Queries,561;ReMap ChIP-seq,71;GTEx Coexpression,1134	IFNAR2,NRP1,FKBP15,DAPK1,SFMBT2,ACSL5,GLRX,SAMHD1,APBB1IP,RNF144B,HHEX,RNF125,SLC7A7,TAOK3,LRRC8D,PLIN2,CD36,PLXNC1,CPVL,SGK1
gene_set_query	717	ZBTB5	710	ARCHS4 Coexpression,1489;Enrichr Queries,219;GTEx Coexpression,422	VAV3,NRP1,SGPL1,MAP3K1,ACSL1,ARHGEF3,SGK1,GLUL,PTBP3,EZH2
gene_set_query	718	VAX2	710.7	ARCHS4 Coexpression,511;Enrichr Queries,977;GTEx Coexpression,644	CD53,TIAM1,UBASH3B,HCLS1,SGK1,FLI1
gene_set_query	719	HOXB8	711.3	ARCHS4 Coexpression,1124;Enrichr Queries,843;GTEx Coexpression,167	NRP1,RASSF2,EPB41L3,ACER3,LRRC8D,PRR5L,SGK1,TNFRSF21,FLI1,SKAP2,RASGRP3
gene_set_query	720	NRL	713.7	ARCHS4 Coexpression,378;Enrichr Queries,986;GTEx Coexpression,777	NRP1,SLC6A6,COMMD9,RASSF2,SGK1,GPR137B
gene_set_query	721	ZNF672	714	ARCHS4 Coexpression,184;Enrichr Queries,498;GTEx Coexpression,1460	MPP1,WARS,H2AFY,ITGB2,LAPTM5,GLRX,PILRA,HCK,TYROBP,ARHGAP30,PSAP,TBXAS1,BTK,RAC2,TPP1,SGK1,CTSB,MYO1G
gene_set_query	722	ZNF407	714.7	ARCHS4 Coexpression,208;Enrichr Queries,925;GTEx Coexpression,1011	DOCK4,MAP3K1,PTPRC,ITGA4,DOCK8,DMXL2,PTPRJ,DDX60L,PTPN22,SIPA1L2,DOCK2,PIK3CG
gene_set_query	723	ZBTB46	715.7	ARCHS4 Coexpression,900;Enrichr Queries,508;GTEx Coexpression,739	TIAM1,NRP1,HHEX,IRF8,LHFPL2,SGK1
gene_set_query	724	ZNF22	716	ARCHS4 Coexpression,1433;Enrichr Queries,214;GTEx Coexpression,501	NRP1,H2AFY,GLRX,BCAT1,SGK1,GLUL,EZH2
gene_set_query	725	BRF2	716	ARCHS4 Coexpression,1138;ReMap ChIP-seq,168;GTEx Coexpression,842	SLC36A1,LACTB,ARHGAP30,SLC31A2,PLEK,ITGB2,ST8SIA4,PLAUR,GSAP
gene_set_query	726	HOXC9	716.5	Literature ChIP-seq,138;ARCHS4 Coexpression,957;Enrichr Queries,801;GTEx Coexpression,970	SLC36A1,NRP1,NRP2,WARS,FKBP15,SAMHD1,LIPA,SHCBP1,FLI1,LACTB,DAB2,COMMD9,NCEH1,ARPC3,PSAP,ST8SIA4,SGK1,ZNF267,EZH2,FTL,MPDU1
gene_set_query	727	NFAT5	716.7	ARCHS4 Coexpression,756;Enrichr Queries,650;GTEx Coexpression,744	MAP3K1,REL,ATP2B1,SGK1
gene_set_query	728	TBX10	718	ARCHS4 Coexpression,420;Enrichr Queries,1231;GTEx Coexpression,503	DPP4,ACSL5,CALML4,SGK1
gene_set_query	729	ZBTB2	718.7	ARCHS4 Coexpression,223;Enrichr Queries,1101;GTEx Coexpression,832	CD53,PTPRC,ZNF217,CD48,BAZ1A,LCP1,SGK1,CYTIP,IL2RG,ZNF267,CYTH1,PTBP3
gene_set_query	730	SIX4	722	ARCHS4 Coexpression,167;Enrichr Queries,621;GTEx Coexpression,1378	CD53,NRP1,DOCK8,ITGB2,PLAUR,LAPTM5,RASSF2,ARHGAP30,RAC2,HCLS1,ZNF217,NCKAP1L,LCP2,LCP1,SGK1,BCAT1,DOCK2,CYTH1,MYO1G
gene_set_query	731	ZNF14	723	ARCHS4 Coexpression,1280;Enrichr Queries,206;GTEx Coexpression,683	GIT2,MAP3K1,ARHGEF3,ZNF217,DAPP1,SGK1,SHCBP1,TNFRSF21
gene_set_query	732	ZNF565	723	ARCHS4 Coexpression,661;Enrichr Queries,456;GTEx Coexpression,1052	RASSF2,SIPA1L2,SGK1,GPR137B,SERINC5,ZNF267
gene_set_query	733	TBX20	723.3	ARCHS4 Coexpression,441;Enrichr Queries,758;GTEx Coexpression,971	GPRIN3,NRP1,ASAH1,SGK1,SIPA1L2,FLI1
gene_set_query	734	ZBTB21	723.5	ARCHS4 Coexpression,686;GTEx Coexpression,761	TIAM1,REL
gene_set_query	735	ZNF8	723.5	ARCHS4 Coexpression,745;Enrichr Queries,702	DAPK1,SGK1,GLUL,EZH2,RASGRP3
gene_set_query	736	YY2	723.7	ARCHS4 Coexpression,591;Enrichr Queries,169;GTEx Coexpression,1411	VAV3,ITGA4,LHFPL2,SGK1,MBNL3,BCAT1,SHCBP1,PTGS1
gene_set_query	737	PLAGL1	724	ARCHS4 Coexpression,811;Enrichr Queries,613;GTEx Coexpression,748	NRP1,DAB2,DAPK1,ELMO1,SGK1,BCAT1
gene_set_query	738	FOXK1	725.3	ARCHS4 Coexpression,1230;Enrichr Queries,1143;ReMap ChIP-seq,262;GTEx Coexpression,266	ASAH1,DOCK4,TYROBP,ARPC3,FANCD2,IFNGR2,SIPA1L2,SGK1,CNDP2,MPDU1
gene_set_query	739	HIF3A	725.7	ARCHS4 Coexpression,859;Enrichr Queries,814;GTEx Coexpression,504	NRP2,RASGEF1B,CD36,SAMHD1,SGK1,GLUL
gene_set_query	740	ZNF556	725.7	ARCHS4 Coexpression,448;Enrichr Queries,591;GTEx Coexpression,1138	VAV3,CD36,SIPA1L2,SCIMP,PTGS1,RASGRP3
gene_set_query	741	LCOR	726.7	ARCHS4 Coexpression,1598;Enrichr Queries,375;GTEx Coexpression,207	SLC36A1,RBM47,PARP4,MAP3K1,ACSL5,MYO5A,CALML4,ATP2B1,P2RX4,REL,SGK1,PAG1
gene_set_query	742	ZNF548	727	ARCHS4 Coexpression,712;Enrichr Queries,1097;GTEx Coexpression,372	HLA-DMA,LRRC8C,SGK1,FLI1,PAG1,RASGRP3
gene_set_query	743	TBX4	727.3	ARCHS4 Coexpression,831;Enrichr Queries,1203;GTEx Coexpression,148	DOCK4,PRKCH,WARS,FLI1,RASGRP3,GPRIN3,HLA-DMA,CD4,DRAM1,RASGEF1B,TFEC,CTSH,PAG1
gene_set_query	744	EBF2	728.5	ARCHS4 Coexpression,1165;GTEx Coexpression,292	NRP1,LRRC8C,CD36,SAMHD1
gene_set_query	745	ZNF23	730	ARCHS4 Coexpression,747;Enrichr Queries,228;GTEx Coexpression,1215	NRP1,BIN2,ACSL1,NABP1,GLRX,SGK1,GLUL,PLA2G7
gene_set_query	746	LIN28B	731.7	ARCHS4 Coexpression,531;Enrichr Queries,443;GTEx Coexpression,1221	VAV3,BLM,IQGAP2,SGK1,BCAT1,EZH2
gene_set_query	747	ZNF707	732.3	ARCHS4 Coexpression,416;Enrichr Queries,1308;GTEx Coexpression,473	RNF125,P2RX4,FANCD2,BAZ1A,SGK1,RASGRP3
gene_set_query	748	ZNF286A	732.7	ARCHS4 Coexpression,445;Enrichr Queries,422;GTEx Coexpression,1331	DAPK1,ZNF217,SGK1,BCAT1,ZNF267,SERINC5,EZH2
gene_set_query	749	FOXD4L4	733	ARCHS4 Coexpression,972;GTEx Coexpression,494	MYO5A,CD36
gene_set_query	750	CUX2	733.3	ARCHS4 Coexpression,1017;Enrichr Queries,463;GTEx Coexpression,720	TIAM1,ELMO1,PLXNC1,KMO,SIPA1L2,SGK1
gene_set_query	751	ZNF398	733.3	ARCHS4 Coexpression,1103;Enrichr Queries,521;GTEx Coexpression,576	SLC6A6,RBM47,BAZ1A,SGK1,SAMHD1,ATG7,EZH2
gene_set_query	752	TSHZ1	734.7	ARCHS4 Coexpression,1595;Enrichr Queries,227;GTEx Coexpression,382	NRP1,NRP2,DAB2,ADPGK,ARHGEF3,IQGAP2,SIPA1L2,SGK1,PAG1,MPDU1
gene_set_query	753	ZNF396	735.3	ARCHS4 Coexpression,1388;Enrichr Queries,680;GTEx Coexpression,138	FCER1G,SELPLG,SLC31A2,NCF2,SLA,NLRC4,SIPA1L2,STK4,PIK3CG,HCK,RNF144B,RASSF2,ALOX5,TBXAS1,HCLS1,TLR6,PLXNC1
gene_set_query	754	POU3F1	735.5	Literature ChIP-seq,87;ARCHS4 Coexpression,1134;Enrichr Queries,763;GTEx Coexpression,958	NRP1,CD84,PTPRJ,NPL,ITGAL,SAMHD1,SAMSN1,CNDP2,LACTB,RASGEF1B,ST8SIA4,LRRC8D,PLXNC1,GLUL,VAV3,FCER1G,OPN3,SFMBT2,KMO,PTBP3,ARHGAP30,P2RX4,ARPC3,SGK1,CPVL
gene_set_query	755	ZNF732	735.5	ARCHS4 Coexpression,577;GTEx Coexpression,894	TIAM1,BLM,BCAT1
gene_set_query	756	ZUP1	736.7	ARCHS4 Coexpression,1546;Enrichr Queries,535;GTEx Coexpression,129	ITGA4,IPMK,PTPN22,LRMP,SNX10,BAZ1A,STK4,SAMHD1,PTBP3,BTK,REL,ZNF217,NABP1,CD48,DOCK2,SGK1,ZNF267,EZH2,MYO1G
gene_set_query	757	ZNF708	738.7	ARCHS4 Coexpression,1560;Enrichr Queries,431;GTEx Coexpression,225	RASSF2,MAP3K1,ACER3,ELMO1,LRRC8D,SGK1,RNF130,ZNF267,PAG1,RASGRP3
gene_set_query	758	CSRNP3	740.5	ARCHS4 Coexpression,572;GTEx Coexpression,909	ATP6V1A,MYO5A
gene_set_query	759	ZNF219	740.7	ARCHS4 Coexpression,916;Enrichr Queries,867;GTEx Coexpression,439	FAM49B,NRP1,NRP2,DRAM1,SGK1,PTGS1
gene_set_query	760	ZNF785	741	ARCHS4 Coexpression,449;GTEx Coexpression,1033	SCIMP,RASGRP3
gene_set_query	761	SOX18	742.3	ARCHS4 Coexpression,1620;Enrichr Queries,252;GTEx Coexpression,355	NRP1,HHEX,FCER1G,LRRC8C,LAPTM5,CD36,SGK1,FLI1,RASGRP3
gene_set_query	762	BBX	742.3	ARCHS4 Coexpression,207;Enrichr Queries,590;GTEx Coexpression,1430	CCR1,NRP1,MAP3K1,C5AR1,ITGB2,LAPTM5,BAZ1A,ATP2B1,PILRA,IFI30,HCK,SLC7A7,TYROBP,FTL
gene_set_query	763	FOXF2	743	ARCHS4 Coexpression,1016;Enrichr Queries,598;GTEx Coexpression,615	NRP1,NRP2,DAB2,SGK1,FLI1,PTGS1
gene_set_query	764	ESRRA	743	ARCHS4 Coexpression,1337;ENCODE ChIP-seq,61;Enrichr Queries,960;ReMap ChIP-seq,174;GTEx Coexpression,1183	FAM49B,ACSL1,ITGB2,PTPRJ,NLRC4,IQGAP2,SLC6A6,ARHGAP30,FANCD2,PSAP,ZNF217,IRF8,SGK1
gene_set_query	765	SOX11	743	Literature ChIP-seq,106;ARCHS4 Coexpression,1262;Enrichr Queries,610;ReMap ChIP-seq,150;GTEx Coexpression,1587	CD86,NRP1,ASAH1,RBM47,DOCK8,ITGB2,DPP4,HHEX,RASSF2,ST8SIA4,MAP3K1,PRKCH,RNASET2,PLAUR,FLI1,APBB1IP,GPRIN3,BIN2,FANCD2,TBXAS1,ZNF217,IRF8,FAM20A,SGK1,BCAT1,EZH2
gene_set_query	766	TBX6	744.3	ARCHS4 Coexpression,830;Enrichr Queries,962;GTEx Coexpression,441	SERPINB1,RAP2B,PLAUR,DAPP1,SGK1,GLUL,RASGRP3
gene_set_query	767	ZNF770	744.7	ARCHS4 Coexpression,672;Enrichr Queries,413;GTEx Coexpression,1149	ATP6V1A,ZNF217,ATP2B1,SGK1,BCAT1,PTBP3
gene_set_query	768	ZNF577	745.7	ARCHS4 Coexpression,659;Enrichr Queries,845;GTEx Coexpression,733	DPP4,COMMD9,TPM3P9,IQGAP2,SGK1
gene_set_query	769	ZIC3	745.8	Literature ChIP-seq,147;ARCHS4 Coexpression,535;Enrichr Queries,1366;GTEx Coexpression,935	TIAM1,SLC7A7,HEXB,BCAT1,SERINC5
gene_set_query	770	CEBPG	746	ARCHS4 Coexpression,1218;Enrichr Queries,563;ReMap ChIP-seq,86;GTEx Coexpression,1117	WARS,NCF2,IL10RA,LAPTM5,SNX10,GLRX,PGD,NCEH1,DRAM1,KLHL6,ZNF217,PLIN2,LCP2,CYTIP,BCAT1,SGK1,ATG7,EZH2
gene_set_query	771	ZNF460	746.3	ARCHS4 Coexpression,1600;Enrichr Queries,350;GTEx Coexpression,289	MAP3K1,IPMK,REL,MYO5A,CD48,SGK1,ZNF267,EZH2
gene_set_query	772	ZNF595	746.5	ARCHS4 Coexpression,1368;Enrichr Queries,125	RNF125,WARS,MCTP1,UBASH3B,CD36,PLXNC1,SGK1,BCAT1,CPVL
gene_set_query	773	IKZF5	746.7	ARCHS4 Coexpression,274;Enrichr Queries,931;GTEx Coexpression,1035	MAP3K1,RNF125,PTPRC,SGK1,CYTIP,GLUL,PIK3CG,CYTH1
gene_set_query	774	TIGD6	747.3	ARCHS4 Coexpression,1628;Enrichr Queries,145;GTEx Coexpression,469	NRP1,RBM47,OPN3,PRKCH,RAP2B,GLB1,ITGB2,ARHGEF3,NABP1,PTPRJ,PTGS1
gene_set_query	775	ZNF804B	747.3	ARCHS4 Coexpression,954;Enrichr Queries,1032;GTEx Coexpression,256	ASAH1,HHEX,RASSF4,OSBPL3,ELMO1,IQGAP2,CTSB
gene_set_query	776	HSFY2	747.5	ARCHS4 Coexpression,914;GTEx Coexpression,581	TIAM1,MYO5A
gene_set_query	777	ZNF674	747.7	ARCHS4 Coexpression,603;Enrichr Queries,541;GTEx Coexpression,1099	WARS,DAPP1,SHCBP1,FTL,RASGRP3
gene_set_query	778	ATMIN	749	ARCHS4 Coexpression,506;Enrichr Queries,341;GTEx Coexpression,1400	ACSL1,DAPK1,ZNF217,PTPRJ,SGK1,GLUL,CNDP2,PTBP3
gene_set_query	779	HOXD4	750.7	ARCHS4 Coexpression,700;Enrichr Queries,1205;GTEx Coexpression,347	NRP1,DAB2,GNS,FLI1
gene_set_query	780	ZKSCAN3	750.7	ARCHS4 Coexpression,460;Enrichr Queries,747;GTEx Coexpression,1045	NABP1,SGK1,GLUL,SCIMP,CTSB,RASGRP3
gene_set_query	781	ZNF382	751.3	ARCHS4 Coexpression,737;Enrichr Queries,577;GTEx Coexpression,940	DPP4,TIAM1,MYO5A,IQGAP2,BCAT1,RASGRP3
gene_set_query	782	PRDM13	751.7	ARCHS4 Coexpression,1010;Enrichr Queries,1017;GTEx Coexpression,228	BLM,SLAMF6,CD48,LRMP,PLXNC1,SGK1,SCIMP,RASGRP3
gene_set_query	783	DRGX	755	ARCHS4 Coexpression,570;Enrichr Queries,1363;GTEx Coexpression,332	ATP6V1A,EPB41L3,MYO5A,ATP2B1
gene_set_query	784	TCF12	756	ARCHS4 Coexpression,1380;ENCODE ChIP-seq,56;Enrichr Queries,518;ReMap ChIP-seq,223;GTEx Coexpression,1603	NRP1,MAP3K1,IFNGR2,ITGB2,LAPTM5,DDX60L,AMPD3,ATP2B1,CTSS,RASGRP3,DPP4,DAB2,RASSF4,TLR6,SGK1,BCAT1,FTL,MPDU1,EZH2
gene_set_query	785	TET1	756.3	Literature ChIP-seq,132;ARCHS4 Coexpression,724;GTEx Coexpression,1413	GIT2,ASAH1,IPMK,PTPRJ,LACTB,HCK,SGPL1,NCEH1,P2RX4,FANCD2,ACER3,PSAP,LRRC8C,FLVCR2,LRRC8D,GSAP,BCAT1,GLUL,SKAP2
gene_set_query	786	ATOH1	757.3	ARCHS4 Coexpression,542;Enrichr Queries,1195;GTEx Coexpression,535	NRP1,ACSL5,CALML4,SGK1
gene_set_query	787	ZGLP1	758	ARCHS4 Coexpression,322;GTEx Coexpression,1194	MPP1,DAPP1,SKAP2,PTGS1
gene_set_query	788	MTERF2	758.5	ARCHS4 Coexpression,1241;GTEx Coexpression,276	RAP2B,ARPC3,ATG7,PTBP3
gene_set_query	789	ZNF222	758.7	ARCHS4 Coexpression,1512;Enrichr Queries,638;GTEx Coexpression,126	CD53,VAV3,GIT2,FAM49B,FCER1G,SELPLG,NCF2,PTPN22,NLRC4,SAMSN1,PIK3CG,APBB1IP,HCK,RAC2,TLR6,PLXNC1,LCP1,SGK1,ZNF267
gene_set_query	790	ZNF283	759.7	ARCHS4 Coexpression,454;Enrichr Queries,468;GTEx Coexpression,1357	ARHGEF3,NABP1,DDX60L,SGK1,SCIMP,ZNF267,RASGRP3
gene_set_query	791	KMT2B	760	ARCHS4 Coexpression,1360;ReMap ChIP-seq,160	CD53,DENND2D,GIT2,ARHGAP30,FANCD2,ITGB2,LAPTM5,IRF8,MPDU1
gene_set_query	792	ZNF578	760.3	ARCHS4 Coexpression,636;Enrichr Queries,940;GTEx Coexpression,705	NRP1,RNF125,NABP1,SGK1,BCAT1
gene_set_query	793	MLXIPL	760.7	ARCHS4 Coexpression,1223;Enrichr Queries,115;GTEx Coexpression,944	DPP4,RBM47,ACSL1,CTSH,IRF8,PLIN2,CD36,KMO,SGK1,GLUL,CTSS
gene_set_query	794	ZNF791	762.3	ARCHS4 Coexpression,687;Enrichr Queries,437;GTEx Coexpression,1163	REL,ZNF217,NABP1,SGK1,ZNF267,RASGRP3
gene_set_query	795	BSX	762.3	ARCHS4 Coexpression,585;Enrichr Queries,1169;GTEx Coexpression,533	ATP6V1A,OPN3,P2RX4,SNX10,FLI1
gene_set_query	796	TBX5	763	Literature ChIP-seq,127;ARCHS4 Coexpression,1529;Enrichr Queries,862;GTEx Coexpression,534	ATP6V1A,NRP1,ASAH1,NRP2,BLM,SLC31A2,ADPGK,DAPP1,NPL,SIPA1L2,PGD,STK4,FLI1,RASGRP3,RASSF2,RNF125,TAOK3,ARPC3,IRF8,CTSH,NABP1,LRRC8D,EZH2
gene_set_query	797	ZNF724	763	ARCHS4 Coexpression,1112;GTEx Coexpression,414	ITGA4,CD48,SHCBP1
gene_set_query	798	PRDM15	763.3	ARCHS4 Coexpression,303;Enrichr Queries,1147;GTEx Coexpression,840	TIAM1,KLHL6,REL,LRMP,SGK1,SCIMP,EZH2,RASGRP3
gene_set_query	799	ZNF682	763.7	ARCHS4 Coexpression,1495;Enrichr Queries,275;GTEx Coexpression,521	TIAM1,BLM,RBM47,RNF125,ARAP2,DAPP1,SGK1,SHCBP1
gene_set_query	800	VSX2	764	ARCHS4 Coexpression,983;Enrichr Queries,968;GTEx Coexpression,341	MCTP1,EPB41L3,ELMO1,IRF8,FLI1
gene_set_query	801	ZNF669	764.7	ARCHS4 Coexpression,1587;Enrichr Queries,459;GTEx Coexpression,248	IFNAR2,ITGA4,DAPP1,PTPN22,PLIN2,STK4,SGK1,GLUL,ZNF267
gene_set_query	802	ARID2	764.8	ARCHS4 Coexpression,596;Enrichr Queries,930;ReMap ChIP-seq,113;GTEx Coexpression,1420	ATP6V1A,FCER1G,MAP3K1,AMPD3,BAZ1A,ATP2B1,HHEX,CD4,RASSF4,ZNF217,GSAP,CPVL,SERINC5,CTSB,FTL,MPDU1
gene_set_query	803	ZNF740	764.8	ARCHS4 Coexpression,395;Enrichr Queries,910;ReMap ChIP-seq,238;GTEx Coexpression,1516	HLA-DMA,MAP3K1,TYROBP,ARHGAP30,TBXAS1,IFI30,GLUL,CYTH1,FTL,EZH2
gene_set_query	804	ZNF584	765	ARCHS4 Coexpression,809;Enrichr Queries,1149;ReMap ChIP-seq,74;GTEx Coexpression,1028	CD300A,LAPTM5,FPR3,PGD,PIK3CG,RASGRP3,SLC6A6,HLA-DMA,PSAP,HCLS1,SLAMF6,LCP2,TLR6,SGK1,RNF130,PAG1,CYTH1,CTSB,EZH2
gene_set_query	805	DMTF1	766.7	ARCHS4 Coexpression,937;Enrichr Queries,635;GTEx Coexpression,728	VAV3,COMMD9,PTPRC,ATP2B1,SGK1
gene_set_query	806	PITX1	766.7	ARCHS4 Coexpression,806;Enrichr Queries,1088;GTEx Coexpression,406	SERPINB1,RAP2B,PLAUR,DAPP1,NABP1,SGK1
gene_set_query	807	ZBTB39	767.3	ARCHS4 Coexpression,968;Enrichr Queries,378;GTEx Coexpression,956	SLC6A6,NRP1,MAP3K1,FANCD2,DAPK1,LRRC8D,SGK1
gene_set_query	808	ZNF750	767.8	ARCHS4 Coexpression,1044;Enrichr Queries,1281;ReMap ChIP-seq,184;GTEx Coexpression,562	VAV3,DPP4,SGPL1,FCER1G,ARHGAP30,P2RX4,FLVCR2,IFI30,PGD,SGK1,ATG7
gene_set_query	809	FOXD4L5	771.3	ARCHS4 Coexpression,932;Enrichr Queries,1179;GTEx Coexpression,203	APBB1IP,RNF125,MCTP1,ACER3,LRRC8C,CD36,GLUL
gene_set_query	810	ZIC2	771.7	ARCHS4 Coexpression,406;Enrichr Queries,1360;GTEx Coexpression,549	TIAM1,BLM,UBASH3B,BCAT1,SERINC5
gene_set_query	811	ZNF841	771.7	ARCHS4 Coexpression,1278;Enrichr Queries,230;GTEx Coexpression,807	COMMD9,DRAM1,UBASH3B,PLAUR,PLXNC1,SGK1,PAG1,TNFRSF21
gene_set_query	812	ZNF280A	772.3	ARCHS4 Coexpression,1244;Enrichr Queries,798;GTEx Coexpression,275	DAB2,RAC2,TPP1,PLXNC1,SGK1,GNS,SERINC5
gene_set_query	813	ZSCAN5A	775.3	ARCHS4 Coexpression,695;Enrichr Queries,221;GTEx Coexpression,1410	VAV3,SLC36A1,NRP1,UBASH3B,ARHGEF3,IQGAP2,SGK1,RASGRP3
gene_set_query	814	ZNF619	775.3	ARCHS4 Coexpression,710;Enrichr Queries,674;GTEx Coexpression,942	LACTB,DDX60L,PTPRJ,SAMHD1,SERINC5,RASGRP3
gene_set_query	815	ZFP69B	775.5	ARCHS4 Coexpression,1297;GTEx Coexpression,254	OPN3,TAOK3,ITGA4,CD48,SHCBP1
gene_set_query	816	PREB	776	ARCHS4 Coexpression,938;Enrichr Queries,749;GTEx Coexpression,641	WARS,ACSL1,HEATR3,GLRX,PGD,CTSB
gene_set_query	817	SOX14	776.7	ARCHS4 Coexpression,781;Enrichr Queries,1171;GTEx Coexpression,378	ATP6V1A,VAV3,TPM3P9,SNX10,FLI1
gene_set_query	818	TIGD4	777.3	ARCHS4 Coexpression,600;Enrichr Queries,130;GTEx Coexpression,1602	DPP4,TIAM1,RBM47,SGPL1,PTPRC,MCTP1,RASGEF1B,CD36,IQGAP2,CYTIP
gene_set_query	819	ZBTB26	777.7	ARCHS4 Coexpression,709;Enrichr Queries,927;GTEx Coexpression,697	COMMD9,MAP3K1,REL,NABP1,PTBP3
gene_set_query	820	DLX4	778	Literature ChIP-seq,61;ARCHS4 Coexpression,949;Enrichr Queries,1192;GTEx Coexpression,910	VAV3,PTPRE,LAPTM5,SGK1
gene_set_query	821	ZGPAT	778.3	ARCHS4 Coexpression,174;Enrichr Queries,1327;GTEx Coexpression,834	CD53,NCF2,ITGB2,LAPTM5,PILRA,KMO,HCK,TYROBP,ARHGAP30,RAC2,HCLS1,LCP1,SGK1,CYTH1,MYO1F,MYO1G
gene_set_query	822	E2F8	778.3	ARCHS4 Coexpression,559;Enrichr Queries,687;GTEx Coexpression,1089	BLM,FANCD2,SHCBP1,EZH2
gene_set_query	823	ZNF436	778.3	ARCHS4 Coexpression,1208;Enrichr Queries,586;GTEx Coexpression,541	VAV3,SLC6A6,NRP1,SGPL1,SGK1,GLUL
gene_set_query	824	DMRT1	778.8	Literature ChIP-seq,114;ARCHS4 Coexpression,1015;Enrichr Queries,762;GTEx Coexpression,1224	IFNAR2,NRP1,WARS,MAP3K1,SLC31A2,H2AFY,DAPK1,IFNGR2,OSBPL3,DOCK8,BAZ1A,IFI30,IQGAP2,SIPA1L2,FLI1,SLC2A9,SLC6A6,LRRC8C,IRF8,PLXNC1,LCP1,SGK1,DOCK2,PAG1
gene_set_query	825	ZNF232	779	ARCHS4 Coexpression,843;Enrichr Queries,282;GTEx Coexpression,1212	BLM,HHEX,RNF125,DAPK1,LRRC8D,SGK1,EZH2
gene_set_query	826	ZFHX3	779.7	ARCHS4 Coexpression,849;Enrichr Queries,241;GTEx Coexpression,1249	TIAM1,NRP1,DAB2,DOCK4,MAP3K1,LHFPL2,SIPA1L2,SGK1
gene_set_query	827	GLIS1	780	ARCHS4 Coexpression,647;Enrichr Queries,993;GTEx Coexpression,700	NRP1,GSAP,SGK1
gene_set_query	828	TLX1	780.7	ARCHS4 Coexpression,1057;Enrichr Queries,1177;GTEx Coexpression,108	DENND2D,GIT2,CD84,ADPGK,IL10RA,DOCK8,RNASET2,CD180,PRR5L,ITGAL,LIPA,PLA2G7,FLI1,MPEG1,CD4,HCLS1,IRF8,GSAP,TPP1,CPVL
gene_set_query	829	CXXC5	782	ARCHS4 Coexpression,597;GTEx Coexpression,967	TIAM1,H2AFY
gene_set_query	830	FOXD3	782.7	ARCHS4 Coexpression,992;Enrichr Queries,981;GTEx Coexpression,375	NRP2,SFMBT2,SIPA1L2,SAMHD1,SGK1
gene_set_query	831	ASCL1	782.8	ARCHS4 Coexpression,550;Enrichr Queries,989;ReMap ChIP-seq,286;GTEx Coexpression,1306	RASSF4,CASP1,LRRC8D,PLXNC1,SGK1,ATG7
gene_set_query	832	ZNF214	783	ARCHS4 Coexpression,605;Enrichr Queries,1226;GTEx Coexpression,518	NRP1,H2AFY,HCLS1,CYTH1
gene_set_query	833	ZNF575	783.7	ARCHS4 Coexpression,319;Enrichr Queries,579;GTEx Coexpression,1453	NRP1,SERPINB1,PLAUR,RAC2,SGK1,PAG1,FLI1,PTGS1
gene_set_query	834	ZNF280D	784	ARCHS4 Coexpression,1248;Enrichr Queries,627;GTEx Coexpression,477	NRP1,NRP2,MAP3K1,MYO5A,SGK1,MPDU1
gene_set_query	835	TFAP2E	784	ARCHS4 Coexpression,186;Enrichr Queries,1297;GTEx Coexpression,869	H2AFY,LAPTM5,ITGAL,IL2RG,FLI1,APBB1IP,TIAM1,HLA-DMA,HHEX,BIN2,RAC2,HCLS1,SGK1,MYO1G
gene_set_query	836	ISL2	784.3	ARCHS4 Coexpression,1312;Enrichr Queries,982;GTEx Coexpression,59	SELPLG,NCF2,PTPN22,LRMP,NLRC4,STK4,PIK3CG,PTGS1,ALOX5,ST8SIA4,RAC2,NCKAP1L,PLXNC1,CD53,SLC31A2,RNASET2,LAPTM5,APBB1IP,HCK,TYROBP,ARHGAP30,BIN2,ARPC3,TBXAS1,BTK,PLBD1,HCLS1,TLR6,LCP1,SGK1,MYO1F,SKAP2
gene_set_query	837	ZNF597	784.3	ARCHS4 Coexpression,1405;Enrichr Queries,109;GTEx Coexpression,839	NRP1,ITGA4,UBASH3B,ACSL1,DAPK1,ARHGEF3,NABP1,CD36,SGK1,ZNF267,TNFRSF21
gene_set_query	838	ZNF765	784.3	ARCHS4 Coexpression,662;Enrichr Queries,525;GTEx Coexpression,1166	UBASH3B,ACER3,SGK1,MBNL3,ZNF267,RASGRP3
gene_set_query	839	HAND2	784.3	ARCHS4 Coexpression,975;Enrichr Queries,573;GTEx Coexpression,805	NRP1,NRP2,DAB2,SGK1,FLI1
gene_set_query	840	ZNF703	785	ARCHS4 Coexpression,905;Enrichr Queries,834;GTEx Coexpression,616	NRP1,DMXL2,SGK1,SEC23B,CTSB
gene_set_query	841	ZBTB47	785	ARCHS4 Coexpression,1261;Enrichr Queries,815;GTEx Coexpression,279	DENND2D,NRP1,ADPGK,ZNF217,GLUL,PTBP3,CTSB
gene_set_query	842	ZNF236	788.3	ARCHS4 Coexpression,410;Enrichr Queries,715;GTEx Coexpression,1240	MAP3K1,SFMBT2,DMXL2,ARAP2,MYO5A,PTPRJ
gene_set_query	843	ZNF384	788.4	ARCHS4 Coexpression,1452;ENCODE ChIP-seq,30;Enrichr Queries,932;ReMap ChIP-seq,140;GTEx Coexpression,1388	ATP6V1A,NRP1,RBM47,C5AR1,PLEK,SNX10,LRMP,NLRC4,IFI30,ITGAL,SAMHD1,SAMSN1,PIK3CG,PSAP,ST8SIA4,CASP1,SLAMF6,CYTIP,CTSB,MPDU1,CD53,FCER1G,SLC31A2,ITGA4,TNFSF15,CD180,PLAUR,ARHGAP25,FLI1,SLC7A7,PTPRC,ARPC3,BTK,PLIN2,CD48,SGK1,MYO1F,FTL,EZH2
gene_set_query	844	ZNF568	788.7	ARCHS4 Coexpression,946;Enrichr Queries,852;GTEx Coexpression,568	NRP1,H2AFY,PLXNC1,IQGAP2,MPDU1
gene_set_query	845	OLIG2	789	Literature ChIP-seq,38;ARCHS4 Coexpression,612;Enrichr Queries,1001;GTEx Coexpression,1505	NRP1,ASAH1,PRR5L,ITGAL,GNS,PTGS1,RASGRP3,RASSF2,UBASH3B,ALOX5,EPB41L3,ST8SIA4,PLXNC1,CMTM7,MAP3K1,ITGA4,H2AFY,DAPK1,CD180,ARAP2,MYO5A,LHFPL2,TIAM1,RNF144B,DAB2,NCEH1,TFEC,ARHGEF3,ELMO1,GSAP,PLIN2,SGK1,BCAT1,CPVL,SERINC5
gene_set_query	846	FOXB2	789	ARCHS4 Coexpression,922;Enrichr Queries,965;GTEx Coexpression,480	ATP6V1A,HHEX,SNX10,FLI1
gene_set_query	847	CENPT	789.3	ARCHS4 Coexpression,336;Enrichr Queries,567;GTEx Coexpression,1465	MPP1,BIN2,PLAUR,DAPP1,SGK1,SHCBP1,EZH2,PTGS1
gene_set_query	848	NR2F1	790.5	ARCHS4 Coexpression,1322;Enrichr Queries,813;ReMap ChIP-seq,285;GTEx Coexpression,742	SLC6A6,NRP1,DOCK4,DAB2,ITGB2,SGK1
gene_set_query	849	OVOL1	790.7	ARCHS4 Coexpression,797;Enrichr Queries,919;GTEx Coexpression,656	VAV3,DPP4,SGPL1,RBM47,SGK1
gene_set_query	850	ZNF66	791.5	ARCHS4 Coexpression,1170;GTEx Coexpression,413	ITGA4,CD48,LRMP
gene_set_query	851	DMRT2	792.3	ARCHS4 Coexpression,928;Enrichr Queries,1072;GTEx Coexpression,377	DAB2,CD36,SGK1,CNDP2
gene_set_query	852	MECP2	793.7	ARCHS4 Coexpression,630;Enrichr Queries,1125;GTEx Coexpression,626	MYO5A,GLUL,CYTH1,EZH2,MPDU1
gene_set_query	853	ZBTB22	793.7	ARCHS4 Coexpression,697;Enrichr Queries,1091;GTEx Coexpression,593	VAV3,MAP3K1,PSAP,SGK1,CTSB
gene_set_query	854	FOXA3	793.7	ARCHS4 Coexpression,1069;Enrichr Queries,716;GTEx Coexpression,596	HHEX,RBM47,IQGAP2,SGK1,MPDU1
gene_set_query	855	ZNF426	793.7	ARCHS4 Coexpression,1250;Enrichr Queries,500;GTEx Coexpression,631	NRP1,RAP2B,DAPP1,NABP1,SIPA1L2,SGK1,BCAT1
gene_set_query	856	RFX1	794	ARCHS4 Coexpression,308;Enrichr Queries,1341;ReMap ChIP-seq,224;GTEx Coexpression,1303	HCK,SELPLG,ARHGAP30,ALOX5,C5AR1,PGD,SAMHD1,SEC23B,MYO1F,MPDU1
gene_set_query	857	ZFP3	794	ARCHS4 Coexpression,973;Enrichr Queries,119;GTEx Coexpression,1290	VAV3,RNF144B,MAP3K1,ACSL1,ST8SIA4,ARHGEF3,CD36,SGK1,BCAT1,PTGS1
gene_set_query	858	KCMF1	794.7	ARCHS4 Coexpression,804;Enrichr Queries,915;GTEx Coexpression,665	FAM49B,GLRX,SGK1,GLUL,PTBP3
gene_set_query	859	RBPJL	795	ARCHS4 Coexpression,742;Enrichr Queries,771;GTEx Coexpression,872	HCK,SERPINB1,CD36,BCAT1,SGK1
gene_set_query	860	POU1F1	796	ARCHS4 Coexpression,616;Enrichr Queries,446;GTEx Coexpression,1326	DAPK1,CD180,REL,IRF8,CD36,SGK1
gene_set_query	861	NHLH1	796.3	ARCHS4 Coexpression,941;Enrichr Queries,1362;GTEx Coexpression,86	FAM49B,SELPLG,NCF2,NPL,NLRC4,PIK3CG,ALOX5,RAC2,PLXNC1,CD53,FCER1G,SLC31A2,RNASET2,LAPTM5,APBB1IP,HCK,TYROBP,ARHGAP30,BIN2,TBXAS1,HCLS1,TLR6,LCP1,MYO1F
gene_set_query	862	ZNF461	797.3	ARCHS4 Coexpression,944;Enrichr Queries,460;GTEx Coexpression,988	TIAM1,NRP1,RNF125,NABP1,SGK1,ZNF267
gene_set_query	863	ZSCAN32	797.5	ARCHS4 Coexpression,1462;GTEx Coexpression,133	CD53,SELPLG,SLC31A2,NCF2,NLRC4,PIK3CG,HCK,RASSF2,BIN2,HCLS1,TLR6,PLXNC1,RNF130,MYO1F
gene_set_query	864	SALL2	798	ARCHS4 Coexpression,759;Enrichr Queries,612;GTEx Coexpression,1023	VAV3,NRP1,SGK1,BCAT1,GLUL
gene_set_query	865	ZNF79	798	ARCHS4 Coexpression,919;Enrichr Queries,686;GTEx Coexpression,789	LACTB,RAP2B,DRAM1,NABP1,SGK1
gene_set_query	866	CSRNP2	798	ARCHS4 Coexpression,523;GTEx Coexpression,1073	DMXL2,MYO5A
gene_set_query	867	SMYD3	798.5	ARCHS4 Coexpression,1294;GTEx Coexpression,303	ATP6V1A,TAOK3,MYO5A,ATP2B1
gene_set_query	868	LHX8	799	ARCHS4 Coexpression,658;Enrichr Queries,1022;GTEx Coexpression,717	NRP1,ST8SIA4,ATP2B1,FLI1
gene_set_query	869	ZNF445	799	ARCHS4 Coexpression,488;Enrichr Queries,946;GTEx Coexpression,963	GIT2,MAP3K1,MYO5A,SGK1,SCIMP,RASGRP3
gene_set_query	870	PRDM5	799.3	Literature ChIP-seq,91;ARCHS4 Coexpression,1574;Enrichr Queries,279;GTEx Coexpression,1253	NRP1,FAM49B,DOCK4,SERPINB1,ASAH1,DAPK1,SNX10,LHFPL2,IQGAP2,DAB2,TFEC,SGK1,BCAT1,MBNL3,CPVL,SKAP2,EZH2,CTSB
gene_set_query	871	LCORL	799.3	ARCHS4 Coexpression,1471;Enrichr Queries,531;GTEx Coexpression,396	LACTB,MAP3K1,IPMK,MYO5A,ATP2B1,IQGAP2,SGK1,EZH2
gene_set_query	872	ZNF180	799.3	ARCHS4 Coexpression,588;Enrichr Queries,624;GTEx Coexpression,1186	BLM,ATP2B1,SGK1,ZNF267,EZH2
gene_set_query	873	AEBP2	799.7	ARCHS4 Coexpression,370;Enrichr Queries,791;GTEx Coexpression,1238	MAP3K1,RAP2B,NABP1,SGK1,BCAT1,SERINC5
gene_set_query	874	ZNF689	799.7	ARCHS4 Coexpression,814;Enrichr Queries,263;GTEx Coexpression,1322	FAM49B,BLM,HHEX,IFNGR2,IRF8,SGK1,ITGAL
gene_set_query	875	MIXL1	800.7	ARCHS4 Coexpression,878;Enrichr Queries,1372;GTEx Coexpression,152	BLM,ITGA4,RASGEF1B,CD180,BTK,IRF8,SLAMF6,CD48,LRMP,DOCK2,SCIMP,MYO1G
gene_set_query	876	ZBTB38	801	ARCHS4 Coexpression,521;Enrichr Queries,461;GTEx Coexpression,1421	NRP1,DAB2,MAP3K1,NCEH1,ATP2B1,SGK1
gene_set_query	877	HOXD12	801.7	ARCHS4 Coexpression,601;Enrichr Queries,1166;GTEx Coexpression,638	NRP2,FLI1,PTGS1
gene_set_query	878	ZNF805	802	ARCHS4 Coexpression,823;Enrichr Queries,637;GTEx Coexpression,946	LACTB,NRP1,ARAP2,SGK1,BCAT1,ZNF267
gene_set_query	879	PURA	802	ARCHS4 Coexpression,522;GTEx Coexpression,1082	MYO5A,ATP2B1
gene_set_query	880	ZMAT1	803	ARCHS4 Coexpression,936;Enrichr Queries,106;GTEx Coexpression,1367	VAV3,DAPK1,ST8SIA4,ARAP2,GSAP,CD36,PLXNC1,SIPA1L2,SGK1,MBNL3,RASGRP3
gene_set_query	881	ZNF747	803	ARCHS4 Coexpression,708;Enrichr Queries,401;GTEx Coexpression,1300	IFNAR2,BLM,IFNGR2,IRF8,ITGAL,SCIMP
gene_set_query	882	ZNF713	803.3	ARCHS4 Coexpression,611;Enrichr Queries,664;GTEx Coexpression,1135	DOCK4,RASSF2,SGK1,PAG1,RASGRP3
gene_set_query	883	ZNF846	803.3	ARCHS4 Coexpression,898;Enrichr Queries,474;GTEx Coexpression,1038	NRP1,SERPINB1,ARHGEF3,LHFPL2,PLXNC1
gene_set_query	884	ZNF549	804.3	ARCHS4 Coexpression,1233;Enrichr Queries,278;GTEx Coexpression,902	TIAM1,TNFSF15,DAPP1,SGK1,GNS,SHCBP1,FTL
gene_set_query	885	ZNF85	806.3	ARCHS4 Coexpression,639;Enrichr Queries,394;GTEx Coexpression,1386	BLM,RNF125,SGK1,BCAT1,SHCBP1,ZNF267,EZH2
gene_set_query	886	ZNF304	807.3	ARCHS4 Coexpression,1137;Enrichr Queries,420;GTEx Coexpression,865	TIAM1,RASSF2,ARHGEF3,SNX10,SGK1,ZNF267
gene_set_query	887	ZNF248	808	ARCHS4 Coexpression,913;Enrichr Queries,447;GTEx Coexpression,1064	NRP1,ACSL1,ARHGEF3,SIPA1L2,SGK1
gene_set_query	888	CAMTA1	808	ARCHS4 Coexpression,1252;Enrichr Queries,190;GTEx Coexpression,982	TIAM1,FAM49B,DOCK4,ELMO1,MYO5A,ATP2B1,IQGAP2,SGK1
gene_set_query	889	GATAD2A	808.3	ARCHS4 Coexpression,895;Enrichr Queries,1344;GTEx Coexpression,186	MAP3K1,FANCD2,ZNF217,BAZ1A,EZH2,CXCL16,PTBP3
gene_set_query	890	ZNF503	810.3	ARCHS4 Coexpression,1051;Enrichr Queries,602;GTEx Coexpression,778	NRP1,NRP2,SIPA1L2,SGK1,CTSB
gene_set_query	891	ZNF280B	811	ARCHS4 Coexpression,1476;Enrichr Queries,146	TIAM1,UBASH3B,DAPK1,MYO5A,NABP1,SNX10,PLXNC1,SGK1,BCAT1
gene_set_query	892	ZIC1	811.7	ARCHS4 Coexpression,609;Enrichr Queries,1214;GTEx Coexpression,612	TIAM1,UBASH3B,SGK1
gene_set_query	893	ONECUT2	812	ARCHS4 Coexpression,1104;Enrichr Queries,442;GTEx Coexpression,890	VAV3,NRP1,PLXNC1,KMO,IQGAP2,SGK1
gene_set_query	894	ZNF572	813	ARCHS4 Coexpression,583;Enrichr Queries,268;GTEx Coexpression,1588	VAV3,DPP4,RNF144B,HHEX,DAPK1,ZNF217,SGK1,CPVL,PTBP3
gene_set_query	895	ETV2	813	Literature ChIP-seq,134;ARCHS4 Coexpression,1147;Enrichr Queries,588;GTEx Coexpression,1383	CCR1,FKBP15,HEXB,IL10RA,PLEK,NLRC4,FLI1,HHEX,TBXAS1,IRF8,CTSH,LRRC8D,SGK1
gene_set_query	896	ZNF205	813	ARCHS4 Coexpression,1036;Enrichr Queries,1350;GTEx Coexpression,53	CD86,FAM49B,DOCK8,PLEK,PTPN22,AOAH,STK4,IL2RG,SAMSN1,PIK3CG,CXCL16,ST8SIA4,RAC2,NCKAP1L,ZNF267,CD53,IFNAR2,IL10RA,LAPTM5,BAZ1A,ARHGAP25,SLC7A7,PTPRC,BIN2,KLHL6,FANCD2,TNFSF8,LCP2,DOCK2,SKAP2
gene_set_query	897	ZNF391	815.7	ARCHS4 Coexpression,387;Enrichr Queries,1051;GTEx Coexpression,1009	HCK,RNF125,ITGB2,CASP1,SGK1
gene_set_query	898	CASZ1	815.7	ARCHS4 Coexpression,824;Enrichr Queries,731;GTEx Coexpression,892	VAV3,RBM47,SIPA1L2,SGK1
gene_set_query	899	NR1D2	816	ARCHS4 Coexpression,1212;Enrichr Queries,594;GTEx Coexpression,642	TIAM1,ARPC3,ACSL1,ATP2B1,SGK1,GLUL
gene_set_query	900	ZNF639	817	ARCHS4 Coexpression,496;Enrichr Queries,1108;ReMap ChIP-seq,102;GTEx Coexpression,1562	FAM49B,SERPINB1,CD84,SELPLG,LAPTM5,FPR3,RASGRP3,RNF125,ZNF217,SLAMF6,PLIN2,TPP1,SGK1,CYTH1,ZNF267,CTSB
gene_set_query	901	ZXDC	817.7	ARCHS4 Coexpression,179;Enrichr Queries,916;GTEx Coexpression,1358	NCF2,DOCK8,ITGB2,SLC6A6,HCK,RASSF2,ARHGAP30,ALOX5,ARHGEF3,RAC2,HCLS1,LCP2,SGK1,DOCK2,CYTH1,MYO1F
gene_set_query	902	ASH1L	818.3	ARCHS4 Coexpression,755;Enrichr Queries,1137;GTEx Coexpression,563	ARPC3,MYO5A,ATP2B1,MPDU1
gene_set_query	903	ASCL4	819	ARCHS4 Coexpression,489;Enrichr Queries,995;GTEx Coexpression,973	VAV3,FPR3,PLXNC1,SGK1
gene_set_query	904	FOXD4L6	819	ARCHS4 Coexpression,654;Enrichr Queries,984	CD84,ELMO1,ARAP2
gene_set_query	905	GATAD2B	819.3	ARCHS4 Coexpression,1006;Enrichr Queries,1328;GTEx Coexpression,124	MAP3K1,CD300A,C5AR1,PLEK,PLAUR,PILRA,AOAH,STK4,ITGAL,IL2RG,REL,RAC2,NLRP3,LCP2,CYTIP,PAG1,MYO1G
gene_set_query	906	ZNF607	819.7	ARCHS4 Coexpression,362;Enrichr Queries,861;GTEx Coexpression,1236	CD53,NRP1,FCER1G,TYROBP,ARHGEF3,LCP2,TNFRSF21
gene_set_query	907	ZNF75A	819.7	ARCHS4 Coexpression,530;Enrichr Queries,620;GTEx Coexpression,1309	SLC31A2,GNPTAB,DOCK8,MYO5A,SIPA1L2,SGK1
gene_set_query	908	ZNF691	820	ARCHS4 Coexpression,1121;Enrichr Queries,264;GTEx Coexpression,1075	NABP1,IRF8,LRRC8D,NPL,SGK1,PGD,GLUL
gene_set_query	909	AKAP8	820.7	ARCHS4 Coexpression,236;Enrichr Queries,1150;GTEx Coexpression,1076	RNF125,ARHGAP30,DOCK8,REL,LCP2,BAZ1A,DOCK2,CYTH1,EZH2,CNDP2,MYO1G
gene_set_query	910	ZNF423	822	ARCHS4 Coexpression,1436;Enrichr Queries,770;GTEx Coexpression,260	DENND2D,NRP1,ARPC3,ADPGK,ZNF217,IQGAP2,SGK1,PTBP3
gene_set_query	911	ZNF844	822.5	ARCHS4 Coexpression,497;GTEx Coexpression,1148	SCIMP,RASGRP3
gene_set_query	912	ZNF335	822.5	ARCHS4 Coexpression,188;Enrichr Queries,1314;ReMap ChIP-seq,297;GTEx Coexpression,1491	ITGB2,LAPTM5,ITGAL,ARHGAP30,ALOX5,REL,HCLS1,LCP2,LCP1,DOCK2,CYTH1,MYO1F,MYO1G
gene_set_query	913	CPEB1	822.5	ARCHS4 Coexpression,791;GTEx Coexpression,854	EPB41L3,NABP1
gene_set_query	914	ERF	824.7	ARCHS4 Coexpression,1132;Enrichr Queries,1093;GTEx Coexpression,249	C5AR1,PLAUR,NLRP3,LCP2,SGK1,GLA,GLUL
gene_set_query	915	ZNF134	825	ARCHS4 Coexpression,633;Enrichr Queries,802;GTEx Coexpression,1040	LRRC8D,SGK1,BCAT1,TNFRSF21
gene_set_query	916	ZNF329	826.3	ARCHS4 Coexpression,644;Enrichr Queries,892;GTEx Coexpression,943	ARHGEF3,MYO5A,SGK1,TNFRSF21,RASGRP3
gene_set_query	917	ZNF558	826.3	ARCHS4 Coexpression,735;Enrichr Queries,846;GTEx Coexpression,898	COMMD9,MCTP1,RNF125,SGK1,PAG1
gene_set_query	918	ZNF440	827.3	ARCHS4 Coexpression,1369;Enrichr Queries,462;GTEx Coexpression,651	VAV3,SGPL1,RBM47,MAP3K1,SGK1,SAMHD1
gene_set_query	919	ZNF616	827.3	ARCHS4 Coexpression,1597;Enrichr Queries,411;GTEx Coexpression,474	NRP1,DAB2,RBM47,ACSL1,DAPK1,SGK1,GNS
gene_set_query	920	YBX3	828	ARCHS4 Coexpression,921;GTEx Coexpression,735	GLRX
gene_set_query	921	ZNF224	828.3	ARCHS4 Coexpression,703;Enrichr Queries,860;GTEx Coexpression,922	ITGA4,DMXL2,ARHGEF3,REL,PLXNC1
gene_set_query	922	NEUROD2	828.5	Literature ChIP-seq,133;ARCHS4 Coexpression,891;Enrichr Queries,1367;GTEx Coexpression,923	SLC36A1,NRP2,OPN3,TNFSF15,IPMK,DAPP1,PILRA,NPL,IQGAP2,KMO,SLC2A9,TIAM1,RNF144B,RAC2,NABP1,HEATR3,FAM20A,PLXNC1
gene_set_query	923	KMT2A	828.7	ARCHS4 Coexpression,1158;ReMap ChIP-seq,30;GTEx Coexpression,1298	ASAH1,HEXB,LRMP,LIPA,CNDP2,HHEX,UBASH3B,ST8SIA4,LRRC8C,LRRC8D,PLXNC1,CMTM7,MAP3K1,ITGA4,ARAP2,BAZ1A,ATP2B1,FLI1,PTBP3,APBB1IP,RAP2B,ZNF217,BCAT1,SERINC5
gene_set_query	924	ZNF491	829.3	ARCHS4 Coexpression,861;Enrichr Queries,700;GTEx Coexpression,927	SERPINB1,ARAP2,ST8SIA4,PLXNC1,SIPA1L2,PAG1
gene_set_query	925	ZNF613	829.3	ARCHS4 Coexpression,1534;Enrichr Queries,383;GTEx Coexpression,571	VAV3,DPP4,RBM47,DAPK1,TPM3P9,NLRC4,SGK1,PLA2G7
gene_set_query	926	PPARA	830	ARCHS4 Coexpression,704;Enrichr Queries,457;GTEx Coexpression,1329	NRP1,ACSL1,NABP1,CD36,SGK1,GLUL
gene_set_query	927	NFE2L1	830.5	ARCHS4 Coexpression,1461;Enrichr Queries,466;ReMap ChIP-seq,65;GTEx Coexpression,1330	FAM49B,CD84,MAP3K1,WARS,FKBP15,PLEK,FPR3,STK4,LACTB,HLA-DMA,BIN2,TFEC,PSAP,HCLS1,CYTIP,SGK1,GLUL,SERINC5,FTL,CTSB
gene_set_query	928	ZNF337	830.7	ARCHS4 Coexpression,816;Enrichr Queries,752;GTEx Coexpression,924	TIAM1,RNF144B,DRAM1,NLRP3,SGK1,EZH2
gene_set_query	929	ZNF716	830.7	ARCHS4 Coexpression,598;Enrichr Queries,532;GTEx Coexpression,1362	RBM47,TNFSF15,CD36,SGK1,CTSB,RASGRP3
gene_set_query	930	USF3	831	ARCHS4 Coexpression,388;GTEx Coexpression,1274	DOCK8,REL,STK4
gene_set_query	931	NKX22	831	ARCHS4 Coexpression,1163;GTEx Coexpression,499	RASSF2,LRRC8D
gene_set_query	932	GRHL3	831.3	ARCHS4 Coexpression,956;Enrichr Queries,1095;GTEx Coexpression,443	VAV3,SGPL1,RBM47,DAPP1,SGK1
gene_set_query	933	MYSM1	831.3	ARCHS4 Coexpression,508;Enrichr Queries,883;GTEx Coexpression,1103	MAP3K1,DMXL2,MYO5A,ATP2B1,PTBP3
gene_set_query	934	MLXIP	832	ARCHS4 Coexpression,1275;Enrichr Queries,380;GTEx Coexpression,841	SLC6A6,NRP1,MAP3K1,PTPRJ,SGK1,GLUL,GPR137B
gene_set_query	935	LHX9	832.3	ARCHS4 Coexpression,939;Enrichr Queries,831;GTEx Coexpression,727	NRP1,DAPK1,PLXNC1,SGK1
gene_set_query	936	OTP	832.3	ARCHS4 Coexpression,787;Enrichr Queries,1182;GTEx Coexpression,528	ATP6V1A,NRP2,SNX10,FLI1
gene_set_query	937	THAP2	832.7	ARCHS4 Coexpression,624;Enrichr Queries,649;GTEx Coexpression,1225	SLC6A6,NRP1,NABP1,SGK1,KMO
gene_set_query	938	PROX2	833	ARCHS4 Coexpression,1437;Enrichr Queries,517;GTEx Coexpression,545	TIAM1,NRP1,ITGA4,ELMO1,CD48,PLXNC1,SGK1
gene_set_query	939	ZFP30	833	ARCHS4 Coexpression,910;Enrichr Queries,671;GTEx Coexpression,918	TIAM1,NRP1,NABP1,SGK1
gene_set_query	940	ZNF585A	834.7	ARCHS4 Coexpression,1304;Enrichr Queries,292;GTEx Coexpression,908	VAV3,NRP1,DAB2,SIPA1L2,SGK1,PAG1,MPDU1
gene_set_query	941	ZNF131	834.7	ARCHS4 Coexpression,619;Enrichr Queries,949;GTEx Coexpression,936	PSAP,BAZ1A,SGK1,EZH2
gene_set_query	942	IRX5	836.3	ARCHS4 Coexpression,817;Enrichr Queries,1086;GTEx Coexpression,606	VAV3,NRP1,MAP3K1,ZNF217,SGK1
gene_set_query	943	ZNF536	837.3	ARCHS4 Coexpression,1120;Enrichr Queries,881;GTEx Coexpression,511	NRP1,EPB41L3,ELMO1,SGK1
gene_set_query	944	ZNF292	838.3	ARCHS4 Coexpression,1080;Enrichr Queries,908;GTEx Coexpression,527	MAP3K1,ITGA4,CD48,ATP2B1,SGK1
gene_set_query	945	ZSCAN4	838.7	ARCHS4 Coexpression,1394;Enrichr Queries,555;GTEx Coexpression,567	VAV3,MAP3K1,TFEC,CD36,SGK1,FLI1
gene_set_query	946	HES3	839.3	ARCHS4 Coexpression,963;Enrichr Queries,1249;GTEx Coexpression,306	ATP6V1A,UBASH3B,SFMBT2,EPB41L3,MYO5A
gene_set_query	947	ESRRB	839.5	Literature ChIP-seq,128;ARCHS4 Coexpression,1148;Enrichr Queries,1021;GTEx Coexpression,1061	SLC36A1,ASAH1,MAP3K1,OPN3,SFMBT2,GLRX,ATP2B1,GLB1,EPB41L3,ACER3,PSAP,RAC2,SGK1,BCAT1,CTSB
gene_set_query	948	ZNF251	839.7	ARCHS4 Coexpression,261;Enrichr Queries,863;GTEx Coexpression,1395	CD53,NRP1,NCF2,LAPTM5,PLBD1,HCLS1,LCP1,SGK1,GLUL,CTSS
gene_set_query	949	ZNF208	840.7	ARCHS4 Coexpression,907;Enrichr Queries,917;GTEx Coexpression,698	ASAH1,DOCK4,SFMBT2,IQGAP2
gene_set_query	950	ANKZF1	841	ARCHS4 Coexpression,185;Enrichr Queries,753;GTEx Coexpression,1585	SELPLG,DOCK8,STK4,ITGAL,PTPRC,ARHGAP30,RAC2,NABP1,HCLS1,LCP1,SGK1,GLUL,CYTH1,MYO1F,EZH2,MYO1G
gene_set_query	951	ZBTB44	842.3	ARCHS4 Coexpression,398;Enrichr Queries,723;GTEx Coexpression,1406	MAP3K1,ATP2B1,SGK1,BCAT1,PTBP3
gene_set_query	952	PRDM6	842.7	ARCHS4 Coexpression,371;Enrichr Queries,782;GTEx Coexpression,1375	NRP1,DAB2,CD180,AMPD3,PLA2G7,FLI1
gene_set_query	953	HOXA10	845.7	ARCHS4 Coexpression,512;Enrichr Queries,672;GTEx Coexpression,1353	TIAM1,NRP1,HHEX,PRKCH,H2AFY,SGK1
gene_set_query	954	ZNF774	846.7	ARCHS4 Coexpression,627;Enrichr Queries,512;GTEx Coexpression,1401	DPP4,DOCK4,P2RX4,REL,PAG1,RASGRP3
gene_set_query	955	ZC3H8	848.3	ARCHS4 Coexpression,1421;Enrichr Queries,819;ReMap ChIP-seq,216;GTEx Coexpression,937	CD4,BLM,ARHGAP30,HEXB,ACSL5,TPP1,SGK1,MPDU1,EZH2
gene_set_query	956	ISL1	848.3	ARCHS4 Coexpression,1034;Enrichr Queries,1026;GTEx Coexpression,485	LACTB,NRP1,TPM3P9,SGK1
gene_set_query	957	HOXC11	850	ARCHS4 Coexpression,855;Enrichr Queries,1202;ReMap ChIP-seq,294;GTEx Coexpression,1049	ZNF217,FLI1
gene_set_query	958	PAX9	850.7	ARCHS4 Coexpression,942;Enrichr Queries,1215;GTEx Coexpression,395	SERPINB1,RAP2B,DAPP1,SGK1
gene_set_query	959	HOXD1	851.7	ARCHS4 Coexpression,1171;Enrichr Queries,1197;GTEx Coexpression,187	RASSF2,EPB41L3,ACER3,LRRC8D,PRR5L,SGK1,TNFRSF21,RASGRP3
gene_set_query	960	PATZ1	852	ARCHS4 Coexpression,1045;Enrichr Queries,841;GTEx Coexpression,670	NRP1,HHEX,SGK1,GLUL
gene_set_query	961	ZNF787	852	ARCHS4 Coexpression,1167;Enrichr Queries,1245;GTEx Coexpression,144	FCER1G,SELPLG,NCF2,NLRC4,APBB1IP,HCK,TYROBP,BIN2,TBXAS1,RAC2,PLBD1,MYO1F,FTL
gene_set_query	962	ZNF16	854.3	ARCHS4 Coexpression,1211;Enrichr Queries,441;GTEx Coexpression,911	NRP1,DMXL2,PLAUR,ZNF217,SIPA1L2,FTL
gene_set_query	963	ZNF91	854.3	ARCHS4 Coexpression,1359;Enrichr Queries,218;GTEx Coexpression,986	TIAM1,DAB2,ACSL1,GLRX,IQGAP2,SGK1,GLUL,FTL
gene_set_query	964	ZNF322	854.5	ARCHS4 Coexpression,273;GTEx Coexpression,1436	CD53,RAC2,LAPTM5,HCLS1,LCP2,BCAT1
gene_set_query	965	ZNF471	855.3	ARCHS4 Coexpression,1303;Enrichr Queries,847;GTEx Coexpression,416	NRP1,H2AFY,ARPC3,CD36,SGK1,MPDU1
gene_set_query	966	THAP8	856.7	ARCHS4 Coexpression,783;Enrichr Queries,1330;GTEx Coexpression,457	NRP2,PTGS1,FTL
gene_set_query	967	SLC2A4RG	858.3	ARCHS4 Coexpression,1298;Enrichr Queries,761;GTEx Coexpression,516	BLM,TAOK3,RNASET2,DMXL2,FTL
gene_set_query	968	ZNF836	858.7	ARCHS4 Coexpression,1222;Enrichr Queries,646;GTEx Coexpression,708	VAV3,RNF144B,DAPK1,SGK1,GNS
gene_set_query	969	ZNF611	859	ARCHS4 Coexpression,1340;Enrichr Queries,1122;GTEx Coexpression,115	CD53,IFNAR2,ITGA4,NCF2,LAPTM5,SLA,PTPN22,NLRC4,STK4,SAMSN1,PIK3CG,PTPRC,BTK,ST8SIA4,RAC2,NCKAP1L,TLR6,PLXNC1,LCP1,SGK1
gene_set_query	970	ZXDB	859.7	ARCHS4 Coexpression,451;Enrichr Queries,897;GTEx Coexpression,1231	NRP1,MYO5A,SGK1,TNFRSF21,PTBP3
gene_set_query	971	DLX3	861	ARCHS4 Coexpression,757;Enrichr Queries,1274;GTEx Coexpression,552	VAV3,SGPL1,OPN3,SGK1
gene_set_query	972	ZIC4	862	ARCHS4 Coexpression,778;Enrichr Queries,1183;GTEx Coexpression,625	TIAM1,UBASH3B,FLI1
gene_set_query	973	SNAPC4	863	ARCHS4 Coexpression,1231;Enrichr Queries,1045;ReMap ChIP-seq,104;GTEx Coexpression,1072	FKBP15,IPMK,PRR5L,KMO,GPR137B,SLC6A6,CD4,COMMD9,RAP2B,TAOK3,GLB1,NLRP3,SGK1,SEC23B,EZH2
gene_set_query	974	SOX5	863	ARCHS4 Coexpression,746;Enrichr Queries,237;GTEx Coexpression,1606	TIAM1,NRP1,DOCK4,ELMO1,MYO5A,PLXNC1,IQGAP2,SGK1
gene_set_query	975	ZNF668	863	ARCHS4 Coexpression,989;Enrichr Queries,1112;GTEx Coexpression,488	RAC2,ATG7,CTSB,MPDU1
gene_set_query	976	ZNF688	864.7	ARCHS4 Coexpression,885;Enrichr Queries,540;GTEx Coexpression,1169	HHEX,RNASET2,IRF8,NABP1,ITGAL
gene_set_query	977	THAP12	865	ARCHS4 Coexpression,730;GTEx Coexpression,1000	BCAT1,PTBP3
gene_set_query	978	ZBTB7A	865	ARCHS4 Coexpression,1496;ENCODE ChIP-seq,79;Enrichr Queries,1280;ReMap ChIP-seq,291;GTEx Coexpression,1179	SERPINB1,SLC31A2,DAPK1,ADPGK,LHFPL2,IFI30,IQGAP2,STK4,LIPA,PTBP3,LACTB,DAB2,DRAM1,P2RX4,TBXAS1,NABP1,PLIN2,SGK1,CTSB,FTL
gene_set_query	979	NR1D1	865.3	ARCHS4 Coexpression,1540;Enrichr Queries,438;GTEx Coexpression,618	VAV3,SLC6A6,NRP1,MAP3K1,PLIN2,SGK1,GLUL
gene_set_query	980	SIX2	866	ARCHS4 Coexpression,1313;Enrichr Queries,1246;ReMap ChIP-seq,141;GTEx Coexpression,764	NRP1,NRP2,SERPINB1,PRKCH,DAPP1,GLRX,PTPRJ,TIAM1,UBASH3B,GSAP,MBNL3,SGK1
gene_set_query	981	RBAK	866.7	ARCHS4 Coexpression,444;Enrichr Queries,1109;GTEx Coexpression,1047	MAP3K1,ZNF217,PAG1,PTBP3
gene_set_query	982	MYF6	866.7	ARCHS4 Coexpression,1055;Enrichr Queries,1039;GTEx Coexpression,506	GLRX,AMPD3,CD36,SGK1
gene_set_query	983	MYRF	867.5	ARCHS4 Coexpression,1400;GTEx Coexpression,335	RASSF2,LRRC8D,TNFRSF21
gene_set_query	984	SON	867.5	ARCHS4 Coexpression,1043;GTEx Coexpression,692	COMMD9
gene_set_query	985	ZNF786	867.7	ARCHS4 Coexpression,1180;Enrichr Queries,539;GTEx Coexpression,884	VAV3,DAPP1,SGK1,SHCBP1,TNFRSF21
gene_set_query	986	POU4F2	867.8	ARCHS4 Coexpression,927;Enrichr Queries,1186;ReMap ChIP-seq,173;GTEx Coexpression,1185	ATP6V1A,TIAM1,ACSL1,PSAP,PGD,SGK1,LIPA,GLUL,HAVCR2
gene_set_query	987	HMG20B	868	ARCHS4 Coexpression,1022;Enrichr Queries,707;GTEx Coexpression,875	RAC2,MYO5A,GLRX,SGK1,CYTH1
gene_set_query	988	ATOH8	868	ARCHS4 Coexpression,1563;Enrichr Queries,607;GTEx Coexpression,434	ATP6V1A,NRP1,DAB2,RASSF4,CD36,SAMHD1,SGK1
gene_set_query	989	RORC	869	ARCHS4 Coexpression,1232;Enrichr Queries,185;GTEx Coexpression,1190	DPP4,ACSL1,IRF8,PTPN22,CD36,IQGAP2,SGK1,GLUL
gene_set_query	990	ZNF837	869.3	ARCHS4 Coexpression,844;Enrichr Queries,969;GTEx Coexpression,795	TIAM1,SGPL1,H2AFY,FANCD2
gene_set_query	991	ZBTB9	869.3	ARCHS4 Coexpression,1423;Enrichr Queries,467;GTEx Coexpression,718	MAP3K1,ARHGEF3,NABP1,SGK1,SEC23B,TNFRSF21
gene_set_query	992	ZSCAN26	870.5	ARCHS4 Coexpression,749;GTEx Coexpression,992	ARHGEF3,PTBP3
gene_set_query	993	EMX2	871	ARCHS4 Coexpression,761;Enrichr Queries,1083;GTEx Coexpression,769	NRP1,NABP1,SGK1,GPR137B
gene_set_query	994	MTERF4	872	ARCHS4 Coexpression,219;GTEx Coexpression,1525	CD53,PTPRC,BIN2,HCLS1,DAPP1,CD48,STK4,CYTIP,FLI1,CYTH1
gene_set_query	995	POU2F3	872	ARCHS4 Coexpression,1580;Enrichr Queries,470;GTEx Coexpression,566	VAV3,SGPL1,CD36,SGK1,BCAT1,PTGS1
gene_set_query	996	ZSCAN30	872.5	ARCHS4 Coexpression,726;GTEx Coexpression,1019	REL
gene_set_query	997	ZNF493	873	ARCHS4 Coexpression,498;Enrichr Queries,1228;GTEx Coexpression,893	TIAM1,FANCD2,NABP1,PAG1
gene_set_query	998	ZNF843	873	ARCHS4 Coexpression,476;Enrichr Queries,885;GTEx Coexpression,1258	CD4,ARHGEF3,SCIMP,PAG1,RASGRP3
gene_set_query	999	ZNF771	873.7	ARCHS4 Coexpression,538;Enrichr Queries,765;GTEx Coexpression,1318	SLC6A6,HHEX,IRF8,ITGAL,PTBP3
gene_set_query	1000	CDX4	873.7	ARCHS4 Coexpression,760;Enrichr Queries,1222;GTEx Coexpression,639	VAV3,RBM47,MAP3K1,BCAT1
gene_set_query	1001	ZNF681	873.7	ARCHS4 Coexpression,1234;Enrichr Queries,511;GTEx Coexpression,876	DPP4,TIAM1,BLM,DOCK8,PLBD1,IQGAP2
gene_set_query	1002	BARHL2	873.7	ARCHS4 Coexpression,669;Enrichr Queries,1397;GTEx Coexpression,555	TIAM1,UBASH3B
gene_set_query	1003	SIM2	874	ARCHS4 Coexpression,714;Enrichr Queries,1261;GTEx Coexpression,647	SERPINB1,RAP2B,TPM3P9,SGK1
gene_set_query	1004	NKX61	874	ARCHS4 Coexpression,881;GTEx Coexpression,867	NRP2,TNFRSF21
gene_set_query	1005	MYNN	874.3	ARCHS4 Coexpression,1548;Enrichr Queries,728;ReMap ChIP-seq,244;GTEx Coexpression,977	LACTB,HLA-DMA,REL,PILRA,ATP2B1,SGK1,CTSB,FTL,PTBP3
gene_set_query	1006	HEY2	874.3	ARCHS4 Coexpression,232;Enrichr Queries,854;GTEx Coexpression,1537	CD53,NRP1,ARHGAP30,FANCD2,DOCK8,RAC2,LAPTM5,HCLS1,CD36,LCP1,SGK1,DOCK2
gene_set_query	1007	FOXL2	874.7	ARCHS4 Coexpression,940;Enrichr Queries,971;GTEx Coexpression,713	DAPK1,SGK1,FLI1
gene_set_query	1008	UBP1	875	ARCHS4 Coexpression,1061;Enrichr Queries,714;GTEx Coexpression,850	COMMD9,MAP3K1,SGK1,EZH2,CTSB
gene_set_query	1009	RHOXF2	875.7	ARCHS4 Coexpression,579;Enrichr Queries,633;GTEx Coexpression,1415	CCR1,MPP1,GLRX,CD36,SGK1,SAMSN1
gene_set_query	1010	FOXB1	876	ARCHS4 Coexpression,858;Enrichr Queries,1399;GTEx Coexpression,371	RASSF2,FANCD2,EPB41L3,SNX10
gene_set_query	1011	FOXR1	876.7	ARCHS4 Coexpression,1395;Enrichr Queries,123;GTEx Coexpression,1112	HCK,BLM,HHEX,ARHGAP30,IPMK,IRF8,TNFSF8,PTPN22,ITGAL
gene_set_query	1012	ZNF705A	876.7	ARCHS4 Coexpression,1161;Enrichr Queries,23;GTEx Coexpression,1446	CD86,NRP1,SELPLG,PLEK,GLRX,IL2RG,CTSS,CXCL16,HHEX,DRAM1,RAC2,NCKAP1L,CD36,CD53,CD163,FCER1G,IL10RA,CD180,LAPTM5,LHFPL2,MPEG1,DAB2,TYROBP,HCLS1,PLIN2,SGK1,MYO1F
gene_set_query	1013	MSANTD3	877	ARCHS4 Coexpression,241;GTEx Coexpression,1513	DAB2,DRAM1,PLAUR,DAPP1,KMO,GLA,SKAP2,PTGS1
gene_set_query	1014	ZFHX2	877	ARCHS4 Coexpression,1009;Enrichr Queries,363;GTEx Coexpression,1259	SLC6A6,NRP1,DOCK4,DAPK1,IQGAP2,SGK1
gene_set_query	1015	ZNF441	877.3	ARCHS4 Coexpression,1091;Enrichr Queries,368;GTEx Coexpression,1173	RNF125,ARHGEF3,PLXNC1,IQGAP2,SGK1,PAG1
gene_set_query	1016	SOX21	877.3	ARCHS4 Coexpression,1177;Enrichr Queries,1046;GTEx Coexpression,409	VAV3,SGPL1,ARAP2,SGK1
gene_set_query	1017	ZNF782	878.7	ARCHS4 Coexpression,665;Enrichr Queries,603;GTEx Coexpression,1368	VAV3,DOCK4,DMXL2,IQGAP2,SIPA1L2
gene_set_query	1018	ZIC5	879.7	ARCHS4 Coexpression,765;Enrichr Queries,1242;GTEx Coexpression,632	TIAM1,UBASH3B,SGK1,BCAT1
gene_set_query	1019	SOX4	880.3	ARCHS4 Coexpression,1282;Enrichr Queries,644;GTEx Coexpression,715	NRP1,LHFPL2,SGK1,GLUL,TNFRSF21
gene_set_query	1020	FOXI3	881	ARCHS4 Coexpression,1458;GTEx Coexpression,304	VAV3,SGPL1,MAP3K1,EZH2
gene_set_query	1021	BARHL1	881	ARCHS4 Coexpression,635;Enrichr Queries,1379;GTEx Coexpression,629	TIAM1,UBASH3B
gene_set_query	1022	GLYR1	882.3	ARCHS4 Coexpression,1258;ReMap ChIP-seq,260;GTEx Coexpression,1129	WARS,TAOK3,CYTH1
gene_set_query	1023	MEF2D	882.7	ARCHS4 Coexpression,304;Enrichr Queries,939;GTEx Coexpression,1405	SLC6A6,ARHGAP30,ITGB2,SGK1,DOCK2,CYTH1,CTSB,MYO1G
gene_set_query	1024	CENPBD1	883	ARCHS4 Coexpression,1251;GTEx Coexpression,515	LACTB,OPN3
gene_set_query	1025	FOXC2	883.3	ARCHS4 Coexpression,450;Enrichr Queries,617;GTEx Coexpression,1583	NRP1,DAB2,PLAUR,SGK1,FLI1
gene_set_query	1026	ZNF202	883.7	ARCHS4 Coexpression,947;Enrichr Queries,419;GTEx Coexpression,1285	HHEX,NABP1,LRRC8D,SGK1,TNFRSF21
gene_set_query	1027	ZFP64	884.3	ARCHS4 Coexpression,623;Enrichr Queries,719;GTEx Coexpression,1311	VAV3,TIAM1,NRP1,SLC6A6,SGK1
gene_set_query	1028	ZNF432	885	ARCHS4 Coexpression,1459;Enrichr Queries,330;GTEx Coexpression,866	NRP1,PLIN2,ATP2B1,BCAT1,SGK1,ZNF267,PAG1
gene_set_query	1029	ZNF519	886.3	ARCHS4 Coexpression,1260;Enrichr Queries,408;GTEx Coexpression,991	TIAM1,BLM,FANCD2,SGK1,SHCBP1,EZH2
gene_set_query	1030	NFIX	887.7	ARCHS4 Coexpression,1470;Enrichr Queries,583;GTEx Coexpression,610	TIAM1,NRP1,DAB2,IQGAP2,SGK1,GLUL
gene_set_query	1031	HOXB1	888.3	ARCHS4 Coexpression,1003;Enrichr Queries,1016;GTEx Coexpression,646	VAV3,SGPL1,FLI1,SKAP2
gene_set_query	1032	ZNF71	890.3	ARCHS4 Coexpression,860;Enrichr Queries,1306;GTEx Coexpression,505	NRP1,RBM47,SERPINB1,CNDP2
gene_set_query	1033	TFDP3	892	ARCHS4 Coexpression,1050;Enrichr Queries,381;GTEx Coexpression,1245	NRP1,PTPRC,IRF8,CD36,MBNL3,FLI1
gene_set_query	1034	MSX2	892.7	ARCHS4 Coexpression,562;Enrichr Queries,888;GTEx Coexpression,1228	NRP1,DAB2,OPN3,ZNF217,SGK1
gene_set_query	1035	AHCTF1	892.7	ARCHS4 Coexpression,740;Enrichr Queries,718;GTEx Coexpression,1220	BAZ1A,ATP2B1,SGK1,EZH2,PTBP3
gene_set_query	1036	SAFB2	893	ARCHS4 Coexpression,331;GTEx Coexpression,1455	ARHGAP30,HCLS1,DOCK2,CYTH1
gene_set_query	1037	FOXJ3	893.7	ARCHS4 Coexpression,836;Enrichr Queries,913;GTEx Coexpression,932	VAV3,TIAM1,ARPC3,CYTH1,PTBP3
gene_set_query	1038	ZNF385B	893.7	ARCHS4 Coexpression,877;Enrichr Queries,366;GTEx Coexpression,1438	VAV3,DPP4,CTSH,CD36,PLXNC1,IQGAP2,SGK1
gene_set_query	1039	NR1I3	893.7	ARCHS4 Coexpression,1135;Enrichr Queries,676;GTEx Coexpression,870	ACSL1,CD36,KMO,SGK1
gene_set_query	1040	TERB1	894	ARCHS4 Coexpression,641;GTEx Coexpression,1147	RASGRP3
gene_set_query	1041	FOXD4	894	ARCHS4 Coexpression,847;Enrichr Queries,980;GTEx Coexpression,855	TIAM1,NRP2,IRF8,SGK1
gene_set_query	1042	IRX1	894	ARCHS4 Coexpression,839;Enrichr Queries,1106;GTEx Coexpression,737	NRP1,MAP3K1,SGK1,SIPA1L2
gene_set_query	1043	BAZ2B	894.3	ARCHS4 Coexpression,1193;Enrichr Queries,258;GTEx Coexpression,1232	DMXL2,MYO5A,BAZ1A,ATP2B1,IQGAP2,SIPA1L2,SGK1
gene_set_query	1044	LEUTX	894.3	ARCHS4 Coexpression,1435;Enrichr Queries,1065;GTEx Coexpression,183	BLM,ITGA4,BTK,CD48,PTPN22,LRMP,PLXNC1,SGK1,MYO1G
gene_set_query	1045	TAL2	895.3	ARCHS4 Coexpression,678;Enrichr Queries,889;GTEx Coexpression,1119	IRF8,CD36,PLXNC1,SERINC5
gene_set_query	1046	DOT1L	896	ARCHS4 Coexpression,547;Enrichr Queries,954;GTEx Coexpression,1187	SLC6A6,PLAUR,AMPD3,SGK1,EZH2
gene_set_query	1047	ZNF34	897	ARCHS4 Coexpression,1041;Enrichr Queries,832;GTEx Coexpression,818	ZNF217,SGK1,ZNF267,MPDU1
gene_set_query	1048	ZNF781	897.3	ARCHS4 Coexpression,510;Enrichr Queries,1299;GTEx Coexpression,883	VAV3,TIAM1,FPR3,SGK1
gene_set_query	1049	ZNF561	898.3	ARCHS4 Coexpression,1372;Enrichr Queries,576;GTEx Coexpression,747	RAP2B,MAP3K1,DRAM1,ELMO1,SGK1
gene_set_query	1050	MXD4	899	ARCHS4 Coexpression,1519;Enrichr Queries,345;GTEx Coexpression,833	TIAM1,NRP1,DAB2,GLRX,SGK1,GLUL,CTSB
gene_set_query	1051	NOTO	899.7	ARCHS4 Coexpression,1200;Enrichr Queries,1162;GTEx Coexpression,337	SLC36A1,ACSL5,CALML4,FLI1
gene_set_query	1052	PIN1	900.5	ARCHS4 Coexpression,775;GTEx Coexpression,1026	PTBP3
gene_set_query	1053	TBX18	900.7	ARCHS4 Coexpression,461;Enrichr Queries,777;GTEx Coexpression,1464	NRP1,DAB2,SGK1
gene_set_query	1054	TFDP2	900.7	ARCHS4 Coexpression,503;Enrichr Queries,640;GTEx Coexpression,1559	ACSL1,HEXB,PSAP,SGK1,GLUL,EZH2
gene_set_query	1055	HOXB5	901	ARCHS4 Coexpression,1350;Enrichr Queries,1042;GTEx Coexpression,311	NRP1,PARP4,ACSL5,PRR5L,CALML4,SGK1
gene_set_query	1056	SOX6	901.3	ARCHS4 Coexpression,1371;Enrichr Queries,678;ReMap ChIP-seq,39;GTEx Coexpression,1517	NRP1,ASAH1,C5AR1,FPR3,PIK3CG,HHEX,PLXNC1,GLUL,RNF130,CTSB,CD53,VAV3,RNASET2,LAPTM5,PLAUR,AMPD3,SLC6A6,RAP2B,P2RX4,KLHL6,ZNF217,LCP2,SGK1,FTL,MYO1G
gene_set_query	1057	ZNF417	901.3	ARCHS4 Coexpression,952;Enrichr Queries,899;GTEx Coexpression,853	NRP1,REL,ZNF217,TLR6
gene_set_query	1058	LHX4	901.3	ARCHS4 Coexpression,1335;Enrichr Queries,1247;GTEx Coexpression,122	CD53,FCER1G,SELPLG,SLC31A2,NCF2,SLA,NLRC4,PIK3CG,HCK,BIN2,ALOX5,TBXAS1,PLBD1,HCLS1,TLR6,PLXNC1,LCP1
gene_set_query	1059	ZNF609	901.7	ARCHS4 Coexpression,923;Enrichr Queries,952;GTEx Coexpression,830	COMMD9,MAP3K1,MYO5A,SIPA1L2
gene_set_query	1060	IRX4	902	ARCHS4 Coexpression,1076;Enrichr Queries,1058;GTEx Coexpression,572	VAV3,NRP1,SGPL1,SGK1
gene_set_query	1061	TFAP2B	903.3	ARCHS4 Coexpression,1075;Enrichr Queries,1209;GTEx Coexpression,426	VAV3,SGPL1,MAP3K1,SGK1
gene_set_query	1062	ZNF418	903.3	ARCHS4 Coexpression,1478;Enrichr Queries,410;GTEx Coexpression,822	VAV3,TIAM1,CD36,SIPA1L2,SGK1
gene_set_query	1063	TP73	903.7	ARCHS4 Coexpression,979;Enrichr Queries,1234;GTEx Coexpression,498	VAV3,EZH2
gene_set_query	1064	OLIG3	903.7	ARCHS4 Coexpression,1078;Enrichr Queries,985;GTEx Coexpression,648	VAV3,SGPL1,IRF8,PLXNC1
gene_set_query	1065	ZKSCAN5	904.7	ARCHS4 Coexpression,634;Enrichr Queries,793;GTEx Coexpression,1287	ACSL1,NCKAP1L,SGK1,GLUL
gene_set_query	1066	ZNF408	905.7	ARCHS4 Coexpression,1053;Enrichr Queries,1284;GTEx Coexpression,380	LACTB,SLC31A2,SGK1,ATG7
gene_set_query	1067	ZBTB41	905.7	ARCHS4 Coexpression,631;Enrichr Queries,1132;GTEx Coexpression,954	ATP6V1A,TIAM1,ST8SIA4,ATP2B1
gene_set_query	1068	FOXH1	906.3	ARCHS4 Coexpression,1014;Enrichr Queries,1346;GTEx Coexpression,359	RBM47,ACSL5,CALML4
gene_set_query	1069	ZBTB42	906.5	ARCHS4 Coexpression,792;GTEx Coexpression,1021	ZNF217
gene_set_query	1070	BHLHA15	907	ARCHS4 Coexpression,917;GTEx Coexpression,897	BCAT1
gene_set_query	1071	INSM2	907	ARCHS4 Coexpression,1018;Enrichr Queries,1118;GTEx Coexpression,585	ATP6V1A,ELMO1,MYO5A,PLXNC1
gene_set_query	1072	SP5	907.7	ARCHS4 Coexpression,741;Enrichr Queries,856;GTEx Coexpression,1126	DPP4,NRP1,HHEX,MBNL3
gene_set_query	1073	GTF3A	909	ARCHS4 Coexpression,249;Enrichr Queries,1301;GTEx Coexpression,1177	CD53,CMTM7,ITGA4,H2AFY,ARPC3,RAC2,CYTIP,IL2RG,FTL
gene_set_query	1074	PITX2	909.7	ARCHS4 Coexpression,430;Enrichr Queries,1094;GTEx Coexpression,1205	CD53,DAB2,LAPTM5,HCLS1,SGK1
gene_set_query	1075	ZSCAN22	910	ARCHS4 Coexpression,698;Enrichr Queries,629;GTEx Coexpression,1403	DAPK1,NABP1,SGK1,BCAT1,RASGRP3
gene_set_query	1076	SIX3	912	ARCHS4 Coexpression,602;Enrichr Queries,1384;GTEx Coexpression,750	NABP1,ATP2B1
gene_set_query	1077	SHOX	912.3	ARCHS4 Coexpression,706;Enrichr Queries,1233;GTEx Coexpression,798	NABP1,CD36,FLI1
gene_set_query	1078	ZNF157	912.7	ARCHS4 Coexpression,762;Enrichr Queries,1120;GTEx Coexpression,856	TIAM1,RNF144B,CD36,RASGRP3
gene_set_query	1079	DPF3	914	ARCHS4 Coexpression,1024;Enrichr Queries,314;GTEx Coexpression,1404	NRP1,UBASH3B,PLXNC1,IQGAP2,SIPA1L2,SGK1
gene_set_query	1080	ZSCAN10	914.3	ARCHS4 Coexpression,1030;Enrichr Queries,1064;GTEx Coexpression,649	RBM47,UBASH3B,GLRX,SGK1
gene_set_query	1081	ZNF571	915.7	ARCHS4 Coexpression,480;Enrichr Queries,903;GTEx Coexpression,1364	ST8SIA4,NABP1,SGK1,ZNF267,SERINC5
gene_set_query	1082	ZNF2	916	ARCHS4 Coexpression,909;Enrichr Queries,923	NABP1,SGK1,GLUL
gene_set_query	1083	SKOR1	916.5	ARCHS4 Coexpression,876;GTEx Coexpression,957	TIAM1
gene_set_query	1084	NME2	917	ARCHS4 Coexpression,1156;ReMap ChIP-seq,122;GTEx Coexpression,1473	IFNAR2,PRKCH,DAPP1,KMO,SCIMP,GPR137B,PTBP3,UBASH3B,DMXL2,FAM20A,CYTIP,PAG1
gene_set_query	1085	TCF24	917.3	ARCHS4 Coexpression,1264;Enrichr Queries,471;GTEx Coexpression,1017	DPP4,RBM47,IRF8,SGK1,PLA2G7
gene_set_query	1086	ZNF223	917.7	ARCHS4 Coexpression,1538;Enrichr Queries,165;GTEx Coexpression,1050	MAP3K1,ACSL1,ARHGEF3,DAPP1,LHFPL2,SGK1,GNS,SHCBP1
gene_set_query	1087	HOMEZ	918	ARCHS4 Coexpression,576;Enrichr Queries,712;GTEx Coexpression,1466	ACSL1,ZNF217,SIPA1L2,SGK1,GLUL,RASGRP3
gene_set_query	1088	SNAPC2	918	ARCHS4 Coexpression,1039;GTEx Coexpression,797	NRP2
gene_set_query	1089	PHF1	919.5	ARCHS4 Coexpression,484;GTEx Coexpression,1355	ARHGAP30,CYTH1
gene_set_query	1090	NFATC4	920	ARCHS4 Coexpression,1330;Enrichr Queries,890;GTEx Coexpression,540	TIAM1,NRP1,NRP2,COMMD9,SGK1
gene_set_query	1091	ZNF512B	920.3	ARCHS4 Coexpression,1300;Enrichr Queries,738;GTEx Coexpression,723	NRP1,BLM,IFNGR2,SGK1,SKAP2
gene_set_query	1092	ZNF559	920.3	ARCHS4 Coexpression,1106;Enrichr Queries,844;GTEx Coexpression,811	VAV3,COMMD9,SGK1,CTSB
gene_set_query	1093	ZNF852	921	ARCHS4 Coexpression,1616;GTEx Coexpression,226	ITGA4,REL,CD48,PTPN22,LRMP,STK4
gene_set_query	1094	CXXC4	921.3	ARCHS4 Coexpression,1181;ReMap ChIP-seq,246;GTEx Coexpression,1337	TYROBP,SFMBT2,AMPD3,MPDU1
gene_set_query	1095	ZNF358	922.3	ARCHS4 Coexpression,1550;Enrichr Queries,1057;GTEx Coexpression,160	DENND2D,MAP3K1,FANCD2,ADPGK,ZNF217,BAZ1A,SGK1,SEC23B,EZH2,PTBP3,FTL
gene_set_query	1096	HSF5	923.7	ARCHS4 Coexpression,1062;Enrichr Queries,163;GTEx Coexpression,1546	DPP4,ELMO1,IRF8,PLXNC1,IQGAP2,BCAT1,DOCK2,PLA2G7
gene_set_query	1097	FOXN1	924	ARCHS4 Coexpression,1064;Enrichr Queries,1053;GTEx Coexpression,655	VAV3,SGPL1,SGK1,PTGS1
gene_set_query	1098	SP9	924	ARCHS4 Coexpression,1110;GTEx Coexpression,738	ATP2B1
gene_set_query	1099	ZNF665	924	ARCHS4 Coexpression,718;Enrichr Queries,614;GTEx Coexpression,1440	GLRX,SGK1,CTSS,PTGS1,RASGRP3
gene_set_query	1100	ZFPM2	924.3	ARCHS4 Coexpression,848;Enrichr Queries,1012;GTEx Coexpression,913	TIAM1,NRP1,SGK1
gene_set_query	1101	KLF14	925	ARCHS4 Coexpression,794;Enrichr Queries,1056	GNPTAB,IRF8,FLI1
gene_set_query	1102	ZNF721	926	ARCHS4 Coexpression,1547;Enrichr Queries,601;GTEx Coexpression,630	TIAM1,MYO5A,ZNF217,BAZ1A,SGK1,FTL
gene_set_query	1103	ZNF525	926	ARCHS4 Coexpression,1321;GTEx Coexpression,531	FANCD2,EZH2
gene_set_query	1104	ESRRG	927.3	ARCHS4 Coexpression,943;Enrichr Queries,367;GTEx Coexpression,1472	VAV3,ELMO1,CD36,PLXNC1,IQGAP2,SGK1
gene_set_query	1105	SALL3	927.3	ARCHS4 Coexpression,475;Enrichr Queries,788;GTEx Coexpression,1519	BLM,PLXNC1,SGK1,BCAT1
gene_set_query	1106	ZNF660	927.3	ARCHS4 Coexpression,883;Enrichr Queries,642;GTEx Coexpression,1257	VAV3,MYO5A,PLXNC1,SCIMP,PTGS1
gene_set_query	1107	MGA	927.7	ARCHS4 Coexpression,628;Enrichr Queries,653;GTEx Coexpression,1502	MAP3K1,DMXL2,NABP1,BAZ1A,ATP2B1
gene_set_query	1108	ZNF891	928	ARCHS4 Coexpression,696;GTEx Coexpression,1160	RASGRP3
gene_set_query	1109	ZNF623	928.7	ARCHS4 Coexpression,561;Enrichr Queries,733;GTEx Coexpression,1492	NRP1,ARPC3,ZNF217,SGK1,GLUL,FTL
gene_set_query	1110	EGR4	928.7	ARCHS4 Coexpression,1067;Enrichr Queries,839;GTEx Coexpression,880	TIAM1,PLAUR,IRF8,SGK1
gene_set_query	1111	CENPX	929	GTEx Coexpression,929	MPDU1
gene_set_query	1112	ZNF875	929.3	ARCHS4 Coexpression,1153;Enrichr Queries,388;GTEx Coexpression,1247	VAV3,MYO5A,TPP1,SIPA1L2,CTSB,MPDU1
gene_set_query	1113	PHOX2B	930.7	ARCHS4 Coexpression,1035;Enrichr Queries,1213;GTEx Coexpression,544	NRP2,FLI1,PTGS1
gene_set_query	1114	RHOXF2B	930.7	ARCHS4 Coexpression,569;Enrichr Queries,953;GTEx Coexpression,1270	ALOX5,BTK,NABP1,CD36,SAMSN1
gene_set_query	1115	ZKSCAN8	931	ARCHS4 Coexpression,882;GTEx Coexpression,980	COMMD9,TPP1
gene_set_query	1116	IRX3	931.3	ARCHS4 Coexpression,1071;Enrichr Queries,1102;GTEx Coexpression,621	VAV3,NRP1,MAP3K1,SGK1
gene_set_query	1117	ARGFX	931.3	ARCHS4 Coexpression,1329;Enrichr Queries,144;GTEx Coexpression,1321	VAV3,TIAM1,RAP2B,TNFSF15,SFMBT2,ST8SIA4,HCLS1,BCAT1,PTGS1
gene_set_query	1118	ZNF160	931.7	ARCHS4 Coexpression,953;Enrichr Queries,1033;GTEx Coexpression,809	GSAP,SGK1,PAG1
gene_set_query	1119	ZNF284	932.7	ARCHS4 Coexpression,1510;Enrichr Queries,337;GTEx Coexpression,951	VAV3,RNF144B,FKBP15,ARHGEF3,DDX60L,PAG1,TNFRSF21
gene_set_query	1120	ZNF776	933.7	ARCHS4 Coexpression,752;Enrichr Queries,1068;GTEx Coexpression,981	GIT2,MAP3K1,ZNF267,MPDU1
gene_set_query	1121	ZNF483	934	ARCHS4 Coexpression,789;Enrichr Queries,922;GTEx Coexpression,1091	SFMBT2,MYO5A,IQGAP2,SGK1
gene_set_query	1122	OTX1	934.7	ARCHS4 Coexpression,1178;Enrichr Queries,1184;GTEx Coexpression,442	VAV3,SGPL1,MAP3K1,SGK1
gene_set_query	1123	FOXK2	935	ARCHS4 Coexpression,1182;Enrichr Queries,1152;ReMap ChIP-seq,164;GTEx Coexpression,1242	HLA-DMA,C5AR1,PSAP,ZNF217,FPR3,TPP1,BAZ1A,BCAT1,FTL,MPDU1,EZH2
gene_set_query	1124	ZNF684	935.7	ARCHS4 Coexpression,1320;Enrichr Queries,683;GTEx Coexpression,804	BLM,NABP1,KMO,SGK1,ZNF267
gene_set_query	1125	DLX1	936.7	ARCHS4 Coexpression,1302;Enrichr Queries,818;GTEx Coexpression,690	ATP6V1A,TIAM1,NRP1,SGK1
gene_set_query	1126	GBX2	938.3	Literature ChIP-seq,69;ARCHS4 Coexpression,892;Enrichr Queries,1201;GTEx Coexpression,1591	NRP1,ACSL1,SFMBT2,ELMO1,LCP2,SGK1,SIPA1L2,TNFRSF21
gene_set_query	1127	ZNF778	938.7	ARCHS4 Coexpression,1482;Enrichr Queries,503;GTEx Coexpression,831	LACTB,SLC6A6,NRP1,MYO5A,SGK1,CTSB
gene_set_query	1128	TBX15	939.7	ARCHS4 Coexpression,986;Enrichr Queries,1040;GTEx Coexpression,793	DAB2,GLRX,SGK1
gene_set_query	1129	HES7	939.7	ARCHS4 Coexpression,770;Enrichr Queries,1066;GTEx Coexpression,983	TIAM1,GNPTAB,SGK1,FLI1
gene_set_query	1130	ZNF678	940	ARCHS4 Coexpression,465;Enrichr Queries,1307;GTEx Coexpression,1048	BLM,BCAT1
gene_set_query	1131	ZNF550	942.3	ARCHS4 Coexpression,681;Enrichr Queries,1077;GTEx Coexpression,1069	TPM3P9,SGK1,BCAT1
gene_set_query	1132	ZNF132	942.3	ARCHS4 Coexpression,495;Enrichr Queries,1131;GTEx Coexpression,1201	SGK1,BCAT1,ARHGAP25,SEC23B
gene_set_query	1133	ZNF43	942.7	ARCHS4 Coexpression,1502;Enrichr Queries,546;GTEx Coexpression,780	VAV3,DAB2,FANCD2,IQGAP2,SGK1
gene_set_query	1134	RFX6	944	ARCHS4 Coexpression,1046;Enrichr Queries,1079;GTEx Coexpression,707	DPP4,SGK1,SEC23B
gene_set_query	1135	GTF2IRD2B	944.7	ARCHS4 Coexpression,1425;Enrichr Queries,622;GTEx Coexpression,787	ATP6V1A,NRP1,RNF144B,CD36,SGK1
gene_set_query	1136	KAT7	947.5	ARCHS4 Coexpression,502;GTEx Coexpression,1393	NABP1,RASGRP3
gene_set_query	1137	ARNT2	947.7	ARCHS4 Coexpression,614;Enrichr Queries,1025;GTEx Coexpression,1204	NRP1,MYO5A,SGK1
gene_set_query	1138	ZNF585B	949	ARCHS4 Coexpression,864;Enrichr Queries,669;GTEx Coexpression,1314	VAV3,NRP1,RBM47,SGK1,PAG1
gene_set_query	1139	CRX	949.3	Literature ChIP-seq,113;ARCHS4 Coexpression,1531;Enrichr Queries,1212;GTEx Coexpression,941	MPP1,FCER1G,PLEK,CD48,KMO,PGD,GNS,FLI1,CTSS,MPDU1
gene_set_query	1140	ZNF614	949.5	ARCHS4 Coexpression,595;GTEx Coexpression,1304	TPM3P9
gene_set_query	1141	RAX2	950.7	ARCHS4 Coexpression,1216;Enrichr Queries,414;GTEx Coexpression,1222	RBM47,DAPP1,SGK1,SHCBP1,CTSB
gene_set_query	1142	ZNF260	950.7	ARCHS4 Coexpression,1493;Enrichr Queries,670;GTEx Coexpression,689	DAB2,NABP1,SGK1,GLUL,CXCL16
gene_set_query	1143	ZNF415	952.7	ARCHS4 Coexpression,872;Enrichr Queries,1141;GTEx Coexpression,845	SLC6A6,EPB41L3,SGK1
gene_set_query	1144	HELT	953.3	ARCHS4 Coexpression,1047;Enrichr Queries,1168;GTEx Coexpression,645	VAV3,SGPL1,FLI1
gene_set_query	1145	THRA	954	Literature ChIP-seq,158;ARCHS4 Coexpression,1608;Enrichr Queries,599;GTEx Coexpression,1451	NRP1,SGK1,GLUL,CTSB
gene_set_query	1146	ZNF135	954	ARCHS4 Coexpression,1155;Enrichr Queries,907;GTEx Coexpression,800	LACTB,EPB41L3,ELMO1,PAG1
gene_set_query	1147	TEAD3	954.3	ARCHS4 Coexpression,1254;Enrichr Queries,1235;GTEx Coexpression,374	NRP2,ELMO1,SGK1,PTGS1
gene_set_query	1148	ZNF333	957.3	ARCHS4 Coexpression,1341;Enrichr Queries,379;GTEx Coexpression,1152	TPP1,SIPA1L2,GNS,PAG1,EZH2,CTSB
gene_set_query	1149	MKX	957.7	ARCHS4 Coexpression,468;Enrichr Queries,804;GTEx Coexpression,1601	DPP4,NRP1,DAB2,DRAM1,SGK1
gene_set_query	1150	TEF	957.7	ARCHS4 Coexpression,1507;Enrichr Queries,451;GTEx Coexpression,915	SLC6A6,NRP1,ACSL1,MYO5A,SGK1,GLUL
gene_set_query	1151	ZNF454	957.7	ARCHS4 Coexpression,1175;Enrichr Queries,1333;GTEx Coexpression,365	DENND2D,DAPP1,CYTH1
gene_set_query	1152	BARX1	957.7	ARCHS4 Coexpression,1255;Enrichr Queries,1159;GTEx Coexpression,459	NRP2,TNFRSF21,FLI1
gene_set_query	1153	PAX4	957.7	ARCHS4 Coexpression,1287;Enrichr Queries,1269;GTEx Coexpression,317	ELMO1,ACSL5,PRR5L,CALML4,IQGAP2
gene_set_query	1154	ZNF425	958.7	ARCHS4 Coexpression,1246;Enrichr Queries,685;GTEx Coexpression,945	RNF144B,HLA-DMA,NABP1,SIPA1L2,SGK1
gene_set_query	1155	ZNF554	959.3	ARCHS4 Coexpression,479;Enrichr Queries,1292;GTEx Coexpression,1107	SCIMP,PAG1,RASGRP3
gene_set_query	1156	POU3F4	959.7	ARCHS4 Coexpression,996;Enrichr Queries,1359;GTEx Coexpression,524	DOCK4,ATP2B1
gene_set_query	1157	ZNF524	960	ARCHS4 Coexpression,163;Enrichr Queries,1392;GTEx Coexpression,1325	CD53,SELPLG,NCF2,C5AR1,ITGB2,LAPTM5,PILRA,HCK,TYROBP,ARHGAP30,ALOX5,RAC2,HCLS1,MYO1F,MYO1G
gene_set_query	1158	HSFX1	960	ARCHS4 Coexpression,1059;GTEx Coexpression,861	ZNF217
gene_set_query	1159	ZNF492	961	ARCHS4 Coexpression,1601;GTEx Coexpression,321	ITGA4,FANCD2,SHCBP1,EZH2
gene_set_query	1160	HNF1A	961.7	ARCHS4 Coexpression,1159;Enrichr Queries,840;GTEx Coexpression,886	IRF8,CALML4,KMO,SGK1
gene_set_query	1161	RFX4	962	ARCHS4 Coexpression,767;Enrichr Queries,1024;GTEx Coexpression,1095	PLXNC1,SGK1,PTBP3
gene_set_query	1162	POU3F2	962.3	Literature ChIP-seq,80;ARCHS4 Coexpression,1205;Enrichr Queries,1014;GTEx Coexpression,1550	ATP6V1A,NRP1,CD84,MCTP1,DAPK1,SNX10,PTPN22,BAZ1A,ATP2B1,SAMSN1,DAB2,RAP2B,PTPRC,TAOK3,TFEC,ST8SIA4,REL,ELMO1,CD36,LCP1,SGK1,CYTIP,PAG1
gene_set_query	1163	ZNF830	962.3	ARCHS4 Coexpression,1362;Enrichr Queries,1291;GTEx Coexpression,234	ARHGAP30,BTK,ZNF217,BAZ1A,TLR6,SGK1
gene_set_query	1164	ZNF300	962.7	ARCHS4 Coexpression,1354;Enrichr Queries,822;GTEx Coexpression,712	COMMD9,EPB41L3,SGK1,EZH2
gene_set_query	1165	ZNF714	964	ARCHS4 Coexpression,1612;Enrichr Queries,436;GTEx Coexpression,844	TIAM1,BLM,FANCD2,BCAT1,SHCBP1,EZH2
gene_set_query	1166	ZFP14	965	ARCHS4 Coexpression,1408;Enrichr Queries,346;GTEx Coexpression,1141	DPP4,RASSF2,RNF125,SGK1,GLUL,PAG1
gene_set_query	1167	ZNF316	965.3	ARCHS4 Coexpression,1236;Enrichr Queries,1294;GTEx Coexpression,366	ARHGAP30,FKBP15,ARHGAP25,FTL
gene_set_query	1168	ZNF813	965.5	ARCHS4 Coexpression,1542;GTEx Coexpression,389	PARP4,ITGA4,ZNF217
gene_set_query	1169	ZBTB8A	965.5	ARCHS4 Coexpression,469;GTEx Coexpression,1462	SCIMP,RASGRP3
gene_set_query	1170	EN2	965.7	ARCHS4 Coexpression,1114;Enrichr Queries,1193;GTEx Coexpression,590	TIAM1,UBASH3B,SGK1
gene_set_query	1171	ZNF514	965.7	ARCHS4 Coexpression,1056;Enrichr Queries,558;GTEx Coexpression,1283	MAP3K1,NABP1,SGK1,PAG1
gene_set_query	1172	RFX7	967.7	ARCHS4 Coexpression,580;Enrichr Queries,1116;GTEx Coexpression,1207	MAP3K1,SGK1,FTL,PTBP3
gene_set_query	1173	ZNF311	967.7	ARCHS4 Coexpression,369;Enrichr Queries,964;GTEx Coexpression,1570	NRP1,LAPTM5,HCLS1,SGK1,CYTH1
gene_set_query	1174	CBLL2	967.7	ARCHS4 Coexpression,1162;Enrichr Queries,142;GTEx Coexpression,1599	VAV3,RAP2B,TNFSF15,SFMBT2,CD180,ST8SIA4,CD36,SGK1,BCAT1
gene_set_query	1175	ZFP2	968	ARCHS4 Coexpression,1381;Enrichr Queries,1236;GTEx Coexpression,287	DENND2D,ARPC3,SGK1,MPDU1,PTBP3
gene_set_query	1176	ZNF649	968	ARCHS4 Coexpression,452;Enrichr Queries,1043;GTEx Coexpression,1409	RBM47,RNF125,TPM3P9,BCAT1
gene_set_query	1177	ANHX	970	ARCHS4 Coexpression,925;GTEx Coexpression,1015
gene_set_query	1178	ZNF679	970.7	ARCHS4 Coexpression,1334;Enrichr Queries,67;GTEx Coexpression,1511	VAV3,CD163,ACSL1,DOCK8,DAPP1,PTPN22,SAMSN1,PLA2G7,HCK,EPB41L3,TBXAS1,CD36,SGK1,CPVL
gene_set_query	1179	ZNF860	971.5	ARCHS4 Coexpression,1355;GTEx Coexpression,588	RAP2B,DAPP1
gene_set_query	1180	PRDM12	971.7	ARCHS4 Coexpression,1127;Enrichr Queries,1230;GTEx Coexpression,558	ATP6V1A,MYO5A,PLXNC1
gene_set_query	1181	ZNF541	973	ARCHS4 Coexpression,1209;Enrichr Queries,645;GTEx Coexpression,1065	DPP4,C5AR1,CD36,ITGAL
gene_set_query	1182	LHX2	973.5	ARCHS4 Coexpression,1384;Enrichr Queries,1011;ReMap ChIP-seq,68;GTEx Coexpression,1431	VAV3,NRP1,HEXB,DDX60L,ATP2B1,LIPA,PTBP3,APBB1IP,GPRIN3,DPP4,LACTB,RAP2B,TFEC,ZNF217,NABP1,BCAT1,SGK1,FTL
gene_set_query	1183	ZNF775	973.7	ARCHS4 Coexpression,326;Enrichr Queries,1243;GTEx Coexpression,1352	ARHGAP30,RAC2,SGK1,CYTH1,MYO1G
gene_set_query	1184	HMGA1	974.3	ARCHS4 Coexpression,1192;Enrichr Queries,1081;GTEx Coexpression,650	PLAUR,SHCBP1,EZH2
gene_set_query	1185	PRMT3	975	ARCHS4 Coexpression,675;Enrichr Queries,942;GTEx Coexpression,1308	BLM,SGK1,EZH2
gene_set_query	1186	FOXD4L3	975	ARCHS4 Coexpression,539;Enrichr Queries,1393;GTEx Coexpression,993	CD84,SELPLG,MYO5A
gene_set_query	1187	TFAP4	975.8	ARCHS4 Coexpression,1317;Enrichr Queries,1311;ReMap ChIP-seq,198;GTEx Coexpression,1077	ARHGAP30,RASSF4,PSAP,ITGB2,TPP1,AMPD3,MPDU1,EZH2
gene_set_query	1188	EBF4	976.3	ARCHS4 Coexpression,1517;Enrichr Queries,1048;GTEx Coexpression,364	LACTB,NRP2,HEATR3,PLXNC1,SGK1
gene_set_query	1189	BARX2	977.7	ARCHS4 Coexpression,1037;Enrichr Queries,677;GTEx Coexpression,1219	DPP4,IQGAP2,SGK1,FLI1
gene_set_query	1190	MESP2	979.7	ARCHS4 Coexpression,1267;Enrichr Queries,1289;GTEx Coexpression,383	ATP6V1A,NCEH1,MYO5A,SGK1
gene_set_query	1191	ZNF211	979.7	ARCHS4 Coexpression,1492;Enrichr Queries,725;GTEx Coexpression,722	GIT2,DRAM1,ARHGEF3,SGK1,TNFRSF21
gene_set_query	1192	ZNF835	980.7	ARCHS4 Coexpression,1583;Enrichr Queries,850;GTEx Coexpression,509	DAPK1,SFMBT2,ZNF217,SGK1,PTBP3
gene_set_query	1193	LMX1B	981.3	ARCHS4 Coexpression,955;Enrichr Queries,1375;GTEx Coexpression,614	VAV3,MAP3K1
gene_set_query	1194	ZNF227	981.7	ARCHS4 Coexpression,604;Enrichr Queries,990;GTEx Coexpression,1351	BLM,SGK1,BCAT1
gene_set_query	1195	ZNF512	983.3	ARCHS4 Coexpression,1269;Enrichr Queries,868;GTEx Coexpression,813	COMMD9,MAP3K1,H2AFY,SKAP2
gene_set_query	1196	PAX2	984	ARCHS4 Coexpression,1168;Enrichr Queries,1198;GTEx Coexpression,586	SLC2A9,FLI1,CNDP2
gene_set_query	1197	ZNF737	985.5	ARCHS4 Coexpression,1239;GTEx Coexpression,732	HHEX
gene_set_query	1198	ZNF560	987	ARCHS4 Coexpression,719;Enrichr Queries,1138;GTEx Coexpression,1104	SGPL1,ALOX5,EPB41L3
gene_set_query	1199	ZNF563	987.3	ARCHS4 Coexpression,1130;Enrichr Queries,232;GTEx Coexpression,1600	VAV3,NRP1,RNF144B,DRAM1,IQGAP2,SGK1,PAG1
gene_set_query	1200	KLF17	987.7	ARCHS4 Coexpression,656;Enrichr Queries,800;GTEx Coexpression,1507	NRP1,RNF125,PTPN22,SGK1
gene_set_query	1201	ZNF790	989.3	ARCHS4 Coexpression,1206;Enrichr Queries,726;GTEx Coexpression,1036	VAV3,NRP1,SFMBT2,SGK1
gene_set_query	1202	ZNF213	989.3	ARCHS4 Coexpression,525;Enrichr Queries,1345;GTEx Coexpression,1098	C5AR1,MYO1F
gene_set_query	1203	CXXC1	989.7	ARCHS4 Coexpression,276;Enrichr Queries,1136;GTEx Coexpression,1557	ARHGAP30,RAC2,LAPTM5,HCLS1,SGK1,CYTH1,CTSB,MYO1G
gene_set_query	1204	ZNF148	990.7	ARCHS4 Coexpression,629;Enrichr Queries,914;GTEx Coexpression,1429	MAP3K1,ATP2B1,PTBP3
gene_set_query	1205	ARID3C	991	ARCHS4 Coexpression,1122;GTEx Coexpression,860	KMO
gene_set_query	1206	ZNF7	991.7	ARCHS4 Coexpression,1249;Enrichr Queries,655;GTEx Coexpression,1071	DAPK1,PLIN2,SGK1,TNFRSF21
gene_set_query	1207	NOBOX	992.3	ARCHS4 Coexpression,1092;Enrichr Queries,785;GTEx Coexpression,1100	REL,IRF8,SGK1
gene_set_query	1208	CENPS	992.5	ARCHS4 Coexpression,931;GTEx Coexpression,1054
gene_set_query	1209	DLX2	993	ARCHS4 Coexpression,1288;Enrichr Queries,1087;GTEx Coexpression,604	ATP6V1A,NRP1,SGK1,SHCBP1
gene_set_query	1210	DMRTB1	993	ARCHS4 Coexpression,1215;Enrichr Queries,556;GTEx Coexpression,1208	VAV3,SFMBT2,LAPTM5,SGK1
gene_set_query	1211	NKX12	993.5	ARCHS4 Coexpression,862;GTEx Coexpression,1125	BCAT1
gene_set_query	1212	ATOH7	994.7	ARCHS4 Coexpression,981;Enrichr Queries,1009;GTEx Coexpression,994	MYO5A,PLXNC1,SGK1
gene_set_query	1213	ZSCAN29	995	ARCHS4 Coexpression,1301;Enrichr Queries,533;GTEx Coexpression,1151	MAP3K1,LRRC8D,BAZ1A,SIPA1L2,SGK1
gene_set_query	1214	ZFP90	995.3	ARCHS4 Coexpression,1271;Enrichr Queries,370;GTEx Coexpression,1345	IFNAR2,HHEX,H2AFY,IRF8,SGK1,SKAP2
gene_set_query	1215	FOXJ1	995.7	ARCHS4 Coexpression,1063;Enrichr Queries,837;GTEx Coexpression,1087	NRP1,CALML4,SGK1
gene_set_query	1216	ZNF480	995.7	ARCHS4 Coexpression,1515;Enrichr Queries,488;GTEx Coexpression,984	LACTB,SNX10,IQGAP2,SGK1,ZNF267,PAG1
gene_set_query	1217	ALX1	996	ARCHS4 Coexpression,926;Enrichr Queries,774;GTEx Coexpression,1288	DAB2,SGK1,FLI1
gene_set_query	1218	TCF7L1	996.3	ARCHS4 Coexpression,358;Enrichr Queries,1063;GTEx Coexpression,1568	NRP1,ARHGAP30,RAC2,LCP1,SGK1,DOCK2
gene_set_query	1219	ZNF74	996.7	ARCHS4 Coexpression,777;Enrichr Queries,874;GTEx Coexpression,1339	VAV3,RAP2B,HEXB,EZH2
gene_set_query	1220	TIGD1	997	ARCHS4 Coexpression,660;GTEx Coexpression,1334	REL
gene_set_query	1221	NHLH2	997	ARCHS4 Coexpression,1095;Enrichr Queries,1028;GTEx Coexpression,868	VAV3,TIAM1,NRP1
gene_set_query	1222	PITX3	997.7	ARCHS4 Coexpression,527;Enrichr Queries,996;GTEx Coexpression,1470	MCTP1,SGK1,CPVL,FLI1
gene_set_query	1223	ZNF439	998.3	ARCHS4 Coexpression,1353;Enrichr Queries,110;GTEx Coexpression,1532	VAV3,DPP4,DAB2,RASSF2,RNF125,ST8SIA4,ARHGEF3,SIPA1L2,SGK1,PAG1
gene_set_query	1224	SEBOX	999.5	ARCHS4 Coexpression,1291;Enrichr Queries,708	CD36,SGK1,STK4,GLUL
gene_set_query	1225	CREBZF	1001	ARCHS4 Coexpression,786;Enrichr Queries,1318;GTEx Coexpression,899	COMMD9,NABP1,ZNF217
gene_set_query	1226	HOXC6	1001	ARCHS4 Coexpression,1002;Enrichr Queries,1278;GTEx Coexpression,724	DAB2,SGK1
gene_set_query	1227	ZNF326	1001	ARCHS4 Coexpression,713;Enrichr Queries,1151;GTEx Coexpression,1140	H2AFY,PSAP,EZH2
gene_set_query	1228	ZNF324B	1002	ARCHS4 Coexpression,948;GTEx Coexpression,1055
gene_set_query	1229	FOXD4L1	1003	ARCHS4 Coexpression,1289;Enrichr Queries,789;GTEx Coexpression,930	TIAM1,CD36,IQGAP2,SGK1
gene_set_query	1230	PHOX2A	1005	ARCHS4 Coexpression,930;Enrichr Queries,1388;GTEx Coexpression,696	GNS
gene_set_query	1231	ZFP82	1005	ARCHS4 Coexpression,1592;Enrichr Queries,427;GTEx Coexpression,995	TIAM1,PRKCH,TAOK3,UBASH3B,SGK1,BCAT1
gene_set_query	1232	FOXD1	1006	ARCHS4 Coexpression,1290;GTEx Coexpression,721	OPN3
gene_set_query	1233	GSX2	1007	ARCHS4 Coexpression,1373;Enrichr Queries,1163;GTEx Coexpression,484	ARAP2,GPR137B,FLI1
gene_set_query	1234	NPAS4	1007	ARCHS4 Coexpression,870;Enrichr Queries,1255;GTEx Coexpression,896	TIAM1,SGK1,TNFRSF21
gene_set_query	1235	ZNF625	1010	ARCHS4 Coexpression,1286;Enrichr Queries,1250;GTEx Coexpression,495	VAV3,ITGA4,SHCBP1
gene_set_query	1236	NFX1	1011	ARCHS4 Coexpression,664;Enrichr Queries,1325;GTEx Coexpression,1044	REL,PTBP3
gene_set_query	1237	TLX3	1014	ARCHS4 Coexpression,990;Enrichr Queries,1394;GTEx Coexpression,658	TIAM1,UBASH3B
gene_set_query	1238	TPRX1	1014	ARCHS4 Coexpression,1361;Enrichr Queries,464;GTEx Coexpression,1218	ALOX5,PLBD1,PLXNC1,SGK1,ITGAL
gene_set_query	1239	JRKL	1015	ARCHS4 Coexpression,1089;Enrichr Queries,386;GTEx Coexpression,1569	DPP4,NRP1,BLM,REL,NABP1,SKAP2
gene_set_query	1240	ZNF57	1015	ARCHS4 Coexpression,1465;Enrichr Queries,987;GTEx Coexpression,592	VAV3,SGPL1,SGK1,SAMHD1
gene_set_query	1241	ALX4	1015	ARCHS4 Coexpression,1276;Enrichr Queries,999;GTEx Coexpression,770	MAP3K1,IRF8,FLI1
gene_set_query	1242	ZSCAN2	1016	ARCHS4 Coexpression,1604;Enrichr Queries,668;GTEx Coexpression,775	NRP1,ARAP2,SGK1,PAG1,CYTH1
gene_set_query	1243	TCFL5	1016	ARCHS4 Coexpression,1623;Enrichr Queries,224;GTEx Coexpression,1202	VAV3,TIAM1,RBM47,GLRX,SGK1,BCAT1,TNFRSF21
gene_set_query	1244	ZNF709	1017	ARCHS4 Coexpression,485;Enrichr Queries,1324;GTEx Coexpression,1241	SGPL1,FANCD2,ST8SIA4
gene_set_query	1245	ZNF197	1017	ARCHS4 Coexpression,1539;Enrichr Queries,1220;ReMap ChIP-seq,132;GTEx Coexpression,1178	ASAH1,CD84,FCER1G,MAP3K1,IL10RA,LAPTM5,GNS,PTBP3,ALOX5,SLAMF6,SGK1,RNF130
gene_set_query	1246	ZNF706	1017	ARCHS4 Coexpression,1392;Enrichr Queries,695;GTEx Coexpression,965	SGPL1,SGK1,GLUL,CTSB,FTL
gene_set_query	1247	ZNF146	1018	ARCHS4 Coexpression,526;Enrichr Queries,1252;GTEx Coexpression,1275	BLM,BAZ1A,BCAT1
gene_set_query	1248	GSX1	1018	ARCHS4 Coexpression,1323;Enrichr Queries,967;GTEx Coexpression,765	ATP6V1A,IRF8,FLI1
gene_set_query	1249	TGIF2LX	1018	ARCHS4 Coexpression,567;Enrichr Queries,896;GTEx Coexpression,1592	TFEC,CASP1,IRF8,ATG7,FLI1
gene_set_query	1250	TBX22	1019	ARCHS4 Coexpression,769;Enrichr Queries,1006;GTEx Coexpression,1281	BTK,CD36,BCAT1
gene_set_query	1251	ZNF696	1019	ARCHS4 Coexpression,865;Enrichr Queries,958;GTEx Coexpression,1234	FAM49B,ZNF217,SGK1,SKAP2
gene_set_query	1252	ZNF320	1019	ARCHS4 Coexpression,1273;Enrichr Queries,491;GTEx Coexpression,1294	VAV3,DPP4,SGK1,PAG1,CTSB
gene_set_query	1253	ZSCAN9	1020	ARCHS4 Coexpression,625;GTEx Coexpression,1414	COMMD9
gene_set_query	1254	ARX	1020	ARCHS4 Coexpression,1111;Enrichr Queries,1238;GTEx Coexpression,710	DAPK1,PLXNC1
gene_set_query	1255	HOXB3	1020	ARCHS4 Coexpression,1116;Enrichr Queries,1018;GTEx Coexpression,926	NRP2,SGK1,FLI1
gene_set_query	1256	ZNF497	1020	ARCHS4 Coexpression,912;Enrichr Queries,1376;GTEx Coexpression,773	TIAM1
gene_set_query	1257	FOXE3	1020	ARCHS4 Coexpression,838;Enrichr Queries,1403;GTEx Coexpression,820	BLM,GLUL
gene_set_query	1258	ZNF20	1021	ARCHS4 Coexpression,774;Enrichr Queries,929;GTEx Coexpression,1360	NRP1,PLXNC1,SGK1,RASGRP3
gene_set_query	1259	PRRX2	1021	ARCHS4 Coexpression,646;Enrichr Queries,823;GTEx Coexpression,1595	NRP1,DAB2,SGK1
gene_set_query	1260	GATA5	1022	ARCHS4 Coexpression,300;Enrichr Queries,1190;GTEx Coexpression,1576	DPP4,SLC36A1,SLC7A7,IRF8,ACSL5,CALML4
gene_set_query	1261	ZBTB45	1023	ARCHS4 Coexpression,1054;Enrichr Queries,1271;GTEx Coexpression,743	SGK1,ATG7
gene_set_query	1262	ZNF343	1023	ARCHS4 Coexpression,1119;Enrichr Queries,740;GTEx Coexpression,1210	PRKCH,ACSL1,PTPRJ,PTGS1
gene_set_query	1263	HOXC13	1024	ARCHS4 Coexpression,853;Enrichr Queries,1211;GTEx Coexpression,1008	ZNF217,SGK1
gene_set_query	1264	ASCL5	1025	ARCHS4 Coexpression,1198;GTEx Coexpression,851	BCAT1
gene_set_query	1265	ZNF667	1025	ARCHS4 Coexpression,1316;Enrichr Queries,397;GTEx Coexpression,1361	NRP1,DAPK1,CD36,SGK1,BCAT1
gene_set_query	1266	ZFP91	1025	ARCHS4 Coexpression,799;Enrichr Queries,741;GTEx Coexpression,1535	MAP3K1,ATP2B1,SGK1,PTBP3
gene_set_query	1267	ZBED9	1025	ARCHS4 Coexpression,857;GTEx Coexpression,1193	GNPTAB
gene_set_query	1268	SIX1	1026	ARCHS4 Coexpression,1029;Enrichr Queries,891;GTEx Coexpression,1157	NRP1,DAB2,SGK1
gene_set_query	1269	ZNF44	1026	ARCHS4 Coexpression,1277;Enrichr Queries,510;GTEx Coexpression,1291	DAPK1,IQGAP2,SGK1,SAMHD1,GLUL
gene_set_query	1270	ZNF662	1026	ARCHS4 Coexpression,1524;Enrichr Queries,542;GTEx Coexpression,1013	NRP1,CD36,SGK1,PAG1
gene_set_query	1271	RXRG	1027	ARCHS4 Coexpression,1126;Enrichr Queries,830;GTEx Coexpression,1124	NRP1,CD36,SGK1
gene_set_query	1272	ZNF395	1027	ARCHS4 Coexpression,1333;Enrichr Queries,249;GTEx Coexpression,1498	SLC6A6,PLAUR,PLIN2,GLRX,SGK1,GLUL,TNFRSF21
gene_set_query	1273	PTF1A	1027	ARCHS4 Coexpression,743;Enrichr Queries,1387;GTEx Coexpression,952	SERPINB1,BCAT1
gene_set_query	1274	ZNF404	1027	ARCHS4 Coexpression,1328;Enrichr Queries,557;GTEx Coexpression,1197	IQGAP2,SGK1,PAG1,GPR137B
gene_set_query	1275	MYT1L	1029	ARCHS4 Coexpression,784;Enrichr Queries,1298;GTEx Coexpression,1004	ELMO1,MYO5A
gene_set_query	1276	BPTF	1029	ARCHS4 Coexpression,832;GTEx Coexpression,1226	HEXB
gene_set_query	1277	ZNF138	1029	ARCHS4 Coexpression,1566;Enrichr Queries,597;GTEx Coexpression,925	BLM,RNF125,ARAP2,BCAT1,ZNF267
gene_set_query	1278	ZNF596	1030	ARCHS4 Coexpression,1058;Enrichr Queries,926;GTEx Coexpression,1106	NRP1,DDX60L,SGK1
gene_set_query	1279	ZNF648	1030	ARCHS4 Coexpression,1305;Enrichr Queries,948;GTEx Coexpression,837	CD180,LAPTM5,KMO,SIPA1L2
gene_set_query	1280	ZNF629	1031	ARCHS4 Coexpression,1077;Enrichr Queries,623;GTEx Coexpression,1392	SLC6A6,NRP1,SGK1,BCAT1
gene_set_query	1281	GTF2I	1031	ARCHS4 Coexpression,1031
gene_set_query	1282	NKX62	1031	ARCHS4 Coexpression,1594;GTEx Coexpression,468	RASSF2,LRRC8D
gene_set_query	1283	HES2	1031	ARCHS4 Coexpression,1201;Enrichr Queries,1283;GTEx Coexpression,609	VAV3,SGPL1,SGK1
gene_set_query	1284	RXRB	1031	ARCHS4 Coexpression,392;Enrichr Queries,1111;GTEx Coexpression,1590	ARHGAP30,SGK1,CYTH1,MYO1F,CTSB
gene_set_query	1285	SETBP1	1033	ARCHS4 Coexpression,1066;Enrichr Queries,505;GTEx Coexpression,1527	NRP1,DAPK1,PLXNC1,IQGAP2,SGK1
gene_set_query	1286	CDC5L	1033	ARCHS4 Coexpression,645;Enrichr Queries,1351;GTEx Coexpression,1102	GNPTAB
gene_set_query	1287	HOXD11	1033	ARCHS4 Coexpression,1118;Enrichr Queries,979;GTEx Coexpression,1001	NRP2,SGK1,FLI1
gene_set_query	1288	ZNF41	1033	ARCHS4 Coexpression,802;Enrichr Queries,911;GTEx Coexpression,1385	APBB1IP,DMXL2,ZNF217,MBNL3
gene_set_query	1289	ZNF567	1033	ARCHS4 Coexpression,818;Enrichr Queries,784;GTEx Coexpression,1497	NABP1,SGK1,ZNF267,RASGRP3
gene_set_query	1290	OSR2	1033	ARCHS4 Coexpression,520;Enrichr Queries,998;GTEx Coexpression,1582	DPP4,DAB2,DRAM1,SGK1
gene_set_query	1291	TIGD7	1033	ARCHS4 Coexpression,1505;Enrichr Queries,988;GTEx Coexpression,607	VAV3,RNF144B,SGPL1,SGK1
gene_set_query	1292	ZSCAN20	1034	ARCHS4 Coexpression,1012;Enrichr Queries,748;GTEx Coexpression,1343	TIAM1,PTPRJ,SIPA1L2,SGK1
gene_set_query	1293	ZFPM1	1035	ARCHS4 Coexpression,1358;Enrichr Queries,1135;GTEx Coexpression,611	IQGAP2,SGK1,SEC23B
gene_set_query	1294	NKX11	1035	ARCHS4 Coexpression,723;GTEx Coexpression,1347	TLR6
gene_set_query	1295	DEAF1	1035	ARCHS4 Coexpression,1609;Enrichr Queries,1241;ReMap ChIP-seq,205;GTEx Coexpression,1086	SERPINB1,RAP2B,IFI30,IL2RG,SGK1,ZNF267,FTL
gene_set_query	1296	PCGF6	1036	ARCHS4 Coexpression,1416;Enrichr Queries,527;GTEx Coexpression,1165	BLM,FANCD2,BCAT1,SHCBP1,EZH2
gene_set_query	1297	ZNF420	1037	ARCHS4 Coexpression,1479;Enrichr Queries,548;GTEx Coexpression,1084	NRP1,DAPK1,SGK1,ZNF267
gene_set_query	1298	TLX2	1037	ARCHS4 Coexpression,1179;Enrichr Queries,1170;GTEx Coexpression,763	NRP2,FLI1
gene_set_query	1299	ZNF280C	1039	ARCHS4 Coexpression,1525;Enrichr Queries,904;GTEx Coexpression,687	FANCD2,BAZ1A,SGK1,EZH2
gene_set_query	1300	ZFP62	1039	ARCHS4 Coexpression,1556;Enrichr Queries,487;GTEx Coexpression,1074	MAP3K1,NABP1,SGK1,GLUL,PTBP3
gene_set_query	1301	MYF5	1039	ARCHS4 Coexpression,549;Enrichr Queries,1227;GTEx Coexpression,1342	RAP2B,ATP2B1,SGK1
gene_set_query	1302	ZNF19	1039	ARCHS4 Coexpression,1257;Enrichr Queries,820;GTEx Coexpression,1041	NRP1,IQGAP2,SGK1
gene_set_query	1303	DBP	1040	ARCHS4 Coexpression,1195;Enrichr Queries,809;GTEx Coexpression,1116	SGK1,GLUL,PLA2G7
gene_set_query	1304	NKX24	1040	ARCHS4 Coexpression,828;GTEx Coexpression,1252	SCIMP
gene_set_query	1305	ZNF76	1040	ARCHS4 Coexpression,277;Enrichr Queries,1290;GTEx Coexpression,1554	ARHGAP30,RAC2,HCLS1,SGK1,ITGAL,CYTH1,MYO1G
gene_set_query	1306	ZBTB8B	1043	ARCHS4 Coexpression,715;GTEx Coexpression,1370	RASGRP3
gene_set_query	1307	ZNF345	1043	ARCHS4 Coexpression,1332;Enrichr Queries,1266;GTEx Coexpression,532	COMMD9,NCEH1,RNF125
gene_set_query	1308	LIN28A	1044	ARCHS4 Coexpression,763;GTEx Coexpression,1324	BCAT1
gene_set_query	1309	ZNF566	1045	ARCHS4 Coexpression,1413;Enrichr Queries,864;GTEx Coexpression,859	NABP1,SGK1,ZNF267,CXCL16
gene_set_query	1310	FEV	1047	ARCHS4 Coexpression,1225;Enrichr Queries,1191;GTEx Coexpression,725	TPM3P9,FLI1
gene_set_query	1311	ZIM3	1048	ARCHS4 Coexpression,793;Enrichr Queries,1270;GTEx Coexpression,1081	RNF125,CD36
gene_set_query	1312	ZNF286B	1049	ARCHS4 Coexpression,1259;GTEx Coexpression,838	TIAM1
gene_set_query	1313	ZNF772	1049	ARCHS4 Coexpression,1582;Enrichr Queries,384;GTEx Coexpression,1181	VAV3,NRP1,MYO5A,SIPA1L2,SGK1,BCAT1
gene_set_query	1314	SPEN	1050	ARCHS4 Coexpression,1283;GTEx Coexpression,816	COMMD9
gene_set_query	1315	ZNF37A	1051	ARCHS4 Coexpression,728;Enrichr Queries,1309;GTEx Coexpression,1115	REL,BCAT1
gene_set_query	1316	NPAS3	1052	ARCHS4 Coexpression,1173;Enrichr Queries,473;GTEx Coexpression,1509	VAV3,TIAM1,NRP1,ELMO1,PLXNC1
gene_set_query	1317	BHLHA9	1052	ARCHS4 Coexpression,1409;GTEx Coexpression,695	MYO5A
gene_set_query	1318	FEZF1	1054	ARCHS4 Coexpression,1021;Enrichr Queries,1374;GTEx Coexpression,768	ATP6V1A
gene_set_query	1319	CARF	1055	ARCHS4 Coexpression,1324;GTEx Coexpression,786	MPDU1
gene_set_query	1320	FOXP4	1055	ARCHS4 Coexpression,1430;Enrichr Queries,1272;GTEx Coexpression,463	COMMD9,IQGAP2,SGK1
gene_set_query	1321	MBD3	1055	ARCHS4 Coexpression,1245;Enrichr Queries,1349;ReMap ChIP-seq,214;GTEx Coexpression,1412	SLC6A6,FAM49B,ITGB2,PLXNC1,IFI30
gene_set_query	1322	ZNF254	1056	ARCHS4 Coexpression,1508;Enrichr Queries,849;GTEx Coexpression,810	HHEX,ARAP2,ZNF217,SGK1
gene_set_query	1323	ZNF534	1058	ARCHS4 Coexpression,966;GTEx Coexpression,1150
gene_set_query	1324	DMRTC2	1059	ARCHS4 Coexpression,985;Enrichr Queries,1023;GTEx Coexpression,1170	HHEX,IRF8
gene_set_query	1325	ZSCAN5B	1060	ARCHS4 Coexpression,1397;Enrichr Queries,688;GTEx Coexpression,1094	NPL,AOAH,SGK1,MYO1G
gene_set_query	1326	ZNF362	1060	ARCHS4 Coexpression,1516;Enrichr Queries,435;GTEx Coexpression,1230	SLC6A6,NRP1,MAP3K1,SGK1,GLUL
gene_set_query	1327	PA2G4	1061	ARCHS4 Coexpression,1220;GTEx Coexpression,901	EZH2
gene_set_query	1328	ZBED5	1061	ARCHS4 Coexpression,967;GTEx Coexpression,1155
gene_set_query	1329	ZNF446	1062	ARCHS4 Coexpression,1028;Enrichr Queries,853;GTEx Coexpression,1305	RBM47,PGD,STK4
gene_set_query	1330	ZNF823	1062	ARCHS4 Coexpression,1514;Enrichr Queries,529;GTEx Coexpression,1143	MAP3K1,SIPA1L2,SGK1,PAG1,TNFRSF21
gene_set_query	1331	SIX6	1062	ARCHS4 Coexpression,854;Enrichr Queries,974;GTEx Coexpression,1359	PRKCH,BCAT1,FLI1
gene_set_query	1332	ZNF154	1062	ARCHS4 Coexpression,1382;Enrichr Queries,260;GTEx Coexpression,1545	VAV3,TIAM1,ITGA4,ST8SIA4,IRF8,CD36,PLXNC1
gene_set_query	1333	HOXA11	1063	ARCHS4 Coexpression,1143;Enrichr Queries,482;GTEx Coexpression,1564	DPP4,IRF8,SGK1,FLI1,PTGS1
gene_set_query	1334	PAX3	1063	ARCHS4 Coexpression,961;Enrichr Queries,1054;GTEx Coexpression,1175	PLXNC1,FLI1
gene_set_query	1335	ZNF540	1064	ARCHS4 Coexpression,1213;Enrichr Queries,933;GTEx Coexpression,1046	EPB41L3,ARHGEF3,SGK1
gene_set_query	1336	ZNF250	1066	ARCHS4 Coexpression,1439;Enrichr Queries,1074;GTEx Coexpression,685	TIAM1,SGK1,EZH2
gene_set_query	1337	ZMAT4	1067	ARCHS4 Coexpression,1081;Enrichr Queries,1027;GTEx Coexpression,1093	ELMO1,SGK1
gene_set_query	1338	SOHLH2	1068	ARCHS4 Coexpression,1240;Enrichr Queries,479;GTEx Coexpression,1484	VAV3,DPP4,ELMO1,SGK1,BCAT1
gene_set_query	1339	ZNF473	1068	ARCHS4 Coexpression,1146;Enrichr Queries,773;GTEx Coexpression,1286	BLM,SGK1,EZH2
gene_set_query	1340	ZNF816	1069	ARCHS4 Coexpression,1617;GTEx Coexpression,520	P2RX4,ITGA4
gene_set_query	1341	E4F1	1069	Literature ChIP-seq,164;ARCHS4 Coexpression,1228;Enrichr Queries,1320;GTEx Coexpression,1563	EZH2
gene_set_query	1342	ZNF644	1069	ARCHS4 Coexpression,1581;Enrichr Queries,1204;ReMap ChIP-seq,46;GTEx Coexpression,1444	CD84,FCER1G,OPN3,MAP3K1,DAPK1,IL10RA,LAPTM5,FPR3,PTPN22,SLC6A6,P2RX4,PSAP,DMXL2,ZNF217,SLAMF6,SGK1,BCAT1,RNF130,CTSB,FTL,MPDU1
gene_set_query	1343	RHOXF1	1070	ARCHS4 Coexpression,1166;Enrichr Queries,1140;GTEx Coexpression,903	TIAM1,PLAUR,CD36
gene_set_query	1344	CENPB	1072	ARCHS4 Coexpression,1544;Enrichr Queries,1008;GTEx Coexpression,663	RASSF2,SGK1,CTSB
gene_set_query	1345	ZFP37	1075	ARCHS4 Coexpression,1611;Enrichr Queries,575;GTEx Coexpression,1039	TIAM1,NRP1,ARAP2,SGK1
gene_set_query	1346	SOX15	1076	ARCHS4 Coexpression,1172;Enrichr Queries,1069;GTEx Coexpression,987	VAV3,RBM47,SGK1
gene_set_query	1347	THAP7	1076	ARCHS4 Coexpression,993;Enrichr Queries,1340;GTEx Coexpression,895	ACER3
gene_set_query	1348	ZSCAN12	1078	ARCHS4 Coexpression,1590;Enrichr Queries,934;GTEx Coexpression,709	NRP1,COMMD9,SNX10,SGK1
gene_set_query	1349	ZNF551	1078	ARCHS4 Coexpression,1398;Enrichr Queries,1041;GTEx Coexpression,794	TIAM1,MAP3K1,SGK1
gene_set_query	1350	ZNF33A	1079	ARCHS4 Coexpression,1558;Enrichr Queries,1225;GTEx Coexpression,453	GIT2,P2RX4,PTBP3
gene_set_query	1351	NEUROG1	1079	ARCHS4 Coexpression,518;Enrichr Queries,1395;GTEx Coexpression,1323	GPRIN3,EPB41L3
gene_set_query	1352	PRDM9	1080	ARCHS4 Coexpression,1391;Enrichr Queries,523;GTEx Coexpression,1327	VAV3,ST8SIA4,ELMO1,CD36,SGK1
gene_set_query	1353	ZNF136	1082	ARCHS4 Coexpression,1013;Enrichr Queries,781;GTEx Coexpression,1452	ZNF217,ZNF267,PAG1
gene_set_query	1354	UNCX	1083	ARCHS4 Coexpression,1299;Enrichr Queries,1389;GTEx Coexpression,561	TIAM1,UBASH3B
gene_set_query	1355	GBX1	1083	ARCHS4 Coexpression,808;Enrichr Queries,1181;GTEx Coexpression,1261	SFMBT2,IRF8
gene_set_query	1356	EN1	1084	ARCHS4 Coexpression,1145;Enrichr Queries,975;GTEx Coexpression,1133	SGK1,FLI1
gene_set_query	1357	ZNF547	1086	ARCHS4 Coexpression,1357;Enrichr Queries,947;GTEx Coexpression,953	TIAM1,PLIN2,SGK1,ZNF267
gene_set_query	1358	ZNF195	1087	ARCHS4 Coexpression,1504;Enrichr Queries,796;GTEx Coexpression,960	TAOK3,BAZ1A,ZNF267,EZH2
gene_set_query	1359	ZNF627	1087	ARCHS4 Coexpression,1603;Enrichr Queries,316;GTEx Coexpression,1341	VAV3,NRP1,MAP3K1,ZNF217,CD36,SGK1
gene_set_query	1360	ZNF253	1088	ARCHS4 Coexpression,1543;Enrichr Queries,506;GTEx Coexpression,1216	VAV3,RNF125,SNX10,ZNF267,PAG1
gene_set_query	1361	HIC2	1089	ARCHS4 Coexpression,1174;Enrichr Queries,895;GTEx Coexpression,1199	SLC6A6,REL,SGK1
gene_set_query	1362	ZNF573	1090	ARCHS4 Coexpression,1596;Enrichr Queries,402;GTEx Coexpression,1271	VAV3,NRP1,RNF125,IQGAP2,SGK1
gene_set_query	1363	ZNF528	1090	ARCHS4 Coexpression,1210;Enrichr Queries,665;GTEx Coexpression,1396	DPP4,NRP1,SGK1,TNFRSF21
gene_set_query	1364	LHX3	1091	ARCHS4 Coexpression,1038;Enrichr Queries,983;GTEx Coexpression,1251	HHEX,IRF8
gene_set_query	1365	ZNF98	1092	ARCHS4 Coexpression,1407;Enrichr Queries,921;GTEx Coexpression,948	VAV3,BCAT1,IQGAP2,SGK1
gene_set_query	1366	DLX5	1092	ARCHS4 Coexpression,1438;Enrichr Queries,1219;GTEx Coexpression,620	VAV3,SGPL1,SGK1
gene_set_query	1367	PKNOX2	1093	ARCHS4 Coexpression,850;Enrichr Queries,1005;GTEx Coexpression,1425	NRP1,ELMO1,PLA2G7
gene_set_query	1368	HOXD10	1094	ARCHS4 Coexpression,1498;Enrichr Queries,1034;GTEx Coexpression,749	NRP2,SGK1,FLI1
gene_set_query	1369	ZNF599	1095	ARCHS4 Coexpression,1082;Enrichr Queries,706;GTEx Coexpression,1496	NRP1,UBASH3B,SGK1,BCAT1
gene_set_query	1370	ZNF474	1095	ARCHS4 Coexpression,959;Enrichr Queries,766;GTEx Coexpression,1561	CD36,SGK1,CTSS
gene_set_query	1371	CHCHD3	1096	ARCHS4 Coexpression,1113;GTEx Coexpression,1078
gene_set_query	1372	ZNF510	1100	ARCHS4 Coexpression,1079;Enrichr Queries,1188;GTEx Coexpression,1034	MAP3K1
gene_set_query	1373	ZNF821	1101	ARCHS4 Coexpression,982;Enrichr Queries,1155;GTEx Coexpression,1167	RASSF2,SGK1
gene_set_query	1374	ZNF676	1102	ARCHS4 Coexpression,1568;Enrichr Queries,1276;GTEx Coexpression,461	COMMD9,TAOK3,CD36
gene_set_query	1375	ZNF177	1102	ARCHS4 Coexpression,1460;Enrichr Queries,570;GTEx Coexpression,1276	EPB41L3,SGK1,TNFRSF21,CTSB
gene_set_query	1376	PURG	1102	ARCHS4 Coexpression,1238;GTEx Coexpression,966	MYO5A
gene_set_query	1377	SOX30	1103	ARCHS4 Coexpression,1123;Enrichr Queries,759;GTEx Coexpression,1426	IRF8,SGK1,DOCK2
gene_set_query	1378	ZNF442	1103	ARCHS4 Coexpression,1527;Enrichr Queries,301;GTEx Coexpression,1481	NRP1,NABP1,IQGAP2,SGK1,CTSS,RASGRP3
gene_set_query	1379	VSX1	1106	ARCHS4 Coexpression,1102;Enrichr Queries,1380;GTEx Coexpression,836	TIAM1
gene_set_query	1380	TCF15	1106	ARCHS4 Coexpression,1083;Enrichr Queries,684;GTEx Coexpression,1551	NRP1,LAPTM5,CD36,SGK1
gene_set_query	1381	DACH2	1107	ARCHS4 Coexpression,795;Enrichr Queries,1144;GTEx Coexpression,1381	VAV3,ATP6V1A,CD36
gene_set_query	1382	FIGLA	1107	ARCHS4 Coexpression,1346;Enrichr Queries,1175;GTEx Coexpression,801	DAPK1,IRF8
gene_set_query	1383	THYN1	1108	ARCHS4 Coexpression,1157;GTEx Coexpression,1058
gene_set_query	1384	ZNF677	1108	ARCHS4 Coexpression,924;Enrichr Queries,945;GTEx Coexpression,1454	DAPK1,CD36,FLI1
gene_set_query	1385	ZNF853	1111	ARCHS4 Coexpression,1491;GTEx Coexpression,730	ZNF217
gene_set_query	1386	ZSCAN18	1112	ARCHS4 Coexpression,1570;Enrichr Queries,1142;GTEx Coexpression,624	LACTB,ARHGEF3,ZNF217,SGK1
gene_set_query	1387	NEUROD4	1112	ARCHS4 Coexpression,648;Enrichr Queries,1353;GTEx Coexpression,1335	GPRIN3
gene_set_query	1388	ZNF141	1116	ARCHS4 Coexpression,1475;Enrichr Queries,713;GTEx Coexpression,1159	VAV3,RNF125,IQGAP2,ZNF267
gene_set_query	1389	ZNF487	1116	ARCHS4 Coexpression,1445;Enrichr Queries,332;GTEx Coexpression,1572	NRP1,DRAM1,ARHGEF3,LAPTM5,AMPD3,PLXNC1
gene_set_query	1390	ZNF529	1117	ARCHS4 Coexpression,1311;Enrichr Queries,724;GTEx Coexpression,1315	VAV3,MAP3K1,SGK1,BCAT1
gene_set_query	1391	ZNF705E	1119	ARCHS4 Coexpression,1150;GTEx Coexpression,1088
gene_set_query	1392	RORB	1119	ARCHS4 Coexpression,845;Enrichr Queries,1085;GTEx Coexpression,1428	ARAP2,MYO5A,SGK1
gene_set_query	1393	ZNF77	1120	ARCHS4 Coexpression,1530;Enrichr Queries,701;GTEx Coexpression,1128	NRP1,IRF8,SGK1,TNFRSF21
gene_set_query	1394	ZNF469	1121	ARCHS4 Coexpression,1575;GTEx Coexpression,666	OPN3
gene_set_query	1395	ZKSCAN2	1121	ARCHS4 Coexpression,533;Enrichr Queries,1337;GTEx Coexpression,1494	CD53,RAC2
gene_set_query	1396	ZNF883	1124	ARCHS4 Coexpression,1573;GTEx Coexpression,674	ATP2B1
gene_set_query	1397	CAMTA2	1124	ARCHS4 Coexpression,1533;Enrichr Queries,957;GTEx Coexpression,882	MYO5A,ATP2B1,SGK1,CTSB
gene_set_query	1398	ZNF28	1124	ARCHS4 Coexpression,1532;Enrichr Queries,266;GTEx Coexpression,1575	VAV3,RNF144B,MYO5A,DDX60L,SIPA1L2,BCAT1,ZNF267
gene_set_query	1399	DMRT3	1125	ARCHS4 Coexpression,1418;Enrichr Queries,1165;GTEx Coexpression,791	HHEX,FLI1
gene_set_query	1400	ZNF233	1128	ARCHS4 Coexpression,1419;Enrichr Queries,490;GTEx Coexpression,1475	VAV3,EPB41L3,CD36,IQGAP2,BCAT1
gene_set_query	1401	NEUROD6	1128	ARCHS4 Coexpression,1431;Enrichr Queries,1253;GTEx Coexpression,701	NRP1,MYO5A
gene_set_query	1402	ZNF546	1129	ARCHS4 Coexpression,1376;Enrichr Queries,737;GTEx Coexpression,1273	NRP1,REL,PLXNC1,MBNL3
gene_set_query	1403	NKX28	1129	ARCHS4 Coexpression,1140;GTEx Coexpression,1118
gene_set_query	1404	ZNF749	1130	ARCHS4 Coexpression,1247;Enrichr Queries,893;GTEx Coexpression,1250	RNF125,DAPK1,TNFRSF21
gene_set_query	1405	ZNF517	1130	ARCHS4 Coexpression,1243;Enrichr Queries,1356;GTEx Coexpression,792	ZNF217
gene_set_query	1406	ZNF347	1131	ARCHS4 Coexpression,1422;Enrichr Queries,956;GTEx Coexpression,1014	DAB2,SGK1,PAG1
gene_set_query	1407	BAZ2A	1131	ARCHS4 Coexpression,766;Enrichr Queries,1335;GTEx Coexpression,1293	SLC6A6
gene_set_query	1408	DMRTA2	1132	ARCHS4 Coexpression,1025;Enrichr Queries,1371;GTEx Coexpression,999	SERPINB1
gene_set_query	1409	SHOX2	1134	ARCHS4 Coexpression,901;Enrichr Queries,997;GTEx Coexpression,1504	DAB2,SGK1
gene_set_query	1410	ZNF658	1136	ARCHS4 Coexpression,1610;Enrichr Queries,661	DPP4,ACSL1,CD36,SGK1
gene_set_query	1411	TGIF2LY	1136	ARCHS4 Coexpression,517;Enrichr Queries,1404;GTEx Coexpression,1486	CASP1,NLRP3
gene_set_query	1412	THAP6	1136	ARCHS4 Coexpression,1364;Enrichr Queries,876;GTEx Coexpression,1168	MYO5A,NABP1,CTSB
gene_set_query	1413	REPIN1	1136	ARCHS4 Coexpression,1331;Enrichr Queries,835;GTEx Coexpression,1243	SGK1,GLUL,CTSB
gene_set_query	1414	EMX1	1137	ARCHS4 Coexpression,1349;Enrichr Queries,1368;GTEx Coexpression,694	ATP6V1A
gene_set_query	1415	LHX5	1138	ARCHS4 Coexpression,1185;Enrichr Queries,1383;GTEx Coexpression,846	TIAM1
gene_set_query	1416	ZNF620	1138	ARCHS4 Coexpression,1426;Enrichr Queries,936;GTEx Coexpression,1053	RNF144B,BLM,SNX10
gene_set_query	1417	ZNF419	1140	ARCHS4 Coexpression,1319;Enrichr Queries,805;GTEx Coexpression,1295	VAV3,WARS,SGK1
gene_set_query	1418	TBR1	1143	ARCHS4 Coexpression,1370;Enrichr Queries,1354;GTEx Coexpression,704	MYO5A
gene_set_query	1419	FOXG1	1143	ARCHS4 Coexpression,1256;Enrichr Queries,1030;GTEx Coexpression,1144	NRP1,SGK1
gene_set_query	1420	DPF1	1144	ARCHS4 Coexpression,1443;Enrichr Queries,1061;GTEx Coexpression,928	TIAM1,MYO5A,SGK1
gene_set_query	1421	ZNF256	1145	ARCHS4 Coexpression,1484;Enrichr Queries,880;GTEx Coexpression,1070	DAPK1,SIPA1L2,SGK1
gene_set_query	1422	ZNF598	1145	ARCHS4 Coexpression,1105;Enrichr Queries,1310;GTEx Coexpression,1020	SGK1
gene_set_query	1423	NR2C1	1147	ARCHS4 Coexpression,1586;Enrichr Queries,909;GTEx Coexpression,947	NRP1,ARPC3,DAPK1,SGK1
gene_set_query	1424	ZIM2	1148	ARCHS4 Coexpression,1097;Enrichr Queries,739;GTEx Coexpression,1607	VAV3,TIAM1,ELMO1,PLXNC1
gene_set_query	1425	SP8	1148	ARCHS4 Coexpression,1224;Enrichr Queries,1373;GTEx Coexpression,848	SGPL1
gene_set_query	1426	ZNF221	1149	ARCHS4 Coexpression,1584;Enrichr Queries,639;GTEx Coexpression,1223	NRP1,DOCK4,PTPRJ,IQGAP2
gene_set_query	1427	HSFX2	1149	ARCHS4 Coexpression,1149
gene_set_query	1428	TBX1	1149	ARCHS4 Coexpression,1202;Enrichr Queries,1007;GTEx Coexpression,1239	SGK1,FLI1
gene_set_query	1429	ZSCAN21	1151	ARCHS4 Coexpression,1327;Enrichr Queries,1098;GTEx Coexpression,1027	SGK1,EZH2
gene_set_query	1430	ZNF416	1151	ARCHS4 Coexpression,1366;Enrichr Queries,838;GTEx Coexpression,1248	DRAM1,NABP1,SGK1
gene_set_query	1431	SAFB	1152	ARCHS4 Coexpression,896;GTEx Coexpression,1408
gene_set_query	1432	ZNF48	1157	ARCHS4 Coexpression,1090;Enrichr Queries,879;GTEx Coexpression,1501	FAM49B,BLM,ITGAL
gene_set_query	1433	HSFY1	1157	ARCHS4 Coexpression,960;GTEx Coexpression,1354
gene_set_query	1434	ZNF814	1157	ARCHS4 Coexpression,1615;GTEx Coexpression,699	GIT2
gene_set_query	1435	DLX6	1157	ARCHS4 Coexpression,1306;Enrichr Queries,1381;GTEx Coexpression,784	ATP2B1
gene_set_query	1436	PROP1	1159	ARCHS4 Coexpression,1237;Enrichr Queries,972;GTEx Coexpression,1269	IRF8,SGK1
gene_set_query	1437	ZNF527	1161	ARCHS4 Coexpression,1521;Enrichr Queries,810;GTEx Coexpression,1153	RNF125,PLXNC1,SGK1
gene_set_query	1438	TBPL1	1164	ARCHS4 Coexpression,851;GTEx Coexpression,1476	DAPP1
gene_set_query	1439	ZNF569	1164	ARCHS4 Coexpression,1506;Enrichr Queries,585;GTEx Coexpression,1402	DOCK4,DMXL2,MYO5A,SGK1
gene_set_query	1440	CPXCR1	1165	ARCHS4 Coexpression,987;Enrichr Queries,955;GTEx Coexpression,1552	ST8SIA4,ARAP2,CD36
gene_set_query	1441	KLF16	1166	ARCHS4 Coexpression,1403;Enrichr Queries,1304;GTEx Coexpression,790	ATP2B1,SGK1
gene_set_query	1442	FOXN4	1166	ARCHS4 Coexpression,1142;Enrichr Queries,1092;GTEx Coexpression,1265	NRP1,SGK1
gene_set_query	1443	HOXC10	1168	ARCHS4 Coexpression,1183;Enrichr Queries,1240;GTEx Coexpression,1080	SGK1
gene_set_query	1444	ZNF414	1168	ARCHS4 Coexpression,771;Enrichr Queries,1277;GTEx Coexpression,1456	NABP1,SGK1
gene_set_query	1445	FOXC1	1169	ARCHS4 Coexpression,1052;Enrichr Queries,870;GTEx Coexpression,1586	NRP1,DAB2,SGK1
gene_set_query	1446	JRK	1170	ARCHS4 Coexpression,965;GTEx Coexpression,1374
gene_set_query	1447	ZNF3	1171	ARCHS4 Coexpression,1187;Enrichr Queries,1070;GTEx Coexpression,1256	SGK1,GLUL
gene_set_query	1448	ZNF717	1172	ARCHS4 Coexpression,1555;Enrichr Queries,756;GTEx Coexpression,1206	PARP4,DAPK1,SGK1
gene_set_query	1449	ZNF488	1174	ARCHS4 Coexpression,1588;Enrichr Queries,760	VAV3,SGK1,TNFRSF21
gene_set_query	1450	SCRT2	1177	ARCHS4 Coexpression,1285;Enrichr Queries,1358;GTEx Coexpression,888	TIAM1
gene_set_query	1451	FOXL1	1178	ARCHS4 Coexpression,1553;Enrichr Queries,495;GTEx Coexpression,1487	NRP1,UBASH3B,IRF8,SGK1,FLI1
gene_set_query	1452	ZNF184	1179	ARCHS4 Coexpression,1387;Enrichr Queries,703;GTEx Coexpression,1447	MAP3K1,ARHGEF3,SGK1,ZNF267
gene_set_query	1453	ZNF718	1180	ARCHS4 Coexpression,1625;Enrichr Queries,392;GTEx Coexpression,1522	TIAM1,RNF125,UBASH3B,SGK1,BCAT1,PAG1
gene_set_query	1454	ZNF282	1180	ARCHS4 Coexpression,1026;Enrichr Queries,1300;GTEx Coexpression,1214	EZH2
gene_set_query	1455	ZNF433	1181	ARCHS4 Coexpression,1477;Enrichr Queries,582;GTEx Coexpression,1485	DRAM1,NABP1,SIPA1L2,SGK1
gene_set_query	1456	ZNF526	1182	ARCHS4 Coexpression,1488;Enrichr Queries,1321;GTEx Coexpression,736	ATG7,SHCBP1
gene_set_query	1457	FBXL19	1183	ARCHS4 Coexpression,1235;GTEx Coexpression,1130
gene_set_query	1458	GPBP1	1185	ARCHS4 Coexpression,1345;GTEx Coexpression,1024
gene_set_query	1459	SKI	1185	ARCHS4 Coexpression,1541;GTEx Coexpression,828	TIAM1
gene_set_query	1460	FAM200B	1186	ARCHS4 Coexpression,999;GTEx Coexpression,1372
gene_set_query	1461	HES4	1186	ARCHS4 Coexpression,1441;Enrichr Queries,537;GTEx Coexpression,1580	WARS,PLAUR,SGK1,FTL
gene_set_query	1462	ZNF513	1186	ARCHS4 Coexpression,995;Enrichr Queries,1052;GTEx Coexpression,1512	IRF8,STK4
gene_set_query	1463	ZNF555	1187	ARCHS4 Coexpression,1217;Enrichr Queries,951;GTEx Coexpression,1394	VAV3,ZNF217,BCAT1
gene_set_query	1464	POU6F1	1187	ARCHS4 Coexpression,1591;Enrichr Queries,1100;GTEx Coexpression,871	NRP1,MYO5A,SGK1
gene_set_query	1465	ZNF711	1187	ARCHS4 Coexpression,1503;Enrichr Queries,797;GTEx Coexpression,1262	VAV3,NRP1,BCAT1
gene_set_query	1466	SP7	1188	ARCHS4 Coexpression,1565;Enrichr Queries,1239;GTEx Coexpression,759	ELMO1,CD36
gene_set_query	1467	ZNF624	1188	ARCHS4 Coexpression,1561;Enrichr Queries,562;GTEx Coexpression,1441	RNF125,MAP3K1,SGK1,SKAP2
gene_set_query	1468	NANOGNB	1188	ARCHS4 Coexpression,1048;GTEx Coexpression,1328
gene_set_query	1469	SOX8	1192	ARCHS4 Coexpression,1613;Enrichr Queries,1285;GTEx Coexpression,677	SGK1,GPR137B
gene_set_query	1470	SOX12	1194	ARCHS4 Coexpression,904;Enrichr Queries,1119;GTEx Coexpression,1558	SGK1,BCAT1
gene_set_query	1471	ZNF789	1195	ARCHS4 Coexpression,1424;Enrichr Queries,631;GTEx Coexpression,1531	RBM47,FANCD2,GSAP,EZH2
gene_set_query	1472	ZNF235	1200	ARCHS4 Coexpression,1618;Enrichr Queries,918;GTEx Coexpression,1063	DPP4,NRP1,DAPK1
gene_set_query	1473	ZFP41	1200	ARCHS4 Coexpression,1307;Enrichr Queries,1158;GTEx Coexpression,1136	TIAM1,EZH2
gene_set_query	1474	ZNF234	1202	ARCHS4 Coexpression,1296;Enrichr Queries,1114;GTEx Coexpression,1196	RNF125,DDX60L
gene_set_query	1475	MYT1	1204	ARCHS4 Coexpression,1404;Enrichr Queries,1334;GTEx Coexpression,873	TIAM1
gene_set_query	1476	ZNF496	1204	ARCHS4 Coexpression,1203;Enrichr Queries,1107;GTEx Coexpression,1302	SGK1,GLUL
gene_set_query	1477	ZNF773	1205	ARCHS4 Coexpression,1444;Enrichr Queries,1134;GTEx Coexpression,1037	NRP1,SGK1
gene_set_query	1478	DPRX	1205	ARCHS4 Coexpression,1501;Enrichr Queries,559;GTEx Coexpression,1556	TFEC,IRF8,CD36,FLI1
gene_set_query	1479	ZNF574	1205	ARCHS4 Coexpression,1060;Enrichr Queries,1364;GTEx Coexpression,1192
gene_set_query	1480	ZNF735	1206	ARCHS4 Coexpression,1284;GTEx Coexpression,1127
gene_set_query	1481	ZNF133	1206	ARCHS4 Coexpression,779;Enrichr Queries,1352;GTEx Coexpression,1488	SLC6A6
gene_set_query	1482	SPZ1	1208	ARCHS4 Coexpression,970;GTEx Coexpression,1445
gene_set_query	1483	ZNF784	1208	ARCHS4 Coexpression,1389;Enrichr Queries,1174;GTEx Coexpression,1060	SGK1
gene_set_query	1484	MSANTD4	1210	ARCHS4 Coexpression,842;GTEx Coexpression,1578	ATP6V1A
gene_set_query	1485	HOXD9	1211	ARCHS4 Coexpression,897;Enrichr Queries,1196;GTEx Coexpression,1539	FLI1
gene_set_query	1486	ZSCAN1	1211	ARCHS4 Coexpression,933;Enrichr Queries,1313;GTEx Coexpression,1387	SGK1
gene_set_query	1487	SOX3	1214	ARCHS4 Coexpression,1144;Enrichr Queries,1055;GTEx Coexpression,1443	SGK1,EZH2
gene_set_query	1488	CCDC169SOHLH2	1214	ARCHS4 Coexpression,1214
gene_set_query	1489	ZNF385C	1216	ARCHS4 Coexpression,1268;Enrichr Queries,1312;GTEx Coexpression,1068	PTGS1
gene_set_query	1490	PHF20	1217	ARCHS4 Coexpression,1509;Enrichr Queries,750;GTEx Coexpression,1391	NRP1,MYO5A,STK4,GLUL
gene_set_query	1491	GSC2	1218	ARCHS4 Coexpression,1005;Enrichr Queries,1402;GTEx Coexpression,1246
gene_set_query	1492	GLIS2	1218	ARCHS4 Coexpression,1576;Enrichr Queries,842;GTEx Coexpression,1235	NRP1,PLAUR,SGK1
gene_set_query	1493	MAFA	1220	ARCHS4 Coexpression,1001;Enrichr Queries,1251;GTEx Coexpression,1407	SGK1
gene_set_query	1494	ZNF594	1220	ARCHS4 Coexpression,1621;Enrichr Queries,959;GTEx Coexpression,1079	DAPK1,NABP1,SGK1
gene_set_query	1495	ZNF576	1220	ARCHS4 Coexpression,1085;Enrichr Queries,1262;GTEx Coexpression,1313	PLAUR
gene_set_query	1496	HEYL	1221	ARCHS4 Coexpression,1040;Enrichr Queries,1105;GTEx Coexpression,1518	NRP1,LAPTM5
gene_set_query	1497	ZNF777	1221	ARCHS4 Coexpression,1456;Enrichr Queries,1146;GTEx Coexpression,1062	SGK1,EZH2
gene_set_query	1498	ZNF653	1222	ARCHS4 Coexpression,1375;Enrichr Queries,1357;GTEx Coexpression,933	TIAM1
gene_set_query	1499	DRAP1	1223	ARCHS4 Coexpression,1011;Enrichr Queries,1365;GTEx Coexpression,1292
gene_set_query	1500	HDX	1224	ARCHS4 Coexpression,1487;Enrichr Queries,691;GTEx Coexpression,1493	VAV3,WARS,ST8SIA4,RASGRP3
gene_set_query	1501	VAX1	1224	ARCHS4 Coexpression,1065;Enrichr Queries,1180;GTEx Coexpression,1427	FLI1
gene_set_query	1502	DUXA	1225	ARCHS4 Coexpression,1410;Enrichr Queries,660;GTEx Coexpression,1605	RNF125,ARAP2,CD36,IQGAP2
gene_set_query	1503	LMX1A	1228	ARCHS4 Coexpression,1136;Enrichr Queries,1232;GTEx Coexpression,1316	SGK1
gene_set_query	1504	ZNF579	1229	ARCHS4 Coexpression,1227;Enrichr Queries,1189;GTEx Coexpression,1272	FTL
gene_set_query	1505	ZNF511	1231	ARCHS4 Coexpression,1191;Enrichr Queries,1382;GTEx Coexpression,1121
gene_set_query	1506	REXO4	1234	ARCHS4 Coexpression,978;GTEx Coexpression,1489
gene_set_query	1507	L3MBTL1	1235	ARCHS4 Coexpression,1386;GTEx Coexpression,1083
gene_set_query	1508	ZNF705B	1235	ARCHS4 Coexpression,950;GTEx Coexpression,1520
gene_set_query	1509	ZNF142	1237	ARCHS4 Coexpression,1379;Enrichr Queries,1115;GTEx Coexpression,1217	RBM47,SGK1
gene_set_query	1510	ESX1	1237	ARCHS4 Coexpression,1627;Enrichr Queries,764;GTEx Coexpression,1320	SGK1,MBNL3,FLI1
gene_set_query	1511	ZNF543	1238	ARCHS4 Coexpression,1626;Enrichr Queries,1071;GTEx Coexpression,1018	SGK1,ZNF267
gene_set_query	1512	ZNF628	1240	ARCHS4 Coexpression,1152;Enrichr Queries,1332;GTEx Coexpression,1237
gene_set_query	1513	ZNF84	1242	ARCHS4 Coexpression,1367;Enrichr Queries,1010;GTEx Coexpression,1348	DMXL2,ZNF217
gene_set_query	1514	HES6	1243	ARCHS4 Coexpression,1336;Enrichr Queries,1015;GTEx Coexpression,1377	SGK1,EZH2
gene_set_query	1515	ZNF140	1246	ARCHS4 Coexpression,1523;Enrichr Queries,648;GTEx Coexpression,1567	ZNF217,BAZ1A,SGK1,ZNF267
gene_set_query	1516	ZSCAN23	1247	ARCHS4 Coexpression,1572;Enrichr Queries,905;GTEx Coexpression,1264	DAPK1,PLXNC1,PTGS1
gene_set_query	1517	ZBTB12	1247	ARCHS4 Coexpression,915;Enrichr Queries,1256;GTEx Coexpression,1571	SGK1
gene_set_query	1518	MESP1	1248	ARCHS4 Coexpression,1442;Enrichr Queries,1004;GTEx Coexpression,1297	NRP1,HHEX
gene_set_query	1519	THAP5	1248	ARCHS4 Coexpression,1352;Enrichr Queries,1377;GTEx Coexpression,1016
gene_set_query	1520	RBSN	1251	ARCHS4 Coexpression,1068;GTEx Coexpression,1434
gene_set_query	1521	OVOL3	1252	ARCHS4 Coexpression,1308;GTEx Coexpression,1195
gene_set_query	1522	FOXO6	1252	ARCHS4 Coexpression,1190;Enrichr Queries,1282;GTEx Coexpression,1284	SGK1
gene_set_query	1523	ZNF268	1253	ARCHS4 Coexpression,1390;Enrichr Queries,787;GTEx Coexpression,1581	ATP2B1,SGK1,ZNF267
gene_set_query	1524	AHDC1	1253	ARCHS4 Coexpression,1567;Enrichr Queries,1084;GTEx Coexpression,1109	NRP1,SGK1
gene_set_query	1525	ZNF226	1256	ARCHS4 Coexpression,1518;Enrichr Queries,950;GTEx Coexpression,1301	NABP1,GLRX,SGK1
gene_set_query	1526	ZNF17	1258	ARCHS4 Coexpression,1578;Enrichr Queries,858;GTEx Coexpression,1338	ARHGEF3,SGK1,ZNF267
gene_set_query	1527	ZBTB20	1258	ARCHS4 Coexpression,1401;Enrichr Queries,808;GTEx Coexpression,1566	NRP1,DAB2,SGK1
gene_set_query	1528	ZNF485	1261	ARCHS4 Coexpression,1454;Enrichr Queries,1019;GTEx Coexpression,1310	NRP1,SGK1
gene_set_query	1529	POU4F3	1263	ARCHS4 Coexpression,856;Enrichr Queries,1396;GTEx Coexpression,1536	SCIMP
gene_set_query	1530	ZNF470	1266	ARCHS4 Coexpression,1281;Enrichr Queries,1082;GTEx Coexpression,1435	NRP1,RNF125
gene_set_query	1531	THAP3	1268	ARCHS4 Coexpression,1004;Enrichr Queries,1259;GTEx Coexpression,1541	GLUL
gene_set_query	1532	ZNF334	1270	ARCHS4 Coexpression,1562;Enrichr Queries,886;GTEx Coexpression,1363	DPP4,CD36,IQGAP2
gene_set_query	1533	HSF2	1270	ARCHS4 Coexpression,1411;Enrichr Queries,894;GTEx Coexpression,1506	NABP1,SGK1,EZH2
gene_set_query	1534	ZNF225	1271	ARCHS4 Coexpression,1125;GTEx Coexpression,1416
gene_set_query	1535	ALX3	1271	ARCHS4 Coexpression,1219;Enrichr Queries,1176;GTEx Coexpression,1417	FLI1
gene_set_query	1536	ZNF518A	1271	ARCHS4 Coexpression,1599;Enrichr Queries,616;GTEx Coexpression,1598	MAP3K1,DMXL2,BAZ1A,SGK1
gene_set_query	1537	HOXC4	1272	ARCHS4 Coexpression,969;Enrichr Queries,1286;GTEx Coexpression,1560	SGK1
gene_set_query	1538	ONECUT3	1272	ARCHS4 Coexpression,1466;Enrichr Queries,1218;GTEx Coexpression,1131	PLXNC1
gene_set_query	1539	ZNF324	1272	ARCHS4 Coexpression,1363;Enrichr Queries,1322;GTEx Coexpression,1132	SGK1
gene_set_query	1540	ZNF181	1273	ARCHS4 Coexpression,1490;Enrichr Queries,1370;GTEx Coexpression,959	PTBP3
gene_set_query	1541	SRCAP	1274	ARCHS4 Coexpression,945;Enrichr Queries,1329;GTEx Coexpression,1547	SGK1
gene_set_query	1542	CHAMP1	1276	ARCHS4 Coexpression,1186;GTEx Coexpression,1366
gene_set_query	1543	PAX7	1276	ARCHS4 Coexpression,1226;Enrichr Queries,1206;GTEx Coexpression,1397	FLI1
gene_set_query	1544	DBX1	1276	ARCHS4 Coexpression,1197;Enrichr Queries,1378;GTEx Coexpression,1254
gene_set_query	1545	ZNF865	1277	ARCHS4 Coexpression,1343;GTEx Coexpression,1211
gene_set_query	1546	POU6F2	1279	ARCHS4 Coexpression,1032;Enrichr Queries,1316;GTEx Coexpression,1490	ELMO1
gene_set_query	1547	INSM1	1279	ARCHS4 Coexpression,1204;Enrichr Queries,1263;GTEx Coexpression,1371	PLXNC1
gene_set_query	1548	HES5	1279	ARCHS4 Coexpression,1027;Enrichr Queries,1267;GTEx Coexpression,1544	IRF8
gene_set_query	1549	ZNF479	1281	ARCHS4 Coexpression,1499;Enrichr Queries,794;GTEx Coexpression,1549	DPP4,CD36,ZNF267
gene_set_query	1550	ZNF610	1282	ARCHS4 Coexpression,1429;Enrichr Queries,1326;GTEx Coexpression,1090	PAG1
gene_set_query	1551	FERD3L	1285	ARCHS4 Coexpression,984;Enrichr Queries,1391;GTEx Coexpression,1479
gene_set_query	1552	ZNF507	1288	ARCHS4 Coexpression,1393;Enrichr Queries,1207;GTEx Coexpression,1263	NRP1
gene_set_query	1553	ZNF580	1288	ARCHS4 Coexpression,1309;Enrichr Queries,1059;GTEx Coexpression,1495	SGK1,FTL
gene_set_query	1554	YBX2	1290	ARCHS4 Coexpression,1315;Enrichr Queries,1279;GTEx Coexpression,1277	SGK1
gene_set_query	1555	TTF1	1291	ARCHS4 Coexpression,1406;GTEx Coexpression,1176
gene_set_query	1556	TIGD5	1292	ARCHS4 Coexpression,1265;Enrichr Queries,1293;GTEx Coexpression,1317	SGK1
gene_set_query	1557	SKOR2	1293	ARCHS4 Coexpression,1463;GTEx Coexpression,1123
gene_set_query	1558	SCX	1295	ARCHS4 Coexpression,1295
gene_set_query	1559	ZNF768	1295	ARCHS4 Coexpression,1151;Enrichr Queries,1194;GTEx Coexpression,1540	ITGAL
gene_set_query	1560	ZNF705D	1296	ARCHS4 Coexpression,1374;Enrichr Queries,1096;GTEx Coexpression,1418	SGK1,CTSB
gene_set_query	1561	LBX1	1298	ARCHS4 Coexpression,1129;Enrichr Queries,1400;GTEx Coexpression,1365
gene_set_query	1562	SOX1	1299	ARCHS4 Coexpression,1100;Enrichr Queries,1398;GTEx Coexpression,1398
gene_set_query	1563	NKX63	1299	ARCHS4 Coexpression,1622;GTEx Coexpression,976	TIAM1
gene_set_query	1564	FOXS1	1302	ARCHS4 Coexpression,1585;Enrichr Queries,772;GTEx Coexpression,1548	NRP1,PLAUR,SGK1
gene_set_query	1565	ZNF664	1303	ARCHS4 Coexpression,1414;Enrichr Queries,961;GTEx Coexpression,1533	ZNF217,ATP2B1,FTL
gene_set_query	1566	ZNF680	1303	ARCHS4 Coexpression,1528;Enrichr Queries,1103;GTEx Coexpression,1279	MAP3K1,ZNF267
gene_set_query	1567	ZNF501	1304	ARCHS4 Coexpression,1536;Enrichr Queries,1110;GTEx Coexpression,1266	SIPA1L2,SGK1
gene_set_query	1568	YBX1	1305	ARCHS4 Coexpression,1188;Enrichr Queries,1295;GTEx Coexpression,1432	FTL
gene_set_query	1569	ZNF99	1308	ARCHS4 Coexpression,1554;Enrichr Queries,1319;GTEx Coexpression,1051	EPB41L3
gene_set_query	1570	ZNF630	1311	ARCHS4 Coexpression,1139;GTEx Coexpression,1482
gene_set_query	1571	ZNF444	1311	ARCHS4 Coexpression,1513;Enrichr Queries,1237;GTEx Coexpression,1182	FTL
gene_set_query	1572	SNAPC5	1311	ARCHS4 Coexpression,1101;GTEx Coexpression,1521
gene_set_query	1573	HOXC5	1311	ARCHS4 Coexpression,1133;Enrichr Queries,1216;GTEx Coexpression,1584	SGK1
gene_set_query	1574	ZNF728	1313	ARCHS4 Coexpression,1344;GTEx Coexpression,1282
gene_set_query	1575	NR2E1	1313	ARCHS4 Coexpression,1473;Enrichr Queries,1000;GTEx Coexpression,1467	PLXNC1,SGK1
gene_set_query	1576	ZNF354C	1314	ARCHS4 Coexpression,1293;Enrichr Queries,1273;GTEx Coexpression,1376	CD36
gene_set_query	1577	ZNF606	1315	ARCHS4 Coexpression,1292;Enrichr Queries,1302;GTEx Coexpression,1350	VAV3
gene_set_query	1578	POU5F2	1316	ARCHS4 Coexpression,1325;GTEx Coexpression,1307
gene_set_query	1579	ZNF705G	1317	ARCHS4 Coexpression,1099;GTEx Coexpression,1534
gene_set_query	1580	ZNF287	1317	ARCHS4 Coexpression,1347;Enrichr Queries,1258;GTEx Coexpression,1346	SGK1
gene_set_query	1581	ZNF500	1319	ARCHS4 Coexpression,1602;Enrichr Queries,1264;GTEx Coexpression,1092	CTSB
gene_set_query	1582	ZNF829	1320	ARCHS4 Coexpression,1242;Enrichr Queries,1260;GTEx Coexpression,1458	VAV3
gene_set_query	1583	AKAP8L	1321	ARCHS4 Coexpression,1385;Enrichr Queries,1130;GTEx Coexpression,1448	SGK1,CYTH1
gene_set_query	1584	NPAS1	1323	ARCHS4 Coexpression,1310;Enrichr Queries,1221;GTEx Coexpression,1437	SGK1
gene_set_query	1585	WIZ	1324	ARCHS4 Coexpression,1342;Enrichr Queries,1361;GTEx Coexpression,1268
gene_set_query	1586	MTERF3	1325	ARCHS4 Coexpression,1450;GTEx Coexpression,1200
gene_set_query	1587	THAP4	1326	ARCHS4 Coexpression,1207;Enrichr Queries,1257;GTEx Coexpression,1514	SGK1
gene_set_query	1588	ZNF285	1328	ARCHS4 Coexpression,1589;GTEx Coexpression,1066
gene_set_query	1589	FOXR2	1328	ARCHS4 Coexpression,1415;Enrichr Queries,1185;GTEx Coexpression,1384	CD36
gene_set_query	1590	PRR12	1331	ARCHS4 Coexpression,1338;Enrichr Queries,1343;GTEx Coexpression,1312
gene_set_query	1591	ZNF879	1332	ARCHS4 Coexpression,1500;GTEx Coexpression,1164
gene_set_query	1592	EVX2	1335	ARCHS4 Coexpression,1279;Enrichr Queries,1160;GTEx Coexpression,1565	FLI1
gene_set_query	1593	CIC	1336	ARCHS4 Coexpression,1564;Enrichr Queries,1323;GTEx Coexpression,1120	SGK1
gene_set_query	1594	ZNF729	1337	ARCHS4 Coexpression,1396;GTEx Coexpression,1278
gene_set_query	1595	ZNF570	1341	ARCHS4 Coexpression,1537;Enrichr Queries,1348;GTEx Coexpression,1137
gene_set_query	1596	SGSM2	1341	ARCHS4 Coexpression,1520;GTEx Coexpression,1162
gene_set_query	1597	FAM170A	1342	ARCHS4 Coexpression,1467;Enrichr Queries,1089;GTEx Coexpression,1469	CD180,RASGRP3
gene_set_query	1598	ZNF10	1344	ARCHS4 Coexpression,1266;Enrichr Queries,1244;GTEx Coexpression,1523	SGK1
gene_set_query	1599	ZNF451	1345	ARCHS4 Coexpression,1474;Enrichr Queries,1265;GTEx Coexpression,1296	ATP2B1
gene_set_query	1600	HOXC12	1351	ARCHS4 Coexpression,1448;Enrichr Queries,1401;GTEx Coexpression,1203
gene_set_query	1601	TFAP2D	1351	ARCHS4 Coexpression,1169;Enrichr Queries,1369;GTEx Coexpression,1515
gene_set_query	1602	THAP9	1352	ARCHS4 Coexpression,1545;Enrichr Queries,1038;GTEx Coexpression,1474	BLM,ZNF267
gene_set_query	1603	TMF1	1356	ARCHS4 Coexpression,1108;GTEx Coexpression,1604
gene_set_query	1604	ZNF780B	1360	ARCHS4 Coexpression,1263;Enrichr Queries,1347;GTEx Coexpression,1471
gene_set_query	1605	SOHLH1	1366	ARCHS4 Coexpression,1446;Enrichr Queries,1121;GTEx Coexpression,1530	TIAM1,FANCD2
gene_set_query	1606	ZNF621	1378	ARCHS4 Coexpression,1447;Enrichr Queries,1317;GTEx Coexpression,1369	STK4
gene_set_query	1607	MEIS3	1379	ARCHS4 Coexpression,1606;Enrichr Queries,1099;GTEx Coexpression,1433	NRP1,PLAUR
gene_set_query	1608	FIZ1	1380	ARCHS4 Coexpression,1412;Enrichr Queries,1153;GTEx Coexpression,1574	SGK1,GLUL
gene_set_query	1609	HMX1	1385	ARCHS4 Coexpression,1420;Enrichr Queries,1161;GTEx Coexpression,1573	FLI1
gene_set_query	1610	ZNF397	1387	ARCHS4 Coexpression,1383;GTEx Coexpression,1390
gene_set_query	1611	ARHGAP35	1390	ARCHS4 Coexpression,1253;GTEx Coexpression,1526
gene_set_query	1612	ZNF692	1391	ARCHS4 Coexpression,1449;Enrichr Queries,1275;GTEx Coexpression,1450	SGK1
gene_set_query	1613	ZNF428	1393	ARCHS4 Coexpression,1494;Enrichr Queries,1224;GTEx Coexpression,1461	H2AFY
gene_set_query	1614	DBX2	1397	ARCHS4 Coexpression,1614;Enrichr Queries,1076;GTEx Coexpression,1500	GLUL,PLA2G7
gene_set_query	1615	MZF1	1407	ARCHS4 Coexpression,1377;Enrichr Queries,1248;GTEx Coexpression,1596	SGK1
gene_set_query	1616	DMBX1	1416	ARCHS4 Coexpression,1417;Enrichr Queries,1390;GTEx Coexpression,1442
gene_set_query	1617	POU3F3	1423	ARCHS4 Coexpression,1402;Enrichr Queries,1386;GTEx Coexpression,1480
gene_set_query	1618	FEZF2	1426	ARCHS4 Coexpression,1468;Enrichr Queries,1385;GTEx Coexpression,1424
gene_set_query	1619	SCRT1	1434	ARCHS4 Coexpression,1552;Enrichr Queries,1315	PLXNC1
gene_set_query	1620	KCNIP3	1448	ARCHS4 Coexpression,1472;GTEx Coexpression,1423
gene_set_query	1621	MTERF1	1454	ARCHS4 Coexpression,1619;GTEx Coexpression,1289
gene_set_query	1622	ZNF880	1460	ARCHS4 Coexpression,1326;GTEx Coexpression,1593
gene_set_query	1623	OSR1	1470	ARCHS4 Coexpression,1607;GTEx Coexpression,1332
gene_set_query	1624	HSF4	1479	ARCHS4 Coexpression,1571;Enrichr Queries,1288;GTEx Coexpression,1577	SGK1
gene_set_query	1625	TOPORS	1480	ARCHS4 Coexpression,1511;GTEx Coexpression,1449
gene_set_query	1626	FLYWCH1	1481	ARCHS4 Coexpression,1605;GTEx Coexpression,1356
gene_set_query	1627	MSANTD1	1487	ARCHS4 Coexpression,1624;GTEx Coexpression,1349
gene_set_query	1628	AEBP1	1489	ARCHS4 Coexpression,1453;GTEx Coexpression,1524
gene_set_query	1629	GLI4	1509	ARCHS4 Coexpression,1428;GTEx Coexpression,1589
gene_set_query	1630	MYPOP	1561	ARCHS4 Coexpression,1579;GTEx Coexpression,1543
gene_set_query	1631	NACC2	1562	ARCHS4 Coexpression,1569;GTEx Coexpression,1555
gene_set_query	1632	CC2D1A	1568	ARCHS4 Coexpression,1557;GTEx Coexpression,1579
