# Supplementary material for: Integrative single-cell and bulk RNA-seq analyses identify CD4+ T-cell subpopulation infiltration and biomarkers of regulatory T cells involved in mediating the progression of atherosclerotic plaque
Source: Front Immunol. 2025 Jan 17;15:1528475. doi: 10.3389/fimmu.2024.1528475 (PMC11781991; doi:10.3389/fimmu.2024.1528475)
Supplement: Supplementary Table 4 — The GO-BP enrichment analyses of the 120 significantly differential expressed genes. [file Table4.xlsx]

## Sheet: Sheet1
ID	Description	GeneRatio	BgRatio	pvalue	p.adjust	qvalue	geneID	Count
GO:0002181	cytoplasmic translation	16/104	146/18800	1.12051e-16	2.48977e-13	2.23984e-13	RPL10/RPL14/RPL27A/RPL11/RPS11/RPL8/RPL23/RPS7/RPL29/RPL13A/RPS20/RPS16/EIF5/RPL15/RPL7/RPL27	16
GO:0031397	negative regulation of protein ubiquitination	7/104	84/18800	4.12908e-07	0.000313123	0.000281691	RPL11/RPL23/RPS7/RPS20/DNAJA1/HSPA1A/FYN	7
GO:1904667	negative regulation of ubiquitin protein ligase activity	4/104	12/18800	4.22758e-07	0.000313123	0.000281691	RPL11/RPL23/RPS7/RPS20	4
GO:1903321	negative regulation of protein modification by small protein conjugation or removal	7/104	96/18800	1.02926e-06	0.000571756	0.000514361	RPL11/RPL23/RPS7/RPS20/DNAJA1/HSPA1A/FYN	7
GO:0042177	negative regulation of protein catabolic process	7/104	124/18800	5.7286e-06	0.00221718	0.00199461	RPL11/RPL23/RPS7/CST3/RYBP/FYN/SDCBP	7
GO:0051444	negative regulation of ubiquitin-protein transferase activity	4/104	22/18800	5.98699e-06	0.00221718	0.00199461	RPL11/RPL23/RPS7/RPS20	4
GO:2000059	negative regulation of ubiquitin-dependent protein catabolic process	5/104	49/18800	7.39e-06	0.0023458	0.00211032	RPL11/RPL23/RPS7/RYBP/SDCBP	5
GO:1904666	regulation of ubiquitin protein ligase activity	4/104	24/18800	8.62321e-06	0.0023951	0.00215467	RPL11/RPL23/RPS7/RPS20	4
GO:0042176	regulation of protein catabolic process	11/104	395/18800	1.18864e-05	0.00293461	0.00264003	RPL11/HSP90AA1/RPL23/RPS7/APOE/HSPA1A/PSME1/CST3/RYBP/FYN/SDCBP	11
GO:1903362	regulation of cellular protein catabolic process	9/104	258/18800	1.32605e-05	0.00294648	0.0026507	RPL11/HSP90AA1/RPL23/RPS7/APOE/HSPA1A/PSME1/RYBP/SDCBP	9
GO:0051348	negative regulation of transferase activity	9/104	270/18800	1.90222e-05	0.00384249	0.00345677	RPL11/DUSP1/RPL23/RPS7/RPS20/ZFP36/DNAJA1/APOE/GADD45B	9
GO:0031396	regulation of protein ubiquitination	8/104	213/18800	2.41481e-05	0.00447143	0.00402257	RPL11/HSP90AA1/RPL23/RPS7/RPS20/DNAJA1/HSPA1A/FYN	8
GO:1903051	negative regulation of proteolysis involved in cellular protein catabolic process	5/104	65/18800	2.98441e-05	0.00510105	0.00458898	RPL11/RPL23/RPS7/RYBP/SDCBP	5
GO:1903050	regulation of proteolysis involved in cellular protein catabolic process	8/104	223/18800	3.35121e-05	0.00531885	0.00478493	RPL11/RPL23/RPS7/APOE/HSPA1A/PSME1/RYBP/SDCBP	8
GO:0072331	signal transduction by p53 class mediator	7/104	170/18800	4.44337e-05	0.00658211	0.00592137	RPL11/RPL23/RPS7/RPS20/BATF/IFI16/MIF	7
GO:1903320	regulation of protein modification by small protein conjugation or removal	8/104	246/18800	6.70118e-05	0.0088536	0.00796485	RPL11/HSP90AA1/RPL23/RPS7/RPS20/DNAJA1/HSPA1A/FYN	8
GO:1903363	negative regulation of cellular protein catabolic process	5/104	77/18800	6.77368e-05	0.0088536	0.00796485	RPL11/RPL23/RPS7/RYBP/SDCBP	5
GO:0016032	viral process	10/104	418/18800	0.000107662	0.0132902	0.0119561	IFITM1/ZFP36/CCL4/APOE/HSPA1A/IFI16/DYNLT1/ST3GAL1/GTF2B/KPNA2	10
GO:0022613	ribonucleoprotein complex biogenesis	10/104	448/18800	0.000189139	0.0221194	0.0198989	RPL10/RPL14/RPL11/HSP90AA1/RPS7/RPL13A/RPS16/EIF5/RPL7/RPL27	10
GO:0051438	regulation of ubiquitin-protein transferase activity	4/104	56/18800	0.000260208	0.0281451	0.0253198	RPL11/RPL23/RPS7/RPS20	4
GO:1901796	regulation of signal transduction by p53 class mediator	5/104	103/18800	0.00026791	0.0281451	0.0253198	RPL11/RPL23/RPS7/RPS20/MIF	5
GO:0070228	regulation of lymphocyte apoptotic process	4/104	57/18800	0.000278664	0.0281451	0.0253198	CD3G/ST3GAL1/MIF/TSC22D3	4
GO:0001819	positive regulation of cytokine production	10/104	475/18800	0.00030195	0.0283183	0.0254756	IRF1/HSP90AA1/LTB/BATF/ARID5A/CD3E/HSPA1A/IFI16/IL6ST/MIF	10
GO:0042026	protein refolding	3/104	24/18800	0.000305868	0.0283183	0.0254756	HSP90AA1/DNAJA1/HSPA1A	3
GO:2000058	regulation of ubiquitin-dependent protein catabolic process	6/104	166/18800	0.000321726	0.028595	0.0257245	RPL11/RPL23/RPS7/HSPA1A/RYBP/SDCBP	6
GO:0009408	response to heat	5/104	109/18800	0.000348306	0.0297668	0.0267787	HSP90AA1/IGFBP7/DNAJA1/DNAJB6/HSPA1A	5
GO:0009895	negative regulation of catabolic process	8/104	324/18800	0.000438232	0.0360649	0.0324445	RPL11/RPL23/RPS7/ZFP36/CST3/RYBP/FYN/SDCBP	8
GO:1901798	positive regulation of signal transduction by p53 class mediator	3/104	28/18800	0.000487179	0.0379275	0.0341202	RPL23/RPS7/RPS20	3
GO:0009266	response to temperature stimulus	6/104	180/18800	0.000495003	0.0379275	0.0341202	HSP90AA1/FOS/IGFBP7/DNAJA1/DNAJB6/HSPA1A	6
GO:0071559	response to transforming growth factor beta	7/104	258/18800	0.000579129	0.0414308	0.0372718	FOS/ZFP36L2/HSPA1A/SKIL/RUNX3/FYN/SDCBP	7
GO:0030217	T cell differentiation	7/104	263/18800	0.000648736	0.0414308	0.0372718	IRF1/BATF/CD3E/HLA-DRA/ZFP36L2/RUNX3/CD3G	7
GO:0061136	regulation of proteasomal protein catabolic process	6/104	190/18800	0.000657928	0.0414308	0.0372718	RPL11/APOE/HSPA1A/PSME1/RYBP/SDCBP	6
GO:1903131	mononuclear cell differentiation	9/104	433/18800	0.000668856	0.0414308	0.0372718	IRF1/BATF/CD3E/HLA-DRA/ZFP36L2/IFI16/RUNX3/CD3G/ST3GAL1	9
GO:0050821	protein stabilization	6/104	191/18800	0.000676262	0.0414308	0.0372718	RPL11/HSP90AA1/RPL23/RPS7/HSPA1A/UBE2B	6
GO:0031330	negative regulation of cellular catabolic process	7/104	265/18800	0.000678372	0.0414308	0.0372718	RPL11/RPL23/RPS7/ZFP36/CST3/RYBP/SDCBP	7
GO:0042273	ribosomal large subunit biogenesis	4/104	72/18800	0.000681157	0.0414308	0.0372718	RPL10/RPL14/RPL11/RPL7	4
GO:0050867	positive regulation of cell activation	9/104	436/18800	0.000702504	0.0414308	0.0372718	CD3E/HLA-DRA/IGKC/ACTA2/RUNX3/IGLC2/IL6ST/FYN/MIF	9
GO:0035456	response to interferon-beta	3/104	32/18800	0.000725863	0.0414308	0.0372718	IRF1/IFITM1/IFI16	3
GO:0045861	negative regulation of proteolysis	8/104	350/18800	0.000727182	0.0414308	0.0372718	RPL11/RPL23/RPS7/DNAJB6/IFI16/CST3/RYBP/SDCBP	8
GO:0070227	lymphocyte apoptotic process	4/104	75/18800	0.000794611	0.0430989	0.0387724	CD3G/ST3GAL1/MIF/TSC22D3	4
GO:0070229	negative regulation of lymphocyte apoptotic process	3/104	33/18800	0.000795254	0.0430989	0.0387724	ST3GAL1/MIF/TSC22D3	3
