# Supplementary material for: Integrative single-cell and bulk RNA-seq analyses identify CD4+ T-cell subpopulation infiltration and biomarkers of regulatory T cells involved in mediating the progression of atherosclerotic plaque
Source: Front Immunol. 2025 Jan 17;15:1528475. doi: 10.3389/fimmu.2024.1528475 (PMC11781991; doi:10.3389/fimmu.2024.1528475)
Supplement: Supplementary Table 5 — The gene set enrichment analysis (GSEA) of the 120 significantly differential expressed genes. [file Table5.xlsx]

## Sheet: Sheet1
ID	Description	setSize	enrichmentScore	NES	pvalue	p.adjust	qvalues	rank	core_enrichment
GOBP_POSITIVE_REGULATION_OF_NUCLEOBASE_CONTAINING_COMPOUND_METABOLIC_PROCESS	GOBP_POSITIVE_REGULATION_OF_NUCLEOBASE_CONTAINING_COMPOUND_METABOLIC_PROCESS	483	-0.383861	-1.42548	2.89052e-05	0.00712546	0.00562196	652	7334/8031/6047/814/10097/57492/26354/10206/29946/11143/56943/1998/6599/10728/2186/55870/6829/1616/2969/10096/51193/8882/23764/8915/1810/29883/3516/23476/22823/3609/8896/24148/7019/3398/7114/84159/54904/5981/4302/23528/9592/219541/472/7919/10153/84851/4929/5187/55749/4792/10475/23210/8631/5927/81606/54407/51566/23036/494115/8767/7994/5562/4097/5935/4204/7533/6879/6672/54623/7294/84524/64784/10210/…
GOBP_POSITIVE_REGULATION_OF_PROTEIN_METABOLIC_PROCESS	GOBP_POSITIVE_REGULATION_OF_PROTEIN_METABOLIC_PROCESS	382	-0.398956	-1.47574	2.80647e-05	0.00712546	0.00562196	722	51347/6613/10605/9709/7314/7321/54931/5725/8452/30844/93974/5062/114882/170506/7334/26354/1452/23168/1938/11143/6203/4898/219771/1616/10892/8915/9448/4946/54386/9775/23476/22823/894/6154/23043/54904/25897/1509/808/27113/472/7919/23367/836/5252/4792/10519/1982/10142/5879/7128/1847/79142/8767/10054/5562/1453/960/3459/8837/5935/6647/4204/51719/1164/54623/65125/23077/10210/329/27338/1660/51441/7337/8…
GOBP_DEFENSE_RESPONSE	GOBP_DEFENSE_RESPONSE	385	-0.415442	-1.53693	3.49102e-06	0.00712546	0.00562196	575	819/10096/10892/5718/5683/8915/84807/29883/665/3516/23476/10492/3609/2634/7114/5685/10410/60489/26100/203068/103/472/2537/84851/2633/5187/4792/10475/115362/51251/5879/7128/3119/8767/23/960/3459/10383/6647/4204/2597/4068/3115/6672/7294/329/1660/23135/51441/7805/7076/5272/10614/7124/1654/972/3127/1236/3799/9188/6890/3669/91607/1075/3326/9908/5770/9636/54941/58515/6421/80762/3113/7293/7110/3958/3662…
GOBP_DEFENSE_RESPONSE_TO_OTHER_ORGANISM	GOBP_DEFENSE_RESPONSE_TO_OTHER_ORGANISM	298	-0.429904	-1.57865	8.84036e-06	0.00712546	0.00562196	572	10096/10892/5718/5683/8915/29883/665/3516/10492/3609/2634/5685/10410/60489/26100/203068/103/2537/84851/2633/10475/115362/51251/7128/3119/8767/960/3459/10383/2597/4068/3115/6672/7294/329/1660/51441/5272/10614/7124/1654/972/3127/3799/9188/3669/91607/3326/9908/5770/9636/54941/58515/6421/3113/7110/3958/3662/3559/4599/330/4502/3437/23521/3123/6503/27086/56829/5366/348/2534/5966/3428/3122/10865/3538/10…
GOBP_CYTOKINE_PRODUCTION	GOBP_CYTOKINE_PRODUCTION	199	-0.453823	-1.64186	2.10993e-05	0.00712546	0.00562196	389	2633/5187/914/115362/8887/5879/7128/8767/3459/6647/1992/2597/3115/201633/7294/1660/7805/7124/1654/972/1236/9188/1649/3326/9208/9636/54941/58515/80762/5552/4791/3113/468/7430/7110/3662/7528/27250/7133/6095/3091/5142/3123/27086/3572/5966/3428/3304/10538/3303/3320/3659
GOBP_MICROTUBULE_BASED_PROCESS	GOBP_MICROTUBULE_BASED_PROCESS	176	-0.466966	-1.67698	2.20832e-05	0.00712546	0.00562196	799	7175/23499/2647/5108/92558/3837/6867/8481/1263/4000/140735/7314/6047/10097/26258/55870/10096/9126/8882/1778/1072/440270/1729/3315/285331/79441/25897/203068/81565/10519/10142/5879/51566/28989/5562/1453/9611/3925/10671/10383/1107/6647/4204/2597/25978/27436/3799/7415/3192/3622/8655/7756/6421/23011/7430/3895/7110/51119/1647/10376/3091/7320/6993/3301/3304/3303
GOBP_POSITIVE_REGULATION_OF_CYTOKINE_PRODUCTION	GOBP_POSITIVE_REGULATION_OF_CYTOKINE_PRODUCTION	126	-0.495417	-1.73209	2.9044e-05	0.00712546	0.00562196	389	914/115362/8767/3459/6647/2597/3115/201633/7294/1660/7805/7124/1654/972/1236/9188/1649/9208/58515/4791/3113/468/7110/3662/6095/3091/5142/3572/3428/3304/3303/3320/3659
GOBP_RESPONSE_TO_HEAT	GOBP_RESPONSE_TO_HEAT	42	-0.646212	-1.96507	1.26802e-05	0.00712546	0.00562196	799	7175/5903/7266/170506/10294/573/10728/1616/10569/472/5931/10762/3337/6647/7415/3326/51278/10808/10049/3490/3301/3304/3303/3320
GOBP_BONE_MINERALIZATION	GOBP_BONE_MINERALIZATION	11	-0.86356	-2.01835	1.73358e-05	0.00712546	0.00562196	169	9636/5552/468/51119/3091/4256
GOBP_NEUROGENESIS	GOBP_NEUROGENESIS	240	-0.42953	-1.56388	3.87562e-05	0.00839925	0.00662698	978	22803/9043/10678/30011/5781/6711/1977/8826/7532/79048/6259/51399/27257/80709/5583/1499/4690/8678/8766/6774/10890/3845/8428/3309/9948/5578/23499/2647/5108/92558/50807/51347/7314/7873/4049/811/6009/4218/57187/5062/170506/10097/25814/1938/26258/51466/8882/1072/9448/3516/23013/3398/7155/23043/5997/9592/2885/3956/4929/836/399/81565/9046/10519/1982/5879/204851/1453/3925/3459/8837/6647/57142/4204/7533/6…
GOBP_REGULATION_OF_CELL_ACTIVATION	GOBP_REGULATION_OF_CELL_ACTIVATION	156	-0.469165	-1.66436	4.18441e-05	0.00839925	0.00662698	443	2885/472/3956/836/399/914/5879/7128/8767/6647/3115/201633/7294/84524/7805/677/972/1236/1493/1075/7048/58515/80762/3113/7293/3958/3662/10808/3559/8543/7133/6095/29851/8784/3123/64092/864/348/2534/3572/3122/3538/3659/3514
GOBP_POSITIVE_REGULATION_OF_BIOSYNTHETIC_PROCESS	GOBP_POSITIVE_REGULATION_OF_BIOSYNTHETIC_PROCESS	485	-0.382041	-1.41891	5.92239e-05	0.0086399	0.00681686	738	23175/6777/9643/22806/4149/10605/133746/7314/54931/8445/2355/55832/170506/8031/6047/814/10097/57492/26354/10206/29946/1938/11143/10776/56943/6203/1998/6599/10728/2186/55870/6829/1616/2969/10096/51193/8882/23764/8915/1810/9775/29883/3516/23476/22823/6154/3609/8896/24148/7019/3398/7114/84159/54904/5981/4302/23528/9592/219541/472/7919/10153/84851/4929/5187/55749/23367/4792/10475/23210/8631/5927/8160…
GOBP_RESPONSE_TO_BIOTIC_STIMULUS	GOBP_RESPONSE_TO_BIOTIC_STIMULUS	393	-0.393168	-1.45652	6.2608e-05	0.0086399	0.00681686	572	10096/10892/5718/5683/8915/1072/29883/665/3516/3315/10492/3609/2634/5685/10410/60489/26100/203068/10577/103/2537/84851/2633/836/4792/10475/115362/51251/7128/57003/3119/8767/960/3925/3459/10383/4204/2597/4068/3115/6672/54623/7294/329/1660/51441/7805/5996/5272/10614/4953/7124/1654/972/3127/1236/3799/9188/1649/3669/91607/3326/9908/5770/9636/54941/58515/6421/4791/3113/7110/3958/3662/6648/3559/27250/4…
GOBP_IMMUNE_EFFECTOR_PROCESS	GOBP_IMMUNE_EFFECTOR_PROCESS	373	-0.396846	-1.46622	6.04123e-05	0.0086399	0.00681686	579	51646/10096/10892/5718/5683/1778/8915/84807/29883/665/1729/3609/2794/967/10410/5660/60489/203068/10577/1509/2885/103/2537/84851/3956/2633/1522/8895/51251/5879/7128/3119/10109/1508/8767/2956/960/10383/1992/51719/4068/329/71/1660/7805/5272/5908/7124/1654/972/9188/7415/3669/91607/165918/1075/54918/8655/5906/3326/9636/54941/58515/80762/7293/3958/3662/3559/4599/330/55904/7133/6095/2171/6386/3437/3123/…
GOBP_INNATE_IMMUNE_RESPONSE	GOBP_INNATE_IMMUNE_RESPONSE	245	-0.428122	-1.55898	5.74268e-05	0.0086399	0.00681686	572	10096/10892/5718/5683/8915/29883/10492/2634/5685/10410/60489/203068/103/2537/2633/10475/115362/7128/3119/8767/960/3459/10383/2597/4068/3115/6672/7294/329/1660/51441/5272/10614/1654/972/3127/3799/9188/3669/3326/9908/5770/9636/6421/3113/3958/3662/4599/330/4502/3437/23521/3123/6503/56829/348/2534/5966/3428/3122/10865/3538/3320/3659/6351/3514
GOBP_RESPONSE_TO_VIRUS	GOBP_RESPONSE_TO_VIRUS	113	-0.498029	-1.72562	5.84365e-05	0.0086399	0.00681686	561	5683/1072/29883/665/3315/3609/10410/60489/10577/103/2537/84851/2633/51251/7128/3925/3459/329/1660/4953/7124/1654/9188/3669/91607/9636/54941/58515/3559/4599/330/3091/59/3437/56829/5366/3428/3320/3659/6351
GOBP_ADAPTIVE_IMMUNE_RESPONSE	GOBP_ADAPTIVE_IMMUNE_RESPONSE	113	-0.49278	-1.70744	7.5717e-05	0.00928795	0.00732816	394	8631/7128/3119/8767/2956/4068/3115/924/7294/7124/972/3127/1493/6890/165918/1075/54941/80762/4791/3113/3662/7133/6095/3123/64092/2534/3572/3122/3538/10538/3659/3514
GOBP_CELL_GROWTH	GOBP_CELL_GROWTH	91	-0.524505	-1.7747	7.17243e-05	0.00928795	0.00732816	471	5997/7919/5931/81565/10519/984/1982/57142/10425/1027/1654/55602/10507/7048/3326/2803/23011/11214/5515/7528/6386/1032/348/3490/3304/3303/3320
GOBP_POSITIVE_REGULATION_OF_PROTEIN_CATABOLIC_PROCESS	GOBP_POSITIVE_REGULATION_OF_PROTEIN_CATABOLIC_PROCESS	67	-0.558977	-1.81645	8.31972e-05	0.00950447	0.007499	365	1263/6613/9709/93974/1452/4898/4946/25897/7128/1453/7805/10425/25976/1027/7124/7415/1075/80762/51429/7430/29116/7133/4780/348/3304/3303/3320
GOBP_CELLULAR_RESPONSE_TO_HEAT	GOBP_CELLULAR_RESPONSE_TO_HEAT	35	-0.649713	-1.92274	8.60912e-05	0.00950447	0.007499	799	7175/5903/7266/170506/573/10728/1616/10569/472/5931/10762/3337/7415/3326/51278/10808/10049/3304/3303/3320
GOBP_REGULATION_OF_INTRACELLULAR_SIGNAL_TRANSDUCTION	GOBP_REGULATION_OF_INTRACELLULAR_SIGNAL_TRANSDUCTION	406	-0.389386	-1.44199	0.000123567	0.0108598	0.00856837	722	51347/133746/9709/7314/9138/9267/114769/811/6009/8445/5725/8452/114882/170506/7334/92610/10206/55914/55870/389/1616/10892/9938/8915/9448/54386/23476/1108/5922/3315/6154/284996/7114/23043/5997/50650/2885/27113/472/84851/3956/2633/5187/5931/399/4792/10475/116984/10519/81606/5879/7128/1847/10260/8767/7994/204851/57708/5562/9611/960/3925/8661/8837/1107/6647/57142/6879/10342/64784/329/7337/7805/5140/5…
GOBP_CHROMATIN_ORGANIZATION	GOBP_CHROMATIN_ORGANIZATION	222	-0.429878	-1.56072	0.000115654	0.0108598	0.00856837	878	57602/1499/51105/58508/5926/9958/6595/29855/7175/5578/171023/55677/9643/6418/54665/7334/57492/23168/11143/56943/11176/6599/9960/2186/6294/55870/10943/1616/8535/1810/64061/8932/23476/1108/22823/2091/54904/4302/472/5187/5931/5252/221037/23210/3183/5927/284058/7994/57708/10320/28989/144108/5562/9611/7150/1107/4204/6879/11177/54623/23135/29950/51322/8467/6304/10600/3192/165918/3622/6421/1105/3662/559…
GOBP_NEURON_DIFFERENTIATION	GOBP_NEURON_DIFFERENTIATION	198	-0.441272	-1.59552	0.000127878	0.0108598	0.00856837	978	22803/9043/10678/30011/5781/6711/1977/8826/7532/79048/6259/51399/27257/1499/4690/8678/8766/6774/10890/8428/3309/5578/23499/2647/92558/50807/51347/7314/7873/811/4218/57187/5062/170506/10097/25814/26258/51466/8882/1072/9448/3516/3398/7155/23043/5997/9592/2885/3956/4929/836/399/81565/9046/10519/1982/5879/204851/1453/3925/8837/6647/57142/4204/7533/65125/23077/10210/7337/3799/382/7357/378/10507/5906/3…
GOBP_NEGATIVE_REGULATION_OF_MULTICELLULAR_ORGANISMAL_PROCESS	GOBP_NEGATIVE_REGULATION_OF_MULTICELLULAR_ORGANISMAL_PROCESS	174	-0.450897	-1.61726	0.000124026	0.0108598	0.00856837	376	8887/5879/7128/3459/6647/57142/4204/1992/7533/6672/201633/84524/7805/7076/5140/7124/972/1236/1493/1649/1075/10507/7048/3326/9636/54941/476/80762/80223/5552/468/7430/5515/7528/1647/29116/27250/7133/3091/5142/3123/1471/864/348/6993/5966/3659
GOBP_CELLULAR_COMPONENT_MORPHOGENESIS	GOBP_CELLULAR_COMPONENT_MORPHOGENESIS	112	-0.484576	-1.6779	0.000121283	0.0108598	0.00856837	977	9043/10678/30011/5781/6711/8826/6259/29766/1499/8766/10890/9948/5578/23499/6643/51347/7314/4218/5062/170506/10097/51466/1072/9448/7155/23043/2885/4929/399/81565/9046/1982/5879/960/3925/8837/57142/7533/23077/7337/3799/10507/3326/2803/23011/7430/11214/7110/348/6498/2534/6993/3320
GOBP_DEVELOPMENTAL_CELL_GROWTH	GOBP_DEVELOPMENTAL_CELL_GROWTH	35	-0.644421	-1.90708	0.000122129	0.0108598	0.00856837	471	5997/7919/81565/1982/57142/10425/10507/7048/3326/2803/23011/11214/7528/348/3320
GOBP_BIOMINERALIZATION	GOBP_BIOMINERALIZATION	16	-0.756296	-1.91416	0.000138686	0.0113414	0.00894834	169	9636/5552/468/51119/3091/4256
GOBP_REGULATION_OF_PROTEIN_CATABOLIC_PROCESS	GOBP_REGULATION_OF_PROTEIN_CATABOLIC_PROCESS	130	-0.471904	-1.65596	0.000170454	0.0134415	0.0106053	284	9683/51582/7128/1453/23077/7337/51322/7805/10425/7076/25976/1027/4953/7124/7415/1075/3326/80762/51429/7430/7110/29116/7133/4780/6386/1471/348/23429/2534/9349/3304/3303/3320
GOBP_CELL_ACTIVATION	GOBP_CELL_ACTIVATION	414	-0.384764	-1.42494	0.00018705	0.013797	0.0108858	569	10892/5718/5683/1778/8915/84807/8525/3516/1729/3315/81704/967/5660/203068/10577/1509/2885/472/3956/1522/836/8895/399/23210/914/5879/7128/1508/8767/10320/2956/960/3459/10383/6647/1992/51719/3115/924/201633/7294/84524/64784/71/7805/1192/7076/5908/677/7124/1654/972/1236/1493/7415/165918/1075/54918/7048/8655/5906/3326/58515/80762/4791/3113/7293/3958/3662/7528/10808/3559/8543/55904/7133/6095/29851/217…
GOBP_REGULATION_OF_CELLULAR_RESPONSE_TO_HEAT	GOBP_REGULATION_OF_CELLULAR_RESPONSE_TO_HEAT	25	-0.681736	-1.87195	0.000187459	0.013797	0.0108858	799	7175/5903/7266/573/10728/472/10762/3337/3326/51278/10808/10049/3304/3303/3320
GOBP_POSITIVE_REGULATION_OF_PROTEIN_MODIFICATION_PROCESS	GOBP_POSITIVE_REGULATION_OF_PROTEIN_MODIFICATION_PROCESS	232	-0.422234	-1.53781	0.00019502	0.0138905	0.0109595	722	51347/7314/7321/5725/8452/30844/5062/114882/7334/26354/23168/11143/219771/1616/10892/8915/9448/54386/23476/22823/894/23043/54904/808/472/5252/10519/10142/5879/1847/79142/8767/10054/5562/1453/960/6647/4204/51719/1164/54623/65125/23077/10210/329/27338/7337/805/7805/7124/1654/972/1236/7415/10507/7048/3622/5906/3326/5770/374/80762/51429/7316/11214/5515/801/1647/94056/330/55904/8784/6386/4616/3123/253…
GOBP_REGULATION_OF_SYSTEM_PROCESS	GOBP_REGULATION_OF_SYSTEM_PROCESS	59	-0.559729	-1.78463	0.000224874	0.0150461	0.0118713	471	5997/2744/808/7919/51762/10142/6647/4204/7402/805/1075/476/1890/7528/801/114907/7133/483/2171/10659/5142/348/3572
GOBP_MICROTUBULE_POLYMERIZATION	GOBP_MICROTUBULE_POLYMERIZATION	21	-0.706766	-1.89747	0.00021968	0.0150461	0.0118713	399	81565/10142/5879/1453/3925/4204/7756/3304/3303
GOBP_POSITIVE_REGULATION_OF_MOLECULAR_FUNCTION	GOBP_POSITIVE_REGULATION_OF_MOLECULAR_FUNCTION	388	-0.381307	-1.41059	0.000239241	0.0155366	0.0122583	590	389/219771/1616/10892/9938/8915/9448/8525/54386/8932/5922/894/8896/7114/81704/23043/84159/5997/9910/1509/808/27113/84851/4929/10475/81565/116984/10519/9882/3337/10142/1847/8767/5562/2956/3925/8837/6647/51719/1164/65125/7294/64784/10210/27338/1660/805/7805/5996/7124/1654/972/1236/3799/7415/1649/3192/378/10507/7048/8655/5906/3326/9208/5770/374/3336/51429/4791/7316/11214/5515/3662/801/1647/94056/854…
GOBP_REGULATION_OF_PROTEIN_MODIFICATION_PROCESS	GOBP_REGULATION_OF_PROTEIN_MODIFICATION_PROCESS	382	-0.379621	-1.40422	0.000271139	0.0161804	0.0127663	722	51347/79893/9709/7314/7321/6418/5725/8452/30844/5062/114882/7334/26354/23168/11143/10776/219771/1616/819/10892/8915/9448/54386/64061/29883/23476/22823/894/3315/151987/23043/54904/4302/5997/808/85313/103/472/9683/900/836/5252/259282/10519/5927/10142/5879/7128/1847/79142/8767/10054/5562/1453/960/6647/4204/51719/1164/6879/54623/65125/23077/10210/329/27338/7337/29950/805/7805/1027/10614/7124/1654/972…
GOBP_NEGATIVE_REGULATION_OF_BIOSYNTHETIC_PROCESS	GOBP_NEGATIVE_REGULATION_OF_BIOSYNTHETIC_PROCESS	377	-0.382518	-1.41336	0.000266849	0.0161804	0.0127663	1021	10443/22980/3987/2874/256380/64324/80764/3159/9698/10657/2023/7013/79576/57690/7311/23112/1977/4841/3660/2308/571/7091/26137/51592/896/4194/1153/1499/7341/10236/6772/5926/5971/4690/5111/162989/26574/6774/10608/7707/6595/11007/4790/7175/55031/9205/92140/7764/1263/3638/9643/4149/7314/7321/811/6418/8452/3068/170506/94101/115416/23168/11143/11176/9960/2186/10943/6829/1616/51193/8535/1810/64061/9775/2…
GOBP_CELL_CYCLE_PROCESS	GOBP_CELL_CYCLE_PROCESS	379	-0.386415	-1.42832	0.000262287	0.0161804	0.0127663	913	571/51100/7532/55660/896/4194/5496/29766/8379/1499/5111/4926/8678/8766/8454/9101/940/7175/5578/5108/55031/3550/3837/6867/8481/1263/23175/4149/51347/4000/133746/7314/7321/6194/811/6009/54902/8452/6047/10097/91782/5885/10776/51507/389/219771/9232/10096/9126/8882/5718/5683/1778/1072/29883/440270/23476/894/6154/3398/7155/5685/26224/5981/79441/203068/808/472/5931/900/81565/114799/1982/10142/28989/5562…
GOBP_RESPONSE_TO_CALCIUM_ION	GOBP_RESPONSE_TO_CALCIUM_ION	27	0.59293	2.0517	0.00028091	0.0163224	0.0128783	89	2353/1843/3726/10628/360/2354/3727
GOBP_NUCLEAR_TRANSCRIBED_MRNA_CATABOLIC_PROCESS	GOBP_NUCLEAR_TRANSCRIBED_MRNA_CATABOLIC_PROCESS	146	0.308973	1.54357	0.00032395	0.0172196	0.0135862	224	7538/678/9045/6134/6132/6201/6135/10140/6159/6130/6125/6156/6191/6231/6143/6141/6128/6207/51690/6161/6233/6234/6229/9967/6175/7832/6165/6136/6142/6206/6139/6192/255967/6170
GOBP_POSITIVE_REGULATION_OF_INTRACELLULAR_SIGNAL_TRANSDUCTION	GOBP_POSITIVE_REGULATION_OF_INTRACELLULAR_SIGNAL_TRANSDUCTION	233	-0.419494	-1.52744	0.000337294	0.0172196	0.0135862	722	51347/7314/114769/811/6009/5725/114882/170506/7334/92610/10206/55914/389/1616/10892/8915/9448/54386/23476/6154/23043/50650/2885/27113/472/84851/3956/10475/10519/5879/1847/8767/57708/5562/960/8837/6647/57142/10342/329/7337/7805/5908/10614/7124/1654/972/1236/9188/1649/10507/5906/3326/5770/6421/374/80762/7316/11214/1647/27250/330/29851/6386/4616/3123/5366/348/6498/2534/6993/9349/5966/3304/3303/3320/…
GOBP_NEURON_DEVELOPMENT	GOBP_NEURON_DEVELOPMENT	168	-0.438146	-1.57098	0.000342461	0.0172196	0.0135862	1043	9321/54149/6093/27089/5048/9043/10678/30011/5781/6711/8826/79048/6259/51399/1499/4690/8678/8766/10890/8428/3309/5578/23499/2647/92558/50807/51347/7314/7873/4218/57187/5062/170506/10097/25814/26258/51466/8882/1072/9448/7155/23043/5997/2885/3956/4929/836/399/81565/9046/10519/1982/5879/3925/8837/6647/57142/4204/7533/65125/23077/10210/7337/3799/382/7357/378/10507/5906/3326/2803/23011/7430/29116/4780/…
GOBP_REGULATION_OF_LYMPHOCYTE_ACTIVATION	GOBP_REGULATION_OF_LYMPHOCYTE_ACTIVATION	143	-0.457718	-1.62029	0.000310904	0.0172196	0.0135862	443	2885/472/3956/836/399/914/5879/7128/8767/6647/3115/201633/84524/7805/677/972/1236/1493/7048/58515/80762/3113/7293/3958/3662/10808/3559/7133/29851/8784/3123/64092/864/2534/3572/3122/3538/3659/3514
GOBP_POSITIVE_REGULATION_OF_I_KAPPAB_KINASE_NF_KAPPAB_SIGNALING	GOBP_POSITIVE_REGULATION_OF_I_KAPPAB_KINASE_NF_KAPPAB_SIGNALING	61	-0.533308	-1.71309	0.000343145	0.0172196	0.0135862	703	114769/170506/7334/92610/10206/389/10892/8915/54386/23476/84851/3956/10475/8767/57708/8837/10342/329/7124/972/1236/9188/80762/11214/330/3123/2534/5966
GOBP_POSITIVE_REGULATION_OF_RESPONSE_TO_CYTOKINE_STIMULUS	GOBP_POSITIVE_REGULATION_OF_RESPONSE_TO_CYTOKINE_STIMULUS	18	-0.728572	-1.89143	0.000336896	0.0172196	0.0135862	345	8767/7294/1660/7805/972/3091/3304/3303
GOBP_REGULATION_OF_NEURON_PROJECTION_DEVELOPMENT	GOBP_REGULATION_OF_NEURON_PROJECTION_DEVELOPMENT	66	-0.534516	-1.73355	0.00044947	0.022054	0.0174006	914	8826/6259/4690/8766/8428/3309/23499/5062/170506/10097/1072/23043/5997/3956/81565/10519/1982/8837/57142/7533/7337/382/10507/5906/2803/23011/29116/4780/348/6498/2534/6993
GOBP_COTRANSLATIONAL_PROTEIN_TARGETING_TO_MEMBRANE	GOBP_COTRANSLATIONAL_PROTEIN_TARGETING_TO_MEMBRANE	94	0.363622	1.69262	0.000523674	0.0246015	0.0194105	271	9045/6134/6132/6201/6135/6159/6130/6125/6156/6191/6231/6143/6746/6141/6128/6207/6161/6233/6234/6229/6175/6165/6136/6142/6206/6139/6192/6170/6731/6726/6164/6146
GOBP_REGULATION_OF_OXIDATIVE_STRESS_INDUCED_CELL_DEATH	GOBP_REGULATION_OF_OXIDATIVE_STRESS_INDUCED_CELL_DEATH	22	-0.684154	-1.8419	0.000517553	0.0246015	0.0194105	312	3315/6647/6421/468/6648/4780/3091/2534
GOBP_GROWTH	GOBP_GROWTH	160	-0.442127	-1.57369	0.000555785	0.0250444	0.0197599	570	51193/8882/64061/3516/84159/5660/5997/7458/472/7919/5931/81565/10519/984/1982/8837/6647/57142/7294/7337/10425/1027/677/79647/1654/55602/10507/7048/3622/3326/2803/23011/7430/11214/5515/51119/7528/4502/3091/6386/1032/348/3490/3304/3303/3320
GOBP_REGULATION_OF_BIOMINERALIZATION	GOBP_REGULATION_OF_BIOMINERALIZATION	11	-0.799574	-1.86879	0.00055573	0.0250444	0.0197599	169	9636/5552/468/3091/4256
GOBP_REGULATION_OF_T_CELL_ACTIVATION	GOBP_REGULATION_OF_T_CELL_ACTIVATION	110	-0.470371	-1.62863	0.000606353	0.0262658	0.0207237	569	10892/8915/84807/81704/2885/3956/836/399/914/5879/8767/6647/3115/201633/84524/7805/972/1236/1493/7048/58515/80762/3113/3958/3662/10808/3559/7133/29851/8784/3123/864/2534/3572/3122/3659
GOBP_COMPLEMENT_ACTIVATION	GOBP_COMPLEMENT_ACTIVATION	10	-0.803824	-1.85557	0.000606683	0.0262658	0.0207237	10	3538/3514
GOBP_POSITIVE_REGULATION_OF_CATALYTIC_ACTIVITY	GOBP_POSITIVE_REGULATION_OF_CATALYTIC_ACTIVITY	308	-0.392678	-1.44456	0.000683019	0.0284803	0.0224709	612	10294/10728/389/219771/1616/10892/9938/8915/9448/8525/5922/894/7114/81704/23043/5997/9910/1509/808/27113/4929/81565/116984/10519/9882/3337/1847/8767/5562/2956/8837/6647/51719/1164/65125/7294/10210/27338/1660/805/7805/5996/7124/1654/972/1236/7415/3192/378/10507/7048/8655/5906/3326/5770/374/3336/51429/7316/11214/5515/801/1647/94056/8543/64744/483/3091/4616/3123/5366/348/2534/3428/1983/10049/3301/33…
GOBP_POSITIVE_REGULATION_OF_CELLULAR_PROTEIN_CATABOLIC_PROCESS	GOBP_POSITIVE_REGULATION_OF_CELLULAR_PROTEIN_CATABOLIC_PROCESS	47	-0.568072	-1.75779	0.00068363	0.0284803	0.0224709	957	4478/25820/25831/7341/754/1263/6613/9709/93974/1452/25897/7128/1453/7805/10425/7415/1075/7430/4780/348/3304/3303/3320
GOBP_CHROMOSOME_ORGANIZATION	GOBP_CHROMOSOME_ORGANIZATION	349	-0.376508	-1.39214	0.000747194	0.0299964	0.0236671	878	57602/8379/1499/51105/58508/5926/5111/9958/4926/8678/8766/6595/6950/29855/7175/8533/5578/3550/3837/171023/55677/9643/7314/6418/8452/54665/170506/7334/6047/57492/91782/26354/23168/5885/11143/56943/11176/6599/10728/9960/2186/6294/55870/10943/9232/1616/9126/8535/1810/54386/55505/64061/92797/8932/23476/1108/22823/7155/2963/2091/54904/5981/4302/472/5187/5931/5252/221037/23210/114799/3183/5927/284058/7…
GOBP_REGULATORY_T_CELL_DIFFERENTIATION	GOBP_REGULATORY_T_CELL_DIFFERENTIATION	10	-0.797137	-1.84014	0.000736838	0.0299964	0.0236671	211	1493/3559/8784/3123/3122/3659
GOBP_REGULATION_OF_CELLULAR_RESPONSE_TO_STRESS	GOBP_REGULATION_OF_CELLULAR_RESPONSE_TO_STRESS	198	-0.420792	-1.52147	0.00076788	0.0302288	0.0238504	877	7398/3190/9821/4690/5111/6504/754/3845/8428/3309/7175/5903/55031/3638/51347/7266/9709/7873/7334/10097/11143/573/10728/9448/54386/92797/3315/6154/151987/472/7919/5187/10762/81565/3337/54407/8767/9611/960/6647/1660/7124/972/1236/2521/1649/8870/165918/3622/3326/5770/6421/51278/468/7430/6648/1647/10808/27250/4780/3091/23347/6386/4616/1032/5366/6498/2534/10049/3301/3304/3303/3320
GOBP_CELL_PART_MORPHOGENESIS	GOBP_CELL_PART_MORPHOGENESIS	105	-0.470275	-1.61634	0.000780362	0.0302288	0.0238504	977	9043/10678/30011/5781/6711/8826/6259/1499/8766/10890/5578/23499/6643/51347/7314/4218/5062/170506/10097/51466/1072/9448/7155/23043/2885/4929/399/81565/9046/1982/5879/960/3925/57142/7533/23077/7337/3799/10507/3326/2803/23011/7430/348/6498/2534/6993/3320
GOBP_PROTEIN_TARGETING_TO_MEMBRANE	GOBP_PROTEIN_TARGETING_TO_MEMBRANE	115	0.32697	1.55373	0.000803406	0.0305849	0.0241314	271	9045/6134/6132/6201/6135/6159/6130/6125/6156/6191/6231/6143/6746/6141/6128/6207/6161/23480/6233/6234/51125/6229/6175/6165/6136/6142/6206/6139/6192/4666/6170/6731/6726/6164/6146
GOBP_POSITIVE_REGULATION_OF_MULTICELLULAR_ORGANISMAL_PROCESS	GOBP_POSITIVE_REGULATION_OF_MULTICELLULAR_ORGANISMAL_PROCESS	274	-0.397551	-1.4539	0.000832202	0.030625	0.0241631	411	399/81565/10519/914/115362/51762/1982/8767/204851/5562/3459/6647/57142/2597/3115/201633/7294/1660/23135/7805/677/7124/1654/972/1236/9188/1649/10507/7048/9208/9636/476/58515/2803/23011/4791/3113/468/7430/7110/3662/3559/7133/6095/4780/2171/3091/6386/5142/3123/864/4673/348/6498/3572/3428/3122/3304/3303/3320/3659
GOBP_REGULATION_OF_IMMUNE_EFFECTOR_PROCESS	GOBP_REGULATION_OF_IMMUNE_EFFECTOR_PROCESS	93	-0.484663	-1.6446	0.000820349	0.030625	0.0241631	365	7128/8767/4068/1660/7805/5272/7124/972/9188/5906/54941/58515/80762/7293/3958/3662/3559/7133/3123/3122/3538/3320/3514
GOBP_REGULATION_OF_ION_TRANSPORT	GOBP_REGULATION_OF_ION_TRANSPORT	256	-0.399326	-1.45791	0.00101032	0.0321454	0.0253626	878	57602/1499/9255/7341/292/8766/27166/4790/7175/9948/5578/5108/5144/55677/10434/29085/7416/1263/3638/4218/93974/114882/2040/10776/54543/56943/415116/8882/4946/665/1729/56850/7114/967/4302/5997/808/27113/5187/51582/4792/81565/10519/51762/10142/5879/5562/51719/7533/6672/65125/7402/1660/805/1192/10425/51669/7124/972/3799/382/8655/5906/3326/5770/476/58515/80762/80223/7323/90007/468/7430/7110/3958/7159/…
GOBP_POSITIVE_REGULATION_OF_PHOSPHORUS_METABOLIC_PROCESS	GOBP_POSITIVE_REGULATION_OF_PHOSPHORUS_METABOLIC_PROCESS	173	-0.423138	-1.51626	0.000970326	0.0321454	0.0253626	678	5725/30844/5062/114882/7334/10728/219771/1616/10892/8915/9448/8525/54386/894/7114/23043/808/472/10519/10142/5879/1847/8767/5562/1453/960/6647/51719/1164/65125/805/7124/1654/972/1236/7415/10507/7048/5906/3326/5770/374/51429/7316/11214/5515/801/1647/94056/8543/3091/8784/6386/4616/3123/2534/3572/3320
GOBP_POSITIVE_REGULATION_OF_ION_TRANSPORT	GOBP_POSITIVE_REGULATION_OF_ION_TRANSPORT	145	-0.441156	-1.56199	0.00100771	0.0321454	0.0253626	491	2040/10776/54543/8882/4946/7114/4302/808/27113/51582/4792/10519/51762/10142/5879/5562/7533/65125/1660/805/10425/7124/3799/382/8655/5906/3326/7323/468/7430/7110/3958/7159/801/4780/483/2745/3091/3123/5366/348/2534/6351
GOBP_POSITIVE_REGULATION_OF_PROTEIN_KINASE_ACTIVITY	GOBP_POSITIVE_REGULATION_OF_PROTEIN_KINASE_ACTIVITY	106	-0.46968	-1.61317	0.000979824	0.0321454	0.0253626	722	51347/7314/5062/114882/7334/219771/1616/10892/9448/894/23043/808/10519/1847/8767/5562/6647/51719/1164/65125/805/7124/1654/972/1236/7048/5906/3326/5770/374/51429/7316/11214/5515/801/1647/94056/4616/2534/3320
GOBP_DEFENSE_RESPONSE_TO_VIRUS	GOBP_DEFENSE_RESPONSE_TO_VIRUS	75	-0.50248	-1.65851	0.0010328	0.0321454	0.0253626	532	29883/665/3609/10410/60489/103/2537/84851/2633/51251/7128/329/1660/9188/3669/91607/9636/54941/58515/3559/4599/330/3437/56829/5366/3428/3320/3659
GOBP_REGULATION_OF_RESPONSE_TO_CYTOKINE_STIMULUS	GOBP_REGULATION_OF_RESPONSE_TO_CYTOKINE_STIMULUS	62	-0.51828	-1.66479	0.00104822	0.0321454	0.0253626	376	103/8887/7128/8767/204851/3459/7294/329/1660/51441/7805/7124/972/3326/5770/330/3091/1997/3304/3303
GOBP_TYPE_I_INTERFERON_PRODUCTION	GOBP_TYPE_I_INTERFERON_PRODUCTION	53	-0.542517	-1.71045	0.00103561	0.0321454	0.0253626	376	8887/7128/8767/1660/1654/9208/9636/54941/4791/7528/5966/3428/3320/3659
GOBP_RECEPTOR_MEDIATED_ENDOCYTOSIS	GOBP_RECEPTOR_MEDIATED_ENDOCYTOSIS	53	-0.544817	-1.7177	0.000919956	0.0321454	0.0253626	209	967/2885/5868/5879/382/7048/23011/51429/7430/10808/4599/6386/348/3538/3320/3514
GOBP_REGULATION_OF_PATTERN_RECOGNITION_RECEPTOR_SIGNALING_PATHWAY	GOBP_REGULATION_OF_PATTERN_RECOGNITION_RECEPTOR_SIGNALING_PATHWAY	28	-0.635893	-1.7904	0.00102559	0.0321454	0.0253626	365	7128/57142/329/1654/54941/3662/330/3304/3303/3659
GOBP_REGULATION_OF_MICROTUBULE_POLYMERIZATION	GOBP_REGULATION_OF_MICROTUBULE_POLYMERIZATION	14	-0.733547	-1.81071	0.000941415	0.0321454	0.0253626	368	10142/5879/3925/4204/3304/3303
GOBP_MICROTUBULE_NUCLEATION	GOBP_MICROTUBULE_NUCLEATION	13	-0.760425	-1.84651	0.000942681	0.0321454	0.0253626	399	81565/10142/1453/4204/3304/3303
GOBP_NEGATIVE_REGULATION_OF_OXIDATIVE_STRESS_INDUCED_CELL_DEATH	GOBP_NEGATIVE_REGULATION_OF_OXIDATIVE_STRESS_INDUCED_CELL_DEATH	15	-0.740578	-1.84706	0.00102756	0.0321454	0.0253626	138	3315/468/6648/4780/3091/2534
GOBP_RESPONSE_TO_CORTICOSTEROID	GOBP_RESPONSE_TO_CORTICOSTEROID	33	0.512822	1.88795	0.00115456	0.0328334	0.0259054	54	2353/1843/7538/54541/678/2354/6446
GOBP_OXIDATIVE_PHOSPHORYLATION	GOBP_OXIDATIVE_PHOSPHORYLATION	88	0.360089	1.66147	0.00115987	0.0328334	0.0259054	641	4715/4696/1345/517/4694/27069/513/10476/522/55967/1327/29796/4711/400916/4697/7385/515/51079/6392/4709/51142/7384/4717/1347/6391/518/1350/4731/4698
GOBP_ESTABLISHMENT_OF_PROTEIN_LOCALIZATION_TO_ENDOPLASMIC_RETICULUM	GOBP_ESTABLISHMENT_OF_PROTEIN_LOCALIZATION_TO_ENDOPLASMIC_RETICULUM	102	0.341479	1.58844	0.00113693	0.0328334	0.0259054	271	9045/6134/6132/6201/6135/6159/6130/6125/6156/6191/6231/6143/6141/6128/6207/6161/23480/6233/6234/6229/6175/6165/6136/6142/6206/6139/6192/6170/6731/6726/6164/6146
GOBP_CYTOSKELETON_ORGANIZATION	GOBP_CYTOSKELETON_ORGANIZATION	267	-0.391107	-1.42979	0.00113894	0.0328334	0.0259054	1052	55023/5910/54800/10735/8243/6093/11034/9525/5048/6249/4869/830/51143/30011/4478/6711/118/9857/6760/8826/55660/29766/7170/1499/4690/65108/4926/8766/3845/7175/9948/23499/5108/3837/29085/6867/1263/4000/133746/811/8452/5062/6047/10097/1452/55914/389/51466/10096/9126/8882/9938/1778/1072/440270/1729/285331/7114/23043/79441/25897/203068/2885/399/81565/10519/10142/5202/5879/7128/10109/28989/5562/1453/961…
GOBP_REGULATION_OF_HUMORAL_IMMUNE_RESPONSE	GOBP_REGULATION_OF_HUMORAL_IMMUNE_RESPONSE	12	-0.774541	-1.84064	0.0011397	0.0328334	0.0259054	219	7124/1236/3538/3514
GOBP_AXON_EXTENSION	GOBP_AXON_EXTENSION	15	-0.738163	-1.84104	0.001126	0.0328334	0.0259054	399	81565/1982/57142/10507/3326/2803/23011/348/3320
GOBP_DEFENSE_RESPONSE_TO_GRAM_NEGATIVE_BACTERIUM	GOBP_DEFENSE_RESPONSE_TO_GRAM_NEGATIVE_BACTERIUM	11	0.727286	2.00679	0.0013044	0.0334896	0.0264232	194	3148/6156/8764
GOBP_MICROTUBULE_CYTOSKELETON_ORGANIZATION	GOBP_MICROTUBULE_CYTOSKELETON_ORGANIZATION	124	-0.45059	-1.57288	0.00127315	0.0334896	0.0264232	1042	10735/8243/6093/9525/5048/6249/4869/51143/9857/6760/1499/4926/8766/7175/5108/3837/6867/1263/4000/6047/9126/8882/1778/1072/440270/285331/79441/25897/203068/81565/10519/10142/5879/28989/5562/1453/9611/3925/10671/10383/1107/4204/2597/25978/27436/7415/3192/7756/7430/51119/1647/10376/7320/6993/3304/3303
GOBP_REGULATION_OF_CELL_PROJECTION_ORGANIZATION	GOBP_REGULATION_OF_CELL_PROJECTION_ORGANIZATION	103	-0.464669	-1.59366	0.00119873	0.0334896	0.0264232	666	5062/170506/10097/51466/10096/1072/23043/5997/3956/5868/81565/10519/51762/1982/5879/10109/960/8837/57142/7533/7337/79647/1236/382/10507/8655/5906/2803/23011/7430/29116/4780/348/6498/2534/6993
GOBP_INTRACELLULAR_RECEPTOR_SIGNALING_PATHWAY	GOBP_INTRACELLULAR_RECEPTOR_SIGNALING_PATHWAY	76	-0.491579	-1.62416	0.0013001	0.0334896	0.0264232	713	7314/811/7334/8031/92610/55914/6294/1616/4929/5187/4792/7128/8767/9611/9667/7533/6879/329/7337/54941/7316/7110/330/6095/2171/27086/1390/3301/3304/3303
GOBP_CELL_MORPHOGENESIS_INVOLVED_IN_NEURON_DIFFERENTIATION	GOBP_CELL_MORPHOGENESIS_INVOLVED_IN_NEURON_DIFFERENTIATION	85	-0.488676	-1.63153	0.00122373	0.0334896	0.0264232	680	10678/30011/5781/6711/6259/8766/10890/5578/23499/4218/5062/170506/10097/51466/1072/7155/23043/2885/4929/399/81565/9046/1982/5879/3925/6647/57142/7533/23077/7337/3799/10507/3326/2803/23011/7430/348/6498/2534/3320
GOBP_REGULATION_OF_MUSCLE_SYSTEM_PROCESS	GOBP_REGULATION_OF_MUSCLE_SYSTEM_PROCESS	34	-0.597034	-1.75901	0.00130212	0.0334896	0.0264232	471	5997/808/7919/10142/6647/7402/805/476/7528/801/114907/7133/5142/3572
GOBP_IMMUNOGLOBULIN_PRODUCTION	GOBP_IMMUNOGLOBULIN_PRODUCTION	34	-0.597093	-1.75918	0.00130212	0.0334896	0.0264232	353	3119/2956/7124/165918/80762/7293/7528/3123/10538/3514
GOBP_B_CELL_RECEPTOR_SIGNALING_PATHWAY	GOBP_B_CELL_RECEPTOR_SIGNALING_PATHWAY	24	-0.65035	-1.78047	0.00127835	0.0334896	0.0264232	211	1493/27086/1997/3538/3514
GOBP_ADAPTIVE_IMMUNE_RESPONSE_BASED_ON_SOMATIC_RECOMBINATION_OF_IMMUNE_RECEPTORS_BUILT_FROM_IMMUNOGLOBULIN_SUPERFAMILY_DOMAINS	GOBP_ADAPTIVE_IMMUNE_RESPONSE_BASED_ON_SOMATIC_RECOMBINATION_OF_IMMUNE_RECEPTORS_BUILT_FROM_IMMUNOGLOBULIN_SUPERFAMILY_DOMAINS	70	-0.506814	-1.66244	0.00136152	0.0344548	0.0271848	365	7128/3119/8767/2956/7124/972/165918/1075/80762/4791/3662/7133/6095/3123/3122/3538/10538/3514
GOBP_MEIOTIC_CELL_CYCLE_PROCESS	GOBP_MEIOTIC_CELL_CYCLE_PROCESS	23	-0.649792	-1.75964	0.0013732	0.0344548	0.0271848	713	7314/811/10097/5885/9232/10096/7155/472/2956/1164/51441/3622/7320
GOBP_MICROTUBULE_POLYMERIZATION_OR_DEPOLYMERIZATION	GOBP_MICROTUBULE_POLYMERIZATION_OR_DEPOLYMERIZATION	24	-0.6467	-1.77048	0.00141655	0.0351432	0.0277279	399	81565/10519/10142/5879/1453/3925/4204/7756/3304/3303
GOBP_PROTEIN_LOCALIZATION_TO_ENDOPLASMIC_RETICULUM	GOBP_PROTEIN_LOCALIZATION_TO_ENDOPLASMIC_RETICULUM	115	0.318538	1.51366	0.00145666	0.0353702	0.027907	304	9045/6134/6132/6201/6135/6159/6130/6125/6156/6191/6231/6143/6141/6128/6207/6161/23480/6233/6234/6229/6175/6165/6136/6142/6206/6139/6192/6170/6731/6726/6164/6146/6228/23645
GOBP_CYTOKINE_MEDIATED_SIGNALING_PATHWAY	GOBP_CYTOKINE_MEDIATED_SIGNALING_PATHWAY	256	-0.3949	-1.44176	0.00147376	0.0353702	0.027907	443	2885/103/2537/2633/836/4792/10475/10519/8887/7128/3119/8767/204851/960/3459/6647/3115/6672/65125/7294/329/51441/7805/7076/5908/7124/972/3127/1236/7357/3669/3326/5770/9636/3113/7316/7293/3662/6648/3559/27250/4599/330/4502/7133/6095/6775/3091/8784/3437/3123/2534/3572/1997/3122/3304/10538/3303/3320/3659/6351
GOBP_NEGATIVE_REGULATION_OF_CELL_ACTIVATION	GOBP_NEGATIVE_REGULATION_OF_CELL_ACTIVATION	44	-0.565421	-1.73162	0.001466	0.0353702	0.027907	439	472/836/7128/201633/84524/7805/972/1493/80762/3958/3559/3123/64092/864/348/3659
GOBP_COVALENT_CHROMATIN_MODIFICATION	GOBP_COVALENT_CHROMATIN_MODIFICATION	135	-0.443717	-1.56421	0.00151465	0.0355788	0.0280715	878	57602/1499/51105/58508/5926/9958/5578/171023/55677/9643/6418/7334/23168/11143/56943/11176/9960/55870/10943/1810/8932/23476/22823/2091/54904/4302/472/5187/5252/221037/23210/5927/284058/7994/57708/28989/5562/4204/6879/11177/54623/23135/51322/10600/165918/3622/6421/1105/3662/55904/2959/7320/23429
GOBP_HEART_PROCESS	GOBP_HEART_PROCESS	28	-0.627521	-1.76682	0.00151468	0.0355788	0.0280715	471	5997/808/10142/6647/805/476/11214/801/483/10659/5142/2534
GOBP_LYMPHOCYTE_ACTIVATION	GOBP_LYMPHOCYTE_ACTIVATION	216	-0.409872	-1.48666	0.0015371	0.0357255	0.0281873	443	2885/472/3956/836/399/23210/914/5879/7128/8767/10320/2956/960/6647/3115/924/201633/84524/7805/677/972/1236/1493/165918/7048/58515/80762/3113/7293/3958/3662/7528/10808/3559/7133/6095/29851/8784/3123/27086/64092/6482/864/2534/3572/3122/3538/10538/3659/3514
GOBP_RESPONSE_TO_METAL_ION	GOBP_RESPONSE_TO_METAL_ION	65	0.380644	1.63581	0.00171622	0.0362655	0.0286134	191	2353/1843/1396/3726/10628/360/2354/3727/3725/567/706/513
GOBP_REGULATION_OF_PHOSPHORUS_METABOLIC_PROCESS	GOBP_REGULATION_OF_PHOSPHORUS_METABOLIC_PROCESS	317	-0.374063	-1.37784	0.0017448	0.0362655	0.0286134	585	219771/1616/10892/8915/9448/8525/54386/64061/29883/23476/894/3315/151987/7114/23043/5997/808/85313/103/472/10762/900/836/399/259282/10519/10142/5879/7128/1847/8767/5562/1453/9611/960/6647/51719/1164/6879/65125/29950/805/1027/10614/7124/1654/972/1236/1846/7415/3192/10507/7048/57018/8655/5906/3326/5770/374/5520/90007/51429/7316/11214/5515/3958/801/1647/94056/27250/8543/5504/3091/8784/6386/4616/1032…
GOBP_REGULATION_OF_RESPONSE_TO_STRESS	GOBP_REGULATION_OF_RESPONSE_TO_STRESS	361	-0.374986	-1.38578	0.00162912	0.0362655	0.0286134	877	7398/3190/9821/10318/7341/6772/5971/4690/5111/6504/754/8454/3845/940/8428/3309/4790/7175/5903/55031/8530/6777/3638/51347/4000/7266/9709/7873/4049/54476/5062/7334/10097/11143/573/10728/55870/10892/5718/5683/8915/9448/54386/29883/92797/23476/3315/6154/151987/7114/5685/60489/103/472/7919/5187/10762/4792/81565/3337/115362/54407/7128/8767/9611/960/3459/6647/4068/7294/329/71/1660/51441/5272/10614/7124/…
GOBP_POSITIVE_REGULATION_OF_TRANSFERASE_ACTIVITY	GOBP_POSITIVE_REGULATION_OF_TRANSFERASE_ACTIVITY	141	-0.433582	-1.53113	0.001669	0.0362655	0.0286134	666	5062/114882/7334/10728/219771/1616/10892/8915/9448/8525/894/23043/808/10519/1847/8767/5562/6647/51719/1164/65125/10210/27338/805/7124/1654/972/1236/7048/5906/3326/5770/374/51429/7316/11214/5515/801/1647/94056/8543/4616/3123/2534/3320
GOBP_REGULATION_OF_GROWTH	GOBP_REGULATION_OF_GROWTH	110	-0.455218	-1.57616	0.00176466	0.0362655	0.0286134	837	8766/6595/11007/23499/55031/6777/9643/10591/5062/29946/51193/8882/64061/3516/5997/7919/5931/81565/10519/984/1982/6647/57142/1027/1654/55602/10507/7048/3622/2803/23011/7430/5515/7528/4502/3091/6386/1032/348/3490/3304/3303
GOBP_I_KAPPAB_KINASE_NF_KAPPAB_SIGNALING	GOBP_I_KAPPAB_KINASE_NF_KAPPAB_SIGNALING	93	-0.472688	-1.60397	0.00168877	0.0362655	0.0286134	713	7314/114769/170506/7334/92610/10206/55870/389/10892/8915/54386/23476/3315/84851/3956/5187/399/4792/10475/7128/8767/57708/8837/10342/329/7124/972/1236/9188/80762/7316/11214/330/6095/3123/2534/5966
GOBP_MICROTUBULE_BASED_MOVEMENT	GOBP_MICROTUBULE_BASED_MOVEMENT	62	-0.508812	-1.63438	0.00175042	0.0362655	0.0286134	792	2647/5108/92558/3837/8481/140735/7314/10097/26258/55870/10096/1778/3315/81565/51566/6647/3799/3192/3622/8655/6421/23011/3895/7110/3091/7320/3301
GOBP_INTERFERON_GAMMA_MEDIATED_SIGNALING_PATHWAY	GOBP_INTERFERON_GAMMA_MEDIATED_SIGNALING_PATHWAY	39	-0.56957	-1.71318	0.00163096	0.0362655	0.0286134	429	2634/2633/10475/3119/960/3459/3115/6672/7294/3127/3326/3113/3662/4502/3123/3122/3659
GOBP_NEGATIVE_REGULATION_OF_LYMPHOCYTE_ACTIVATION	GOBP_NEGATIVE_REGULATION_OF_LYMPHOCYTE_ACTIVATION	40	-0.568009	-1.71403	0.00177386	0.0362655	0.0286134	439	472/836/7128/201633/84524/7805/972/1493/80762/3958/3559/3123/64092/864/3659
GOBP_B_CELL_MEDIATED_IMMUNITY	GOBP_B_CELL_MEDIATED_IMMUNITY	36	-0.577895	-1.71793	0.00176679	0.0362655	0.0286134	353	3119/2956/7124/972/165918/80762/3123/3538/10538/3514
GOBP_DEVELOPMENTAL_GROWTH_INVOLVED_IN_MORPHOGENESIS	GOBP_DEVELOPMENTAL_GROWTH_INVOLVED_IN_MORPHOGENESIS	29	-0.611881	-1.73586	0.00161176	0.0362655	0.0286134	399	81565/1982/57142/10507/7048/3326/2803/23011/348/3320
GOBP_NEGATIVE_REGULATION_OF_LIPID_METABOLIC_PROCESS	GOBP_NEGATIVE_REGULATION_OF_LIPID_METABOLIC_PROCESS	21	-0.658429	-1.7677	0.00168911	0.0362655	0.0286134	807	5525/4790/3638/94101/5562/9611/6647/64784/5140/7124/476/348
GOBP_HEART_GROWTH	GOBP_HEART_GROWTH	10	-0.771774	-1.78159	0.00176927	0.0362655	0.0286134	524	3516/5997/7919/7048/11214/7528
GOBP_POSITIVE_REGULATION_OF_CELLULAR_COMPONENT_ORGANIZATION	GOBP_POSITIVE_REGULATION_OF_CELLULAR_COMPONENT_ORGANIZATION	275	-0.380755	-1.39279	0.00185744	0.0369527	0.0291555	676	3190/1499/7341/4690/4926/8678/8766/940/3309/6950/7175/9948/23499/50807/7416/133746/54732/8452/55832/93974/170506/7334/10097/26354/23168/5885/11143/389/51466/10096/1778/9448/23476/22823/967/54904/5997/2885/27113/472/5252/81565/8631/115362/51762/1982/10142/5202/5879/10109/57708/8837/4204/7533/54623/5908/79647/7124/1654/1236/3799/382/7415/10507/3622/8655/5906/9908/6421/2803/23011/51429/123720/3958/7…
GOBP_REGULATION_OF_PROTEIN_KINASE_ACTIVITY	GOBP_REGULATION_OF_PROTEIN_KINASE_ACTIVITY	168	-0.412622	-1.47947	0.00187277	0.0369527	0.0291555	585	219771/1616/10892/9448/64061/894/3315/23043/5997/808/103/900/836/10519/7128/1847/8767/5562/6647/51719/1164/6879/65125/29950/805/1027/10614/7124/1654/972/1236/1846/7048/57018/5906/3326/5770/374/51429/7316/11214/5515/801/1647/94056/27250/4616/1032/348/2534/3301/3320
GOBP_T_CELL_ACTIVATION	GOBP_T_CELL_ACTIVATION	155	-0.426963	-1.51418	0.0018695	0.0369527	0.0291555	443	2885/3956/836/399/23210/914/5879/8767/960/6647/3115/924/201633/84524/7805/677/972/1236/1493/7048/58515/80762/3113/7293/3958/3662/10808/3559/7133/6095/29851/8784/3123/27086/864/2534/3572/3122/10538/3659
GOBP_CELL_MORPHOGENESIS_INVOLVED_IN_DIFFERENTIATION	GOBP_CELL_MORPHOGENESIS_INVOLVED_IN_DIFFERENTIATION	114	-0.450569	-1.5645	0.00189115	0.0369527	0.0291555	697	811/4218/8452/5062/170506/10097/51466/1072/7155/23043/2885/2633/4929/836/399/81565/9046/10519/196383/1982/5879/10109/3925/6647/57142/7533/23077/51441/7337/87/3799/10507/3326/2803/23011/468/7430/348/6498/2534/3320
GOBP_REGULATION_OF_PROTEIN_SERINE_THREONINE_KINASE_ACTIVITY	GOBP_REGULATION_OF_PROTEIN_SERINE_THREONINE_KINASE_ACTIVITY	108	-0.455888	-1.57241	0.00187805	0.0369527	0.0291555	514	894/3315/23043/5997/808/900/836/10519/7128/1847/8767/5562/6647/51719/1164/29950/805/1027/10614/7124/1654/972/1846/57018/3326/5770/7316/11214/5515/801/1647/94056/27250/4616/1032/348/3301
GOBP_RESPONSE_TO_INTERFERON_GAMMA	GOBP_RESPONSE_TO_INTERFERON_GAMMA	66	-0.506444	-1.6425	0.00196094	0.0379802	0.0299663	510	10492/2634/10410/2633/10475/115362/3119/960/3459/2597/3115/6672/7294/972/3127/3799/3326/3113/3662/4502/23521/3123/3122/3659/6351
GOBP_POSITIVE_REGULATION_OF_PROTEIN_PHOSPHORYLATION	GOBP_POSITIVE_REGULATION_OF_PROTEIN_PHOSPHORYLATION	149	-0.428746	-1.52036	0.00201907	0.0381035	0.0300635	671	30844/5062/114882/7334/219771/1616/10892/9448/54386/894/23043/808/472/10519/10142/5879/1847/8767/5562/1453/960/6647/51719/1164/65125/805/7124/1654/972/1236/10507/7048/5906/3326/5770/374/51429/7316/11214/5515/801/1647/94056/8784/6386/4616/3123/2534/3572/3320
GOBP_AXON_DEVELOPMENT	GOBP_AXON_DEVELOPMENT	74	-0.49622	-1.63508	0.00201445	0.0381035	0.0300635	971	10678/30011/5781/6711/6259/8766/10890/8428/5578/23499/4218/5062/51466/8882/7155/2885/4929/836/399/81565/9046/1982/5879/3925/57142/23077/3799/10507/3326/2803/23011/7430/348/6498/2534/6993/3320
GOBP_ANDROGEN_RECEPTOR_SIGNALING_PATHWAY	GOBP_ANDROGEN_RECEPTOR_SIGNALING_PATHWAY	14	-0.714773	-1.76437	0.0020158	0.0381035	0.0300635	327	1616/9611/9667/7337/7110/27086/3301
GOBP_RESPONSE_TO_CYTOKINE	GOBP_RESPONSE_TO_CYTOKINE	359	-0.365843	-1.35207	0.00205341	0.0382176	0.0301535	572	10096/5718/5683/1072/6122/29883/22823/10492/2634/7114/5778/81704/5685/10410/84159/2885/103/2537/2633/836/4792/10475/10519/115362/8887/7128/27101/3119/8767/204851/960/3459/6647/2597/3115/6672/65125/7294/329/1660/51441/8467/7805/7076/5908/677/7124/972/3127/1236/3799/7357/3192/3669/3326/5770/6432/9636/54941/1974/4791/3113/7316/7293/3662/7528/6648/3559/27250/4599/330/4502/7133/6095/10376/6775/4780/30…
GOBP_SIGNAL_TRANSDUCTION_IN_ABSENCE_OF_LIGAND	GOBP_SIGNAL_TRANSDUCTION_IN_ABSENCE_OF_LIGAND	17	-0.703976	-1.80224	0.00205973	0.0382176	0.0301535	438	2537/836/7124/2534/3304/3303
GOBP_RESPONSE_TO_KETONE	GOBP_RESPONSE_TO_KETONE	45	0.460826	1.85928	0.00209895	0.0383915	0.0302908	75	2353/1843/10365/54541/10628/2354/6446/5732
GOBP_REGULATION_OF_MULTICELLULAR_ORGANISMAL_DEVELOPMENT	GOBP_REGULATION_OF_MULTICELLULAR_ORGANISMAL_DEVELOPMENT	236	-0.401478	-1.46106	0.00210513	0.0383915	0.0302908	576	2969/10892/8882/23764/1072/84807/3516/3315/23013/5997/23670/7919/399/4792/81565/10519/914/1982/7128/8767/204851/4097/6647/57142/4204/7533/6672/54623/84524/51441/5140/677/7124/972/1493/1075/10507/7048/9636/80762/5552/2803/1890/23011/468/3958/3662/7528/1647/3559/55904/7133/4780/3091/8784/3123/27086/864/4673/6498/3572/6993/3122/3304/3303/3659/4256
GOBP_SKELETAL_SYSTEM_DEVELOPMENT	GOBP_SKELETAL_SYSTEM_DEVELOPMENT	59	-0.522951	-1.66737	0.00212127	0.0383915	0.0302908	762	6259/7398/1499/171023/3638/2734/56987/55870/9775/84159/6169/960/29123/7763/7076/25976/1112/10507/7048/11214/51119/3091/27086/864/4256
GOBP_REGULATION_OF_PROTEIN_PHOSPHORYLATION	GOBP_REGULATION_OF_PROTEIN_PHOSPHORYLATION	235	-0.390386	-1.41989	0.00214455	0.0384972	0.0303742	585	219771/1616/10892/9448/54386/64061/29883/23476/894/3315/23043/5997/808/85313/103/472/900/836/10519/10142/5879/7128/1847/8767/5562/1453/960/6647/51719/1164/6879/65125/29950/805/1027/10614/7124/1654/972/1236/1846/10507/7048/57018/5906/3326/5770/374/51429/7316/11214/5515/801/1647/94056/27250/8784/6386/4616/1032/7320/3123/64092/348/2534/3572/3301/3320
GOBP_REGULATION_OF_OXIDATIVE_STRESS_INDUCED_INTRINSIC_APOPTOTIC_SIGNALING_PATHWAY	GOBP_REGULATION_OF_OXIDATIVE_STRESS_INDUCED_INTRINSIC_APOPTOTIC_SIGNALING_PATHWAY	16	-0.696801	-1.76358	0.0021642	0.0385366	0.0304053	513	3315/6647/6421/6648/4780/3091
GOBP_CHEMOKINE_PRODUCTION	GOBP_CHEMOKINE_PRODUCTION	18	-0.674774	-1.75177	0.00227622	0.0402072	0.0317234	345	8767/7124/1654/972/58515/3091/27086
GOBP_REGULATION_OF_REACTIVE_OXYGEN_SPECIES_METABOLIC_PROCESS	GOBP_REGULATION_OF_REACTIVE_OXYGEN_SPECIES_METABOLIC_PROCESS	41	-0.559732	-1.69656	0.00229594	0.0402337	0.0317442	366	2885/5879/8837/6647/329/7124/378/7048/8655/3326/9263/6648/1647/4780/3091/2534/3320
GOBP_ELECTRON_TRANSPORT_CHAIN	GOBP_ELECTRON_TRANSPORT_CHAIN	86	0.339438	1.56893	0.00232989	0.040439	0.0319062	641	4715/4696/1345/4694/27069/55967/1327/29796/1535/4711/10327/8560/80777/4697/7385/2109/1353/51079/6392/4709/51142/7384/4717/1347/6391/1350/4731/4698
GOBP_CIRCADIAN_RHYTHM	GOBP_CIRCADIAN_RHYTHM	44	-0.554118	-1.697	0.00234429	0.040439	0.0319062	499	3398/26224/5187/5927/5562/1453/9611/7150/23077/7337/3192/6421/3399/468/6095/10135/1390
GOBP_ALPHA_BETA_T_CELL_DIFFERENTIATION	GOBP_ALPHA_BETA_T_CELL_DIFFERENTIATION	39	-0.560185	-1.68495	0.00236628	0.0405018	0.0319558	182	7048/3662/6095/3123/27086/864/3122/10538/3659
GOBP_POSITIVE_REGULATION_OF_CATABOLIC_PROCESS	GOBP_POSITIVE_REGULATION_OF_CATABOLIC_PROCESS	131	-0.435958	-1.52864	0.00244168	0.0414709	0.0327204	957	4478/25820/57690/23112/2308/2926/51100/26137/25831/7341/10236/8678/754/92140/7416/1263/6613/9709/93974/170506/1452/10206/4898/6829/4946/29883/665/25897/472/23367/10475/7128/8767/5562/1453/51441/51322/7805/10425/25976/1027/677/7124/7415/1075/5770/80762/51429/7430/29116/7133/4780/3091/56829/348/246175/3304/3303/3320
GOBP_REACTIVE_OXYGEN_SPECIES_METABOLIC_PROCESS	GOBP_REACTIVE_OXYGEN_SPECIES_METABOLIC_PROCESS	61	-0.494762	-1.58927	0.00249277	0.0418392	0.033011	443	2885/2537/2644/5879/8837/6647/329/7124/378/7048/8655/3326/9263/6648/1647/6095/4780/3091/5366/2534/3320
GOBP_REGULATION_OF_NERVOUS_SYSTEM_DEVELOPMENT	GOBP_REGULATION_OF_NERVOUS_SYSTEM_DEVELOPMENT	65	-0.507572	-1.63802	0.00250125	0.0418392	0.033011	895	6259/5583/1499/8766/23499/5108/8530/4049/6009/170506/10097/8882/23013/81565/1982/57142/7533/51441/7124/1075/10507/2803/1890/23011/7133/3091/4673/6498/3572/6993
GOBP_REGULATION_OF_PROTEIN_MODIFICATION_BY_SMALL_PROTEIN_CONJUGATION_OR_REMOVAL	GOBP_REGULATION_OF_PROTEIN_MODIFICATION_BY_SMALL_PROTEIN_CONJUGATION_OR_REMOVAL	95	-0.468526	-1.5929	0.00254518	0.0421856	0.0332843	714	9709/7314/7321/8452/7334/26354/1616/819/10892/8915/9683/7128/79142/8767/10054/23077/10210/329/27338/7337/7805/1654/7415/3326/9636/80762/330/3091/2534/9349/3301/3304/3303/3320
GOBP_REGULATION_OF_MICROTUBULE_POLYMERIZATION_OR_DEPOLYMERIZATION	GOBP_REGULATION_OF_MICROTUBULE_POLYMERIZATION_OR_DEPOLYMERIZATION	16	-0.692045	-1.75155	0.00256017	0.0421856	0.0332843	393	10519/10142/5879/3925/4204/3304/3303
GOBP_DEVELOPMENTAL_GROWTH	GOBP_DEVELOPMENTAL_GROWTH	93	-0.464309	-1.57553	0.00259087	0.042375	0.0334338	480	8882/3516/84159/5660/5997/7458/472/7919/81565/1982/8837/6647/57142/7294/7337/10425/1027/677/79647/10507/7048/3326/2803/23011/7430/11214/51119/7528/348/3320
GOBP_VIRAL_GENE_EXPRESSION	GOBP_VIRAL_GENE_EXPRESSION	136	0.300691	1.51768	0.00265537	0.0430222	0.0339444	302	7538/9045/6134/6132/6201/6135/6159/6130/6125/5441/6156/6191/3725/6231/6143/6141/6128/6207/6161/6233/6234/6229/6175/6165/29969/6136/6352/6142/6206/6139/6192/6170/6164/6146/5094/3065/6228
GOBP_OSSIFICATION	GOBP_OSSIFICATION	65	-0.505218	-1.63042	0.0026694	0.0430222	0.0339444	525	6238/3516/10492/2091/103/6169/3183/57003/1660/1192/7124/9188/3192/10507/9636/3336/3399/5552/468/51119/7171/3091/864/3572/4256
GOBP_CHAPERONE_MEDIATED_PROTEIN_COMPLEX_ASSEMBLY	GOBP_CHAPERONE_MEDIATED_PROTEIN_COMPLEX_ASSEMBLY	10	-0.756589	-1.74654	0.00276581	0.0442529	0.0349154	247	3308/3326/3303/3320
GOBP_ORGANONITROGEN_COMPOUND_CATABOLIC_PROCESS	GOBP_ORGANONITROGEN_COMPOUND_CATABOLIC_PROCESS	357	-0.362142	-1.33829	0.00279337	0.0443666	0.0350051	884	4194/25831/57602/7398/1499/7341/9958/754/8454/79139/9101/3309/8533/55031/5527/5144/10434/23190/7267/1263/6613/9709/7314/7321/10591/5150/54476/8452/93974/11163/27246/7334/6047/1452/10206/6599/9960/4898/4012/9232/819/5718/5683/1211/4946/665/284996/5685/26224/23670/60489/25897/1509/2744/472/55905/9683/1522/51582/254170/51251/7128/57003/1508/1453/960/23077/10210/329/27338/7337/51322/7805/10425/7076/2…
GOBP_REGULATION_OF_CELL_CYCLE	GOBP_REGULATION_OF_CELL_CYCLE	343	-0.362932	-1.33995	0.00283319	0.0443666	0.0350051	914	8826/4600/51100/7532/55660/694/896/4194/5496/29766/8379/1499/5111/4926/8678/8766/26574/6774/8454/940/7175/5578/5108/55031/3550/8481/84707/1263/6777/4149/51347/133746/7321/811/6009/8452/6047/5885/415116/219771/9232/5718/5683/1778/64061/29883/23476/894/6154/3398/5685/26224/79441/203068/808/472/7919/5931/900/836/984/1982/10142/7128/5562/1453/10383/4204/51719/1164/54623/329/25978/51441/29950/805/5132…
GOBP_POSITIVE_REGULATION_OF_MICROTUBULE_POLYMERIZATION_OR_DEPOLYMERIZATION	GOBP_POSITIVE_REGULATION_OF_MICROTUBULE_POLYMERIZATION_OR_DEPOLYMERIZATION	12	-0.745097	-1.77067	0.00282344	0.0443666	0.0350051	368	10142/5879/4204/3304/3303
GOBP_REGULATION_OF_SYNAPSE_STRUCTURE_OR_ACTIVITY	GOBP_REGULATION_OF_SYNAPSE_STRUCTURE_OR_ACTIVITY	33	-0.579309	-1.69173	0.00287805	0.0447516	0.0353089	663	170506/10097/1072/56850/203068/7337/7124/382/7415/378/10507/5552/4599/348/2534
GOBP_CELLULAR_EXTRAVASATION	GOBP_CELLULAR_EXTRAVASATION	14	0.667509	1.95989	0.00290737	0.0448914	0.0354192	351	3688/3695/6402/4267/6404/9750/3676/961
GOBP_RESPONSE_TO_INORGANIC_SUBSTANCE	GOBP_RESPONSE_TO_INORGANIC_SUBSTANCE	110	0.307807	1.43235	0.00308577	0.0457275	0.0360788	215	2353/1843/10365/1396/3726/10628/360/2354/3727/3725/2081/567/706/7351/513/2113/301
GOBP_POSITIVE_REGULATION_OF_PROTEIN_CONTAINING_COMPLEX_ASSEMBLY	GOBP_POSITIVE_REGULATION_OF_PROTEIN_CONTAINING_COMPLEX_ASSEMBLY	86	-0.45855	-1.53281	0.00303868	0.0457275	0.0360788	443	2885/472/8631/115362/10142/5879/10109/4204/5908/7124/1654/1236/382/7415/51429/123720/3958/81873/3304/3303/3320
GOBP_EXTRINSIC_APOPTOTIC_SIGNALING_PATHWAY	GOBP_EXTRINSIC_APOPTOTIC_SIGNALING_PATHWAY	63	-0.495563	-1.59561	0.00308277	0.0457275	0.0360788	438	2537/836/10519/7128/204851/8837/6672/7124/1654/3958/7133/5366/6498/2534/3304/3303
GOBP_POSITIVE_REGULATION_OF_PROTEIN_MODIFICATION_BY_SMALL_PROTEIN_CONJUGATION_OR_REMOVAL	GOBP_POSITIVE_REGULATION_OF_PROTEIN_MODIFICATION_BY_SMALL_PROTEIN_CONJUGATION_OR_REMOVAL	52	-0.526401	-1.64895	0.00302197	0.0457275	0.0360788	1116	2280/8554/553115/10273/10010/57162/10318/754/79139/3309/7314/7321/8452/7334/26354/10892/8915/79142/8767/10054/23077/10210/329/27338/7337/7805/1654/7415/80762/330
GOBP_ESTABLISHMENT_OF_PROTEIN_LOCALIZATION_TO_MITOCHONDRIAL_MEMBRANE	GOBP_ESTABLISHMENT_OF_PROTEIN_LOCALIZATION_TO_MITOCHONDRIAL_MEMBRANE	26	-0.615674	-1.71707	0.00305564	0.0457275	0.0360788	445	808/27113/7533/3308/7159/801/5366/3320
GOBP_CIRCADIAN_REGULATION_OF_GENE_EXPRESSION	GOBP_CIRCADIAN_REGULATION_OF_GENE_EXPRESSION	21	-0.643905	-1.7287	0.00306254	0.0457275	0.0360788	499	3398/5187/5927/1453/7150/23077/3192/3399/468/6095/10135
GOBP_PRODUCTION_OF_MOLECULAR_MEDIATOR_OF_IMMUNE_RESPONSE	GOBP_PRODUCTION_OF_MOLECULAR_MEDIATOR_OF_IMMUNE_RESPONSE	54	-0.50812	-1.60315	0.00325281	0.0478813	0.0377782	353	3119/2956/7805/7124/972/9188/165918/80762/7293/7528/7133/3123/10538/3514
GOBP_LYMPHOCYTE_MEDIATED_IMMUNITY	GOBP_LYMPHOCYTE_MEDIATED_IMMUNITY	63	-0.494387	-1.59182	0.00329248	0.0479969	0.0378694	353	6777/4049/56941/11118/10892/8915/2794/203068/3119/2956/10383/4068/5272/7124/972/165918/1075/80762/7133/3123/3122/3538/10538/3514
GOBP_NEGATIVE_REGULATION_OF_GROWTH	GOBP_NEGATIVE_REGULATION_OF_GROWTH	43	-0.538815	-1.6445	0.00332587	0.0479969	0.0378694	310	64061/5997/5931/57142/1027/1654/55602/10507/7048/5515/7528/4502/3091/1032/3304/3303
GOBP_PROTEIN_REFOLDING	GOBP_PROTEIN_REFOLDING	14	-0.702119	-1.73314	0.00330583	0.0479969	0.0378694	9	3309/3329/10294/3304/3303/3320
GOBP_REGULATION_OF_EXTRINSIC_APOPTOTIC_SIGNALING_PATHWAY	GOBP_REGULATION_OF_EXTRINSIC_APOPTOTIC_SIGNALING_PATHWAY	46	-0.531844	-1.64419	0.00338036	0.0484665	0.0382399	438	2537/7128/8837/6672/7124/1654/3958/5366/6498/2534/3304/3303
GOBP_NEGATIVE_REGULATION_OF_CELL_POPULATION_PROLIFERATION	GOBP_NEGATIVE_REGULATION_OF_CELL_POPULATION_PROLIFERATION	125	-0.425476	-1.48746	0.00341113	0.0485921	0.038339	241	1027/79647/84897/7124/1493/7048/3622/80762/10950/6648/3559/27250/1032/3437/3123/864/348/3490/3304/3303/3659
GOBP_REGULATION_OF_TUMOR_NECROSIS_FACTOR_MEDIATED_SIGNALING_PATHWAY	GOBP_REGULATION_OF_TUMOR_NECROSIS_FACTOR_MEDIATED_SIGNALING_PATHWAY	28	-0.607339	-1.71	0.00345631	0.0489201	0.0385978	376	8887/7128/204851/329/7805/7124/330/3304/3303
GOBP_SODIUM_ION_TRANSMEMBRANE_TRANSPORT	GOBP_SODIUM_ION_TRANSMEMBRANE_TRANSPORT	18	-0.657279	-1.70635	0.00350988	0.0493618	0.0389463	302	7533/65125/7402/3799/476/6520/483/2745
GOBP_REGULATION_OF_EXTRINSIC_APOPTOTIC_SIGNALING_PATHWAY_IN_ABSENCE_OF_LIGAND	GOBP_REGULATION_OF_EXTRINSIC_APOPTOTIC_SIGNALING_PATHWAY_IN_ABSENCE_OF_LIGAND	10	-0.750498	-1.73247	0.00355602	0.0496942	0.0392086	438	2537/7124/2534/3304/3303
