# Supplementary material for: Integrative single-cell and bulk RNA-seq analyses identify CD4+ T-cell subpopulation infiltration and biomarkers of regulatory T cells involved in mediating the progression of atherosclerotic plaque
Source: Front Immunol. 2025 Jan 17;15:1528475. doi: 10.3389/fimmu.2024.1528475 (PMC11781991; doi:10.3389/fimmu.2024.1528475)
Supplement: Supplementary Table 6 — The key genes were identified using hdWGCNA in Tregs. [file Table6.xlsx]

## Sheet: Sheet1
Genes	Full name	Related pathway (Gene cards)	MGI phenotype	Phenotypes from GWAS Catalog	Modules
RYBP	RING1 And YY1 Binding Protein	Nnucleic acid binding	nervous system phenotype	monocyte count	Module 3
ZNF267	Zinc Finger Protein 267	metal ion binding	NA	acylcarnitine measurement	Module 3
